# Supplementary material for: Discovering causal interactions using Bayesian network scoring and information gain
Source: BMC Bioinformatics. 2016 May 26;17:221. doi: 10.1186/s12859-016-1084-8 (PMC4880828; doi:10.1186/s12859-016-1084-8)
Supplement: Additional file 1: — Supplement A. (ZIP 1133 kb) [file 12859_2016_1084_MOESM1_ESM.zip]

Archive with 66 entries (60 files):
- Supplement A/
- Supplement A/Test Datasets Interactions/
- Supplement A/Test Datasets Interactions/10BEAM.txt
- Supplement A/Test Datasets Interactions/1BEAM.txt
- Supplement A/Test Datasets Interactions/2BEAM.txt
- Supplement A/Test Datasets Interactions/3BEAM.txt
- Supplement A/Test Datasets Interactions/4BEAM.txt
- Supplement A/Test Datasets Interactions/5BEAM.txt
- Supplement A/Test Datasets Interactions/6BEAM.txt
- Supplement A/Test Datasets Interactions/7BEAM.txt
- Supplement A/Test Datasets Interactions/8BEAM.txt
- Supplement A/Test Datasets Interactions/9BEAM.txt
- Supplement A/Test Datasets Interactions/Readme.docx
- Supplement A/Test Datasets Pure Epistasis/
- Supplement A/Test Datasets Pure Epistasis/2-SNP Models/
- Supplement A/Test Datasets Pure Epistasis/2-SNP Models/2snp.1maf.05her_Models.txt_EDM-1_1.txt
- Supplement A/Test Datasets Pure Epistasis/2-SNP Models/2snp.1maf.05her_Models.txt_EDM-1_2.txt
- Supplement A/Test Datasets Pure Epistasis/2-SNP Models/2snp.1maf.2her_Models.txt_EDM-1_1.txt
- Supplement A/Test Datasets Pure Epistasis/2-SNP Models/2snp.1maf.2her_Models.txt_EDM-1_2.txt
- Supplement A/Test Datasets Pure Epistasis/2-SNP Models/2snp.2maf.05her_Models.txt_EDM-1_1.txt
- Supplement A/Test Datasets Pure Epistasis/2-SNP Models/2snp.2maf.05her_Models.txt_EDM-1_2.txt
- Supplement A/Test Datasets Pure Epistasis/2-SNP Models/2snp.2maf.2her_Models.txt_EDM-1_1.txt
- Supplement A/Test Datasets Pure Epistasis/2-SNP Models/2snp.2maf.2her_Models.txt_EDM-1_2.txt
- Supplement A/Test Datasets Pure Epistasis/2-SNP Models/2snp.3maf.05her_Models.txt_EDM-1_1.txt
- Supplement A/Test Datasets Pure Epistasis/2-SNP Models/2snp.3maf.05her_Models.txt_EDM-1_2.txt
- Supplement A/Test Datasets Pure Epistasis/2-SNP Models/2snp.3maf.2her_Models.txt_EDM-1_1.txt
- Supplement A/Test Datasets Pure Epistasis/2-SNP Models/2snp.3maf.2her_Models.txt_EDM-1_2.txt
- Supplement A/Test Datasets Pure Epistasis/2-SNP Models/2snp.4maf.05her_Models.txt_EDM-1_1.txt
- Supplement A/Test Datasets Pure Epistasis/2-SNP Models/2snp.4maf.05her_Models.txt_EDM-1_2.txt
- Supplement A/Test Datasets Pure Epistasis/2-SNP Models/2snp.4maf.2her_Models.txt_EDM-1_1.txt
- Supplement A/Test Datasets Pure Epistasis/2-SNP Models/2snp.4maf.2her_Models.txt_EDM-1_2.txt
- Supplement A/Test Datasets Pure Epistasis/3-SNP Models/
- Supplement A/Test Datasets Pure Epistasis/3-SNP Models/3snp.1maf.051her_Models_Models.txt_EDM-1_1.txt
- Supplement A/Test Datasets Pure Epistasis/3-SNP Models/3snp.1maf.051her_Models_Models.txt_EDM-1_2.txt
- Supplement A/Test Datasets Pure Epistasis/3-SNP Models/3snp.1maf.05her_Models.txt_EDM-1_1.txt
- Supplement A/Test Datasets Pure Epistasis/3-SNP Models/3snp.1maf.05her_Models.txt_EDM-1_2.txt
- Supplement A/Test Datasets Pure Epistasis/3-SNP Models/3snp.2maf.05her_Models_Models.txt_EDM-1_1.txt
- Supplement A/Test Datasets Pure Epistasis/3-SNP Models/3snp.2maf.05her_Models_Models.txt_EDM-1_2.txt
- Supplement A/Test Datasets Pure Epistasis/3-SNP Models/3snp.2maf.2her_Models_Models.txt_EDM-1_1.txt
- Supplement A/Test Datasets Pure Epistasis/3-SNP Models/3snp.2maf.2her_Models_Models.txt_EDM-1_2.txt
- Supplement A/Test Datasets Pure Epistasis/3-SNP Models/3snp.3maf.05her_Models_Models.txt_EDM-1_1.txt
- Supplement A/Test Datasets Pure Epistasis/3-SNP Models/3snp.3maf.05her_Models_Models.txt_EDM-1_2.txt
- Supplement A/Test Datasets Pure Epistasis/3-SNP Models/3snp.3maf.2her_Models_Models.txt_EDM-1_1.txt
- Supplement A/Test Datasets Pure Epistasis/3-SNP Models/3snp.3maf.2her_Models_Models.txt_EDM-1_2.txt
- Supplement A/Test Datasets Pure Epistasis/3-SNP Models/3snp.4maf.05her_Models_Models.txt_EDM-1_1.txt
- Supplement A/Test Datasets Pure Epistasis/3-SNP Models/3snp.4maf.05her_Models_Models.txt_EDM-1_2.txt
- Supplement A/Test Datasets Pure Epistasis/3-SNP Models/3snp.4maf.2her_Models_Models.txt_EDM-1_1.txt
- Supplement A/Test Datasets Pure Epistasis/3-SNP Models/3snp.4maf.2her_Models_Models.txt_EDM-1_2.txt
- Supplement A/Test Datasets Pure Epistasis/4-SNP Models/
- Supplement A/Test Datasets Pure Epistasis/4-SNP Models/4snp.1maf.005her_Models.txt_EDM-1_1.txt
- Supplement A/Test Datasets Pure Epistasis/4-SNP Models/4snp.1maf.005her_Models.txt_EDM-1_2.txt
- Supplement A/Test Datasets Pure Epistasis/4-SNP Models/4snp.1maf.01her_Models.txt_EDM-1_1.txt
- Supplement A/Test Datasets Pure Epistasis/4-SNP Models/4snp.1maf.01her_Models.txt_EDM-1_2.txt
- Supplement A/Test Datasets Pure Epistasis/4-SNP Models/4snp.2maf.05her_Models.txt_EDM-1_1.txt
- Supplement A/Test Datasets Pure Epistasis/4-SNP Models/4snp.2maf.05her_Models.txt_EDM-1_2.txt
- Supplement A/Test Datasets Pure Epistasis/4-SNP Models/4snp.2maf.1her_Models.txt_EDM-1_1.txt
- Supplement A/Test Datasets Pure Epistasis/4-SNP Models/4snp.2maf.1her_Models.txt_EDM-1_2.txt
- Supplement A/Test Datasets Pure Epistasis/4-SNP Models/4snp.3maf.05her_Models.txt_EDM-1_1.txt
- Supplement A/Test Datasets Pure Epistasis/4-SNP Models/4snp.3maf.05her_Models.txt_EDM-1_2.txt
- Supplement A/Test Datasets Pure Epistasis/4-SNP Models/4snp.3maf.2her_Models.txt_EDM-1_1.txt
- Supplement A/Test Datasets Pure Epistasis/4-SNP Models/4snp.3maf.2her_Models.txt_EDM-1_2.txt
- Supplement A/Test Datasets Pure Epistasis/4-SNP Models/4snp.4maf.05her_Models.txt_EDM-1_1.txt
- Supplement A/Test Datasets Pure Epistasis/4-SNP Models/4snp.4maf.05her_Models.txt_EDM-1_2.txt
- Supplement A/Test Datasets Pure Epistasis/4-SNP Models/4snp.4maf.2her_Models.txt_EDM-1_1.txt
- Supplement A/Test Datasets Pure Epistasis/4-SNP Models/4snp.4maf.2her_Models.txt_EDM-1_2.txt
- Supplement A/Test Datasets Pure Epistasis/Readme.docx
