# Supplementary material for: Discovering causal interactions using Bayesian network scoring and information gain
Source: BMC Bioinformatics. 2016 May 26;17:221. doi: 10.1186/s12859-016-1084-8 (PMC4880828; doi:10.1186/s12859-016-1084-8)
Supplement: Additional file 1: — Supplement A. (ZIP 1133 kb) [file 12859_2016_1084_MOESM1_ESM.zip › Supplement A/Test Datasets Interactions/9BEAM.txt]

0 0 0 1 1 1 0 1 1 0 1 0 0 0 1 0 1 0 0 0 0 0 0 1 1 0 1 0 1 0 0 1 1 0 0 1 0 1 1 1 1 1 1 1 1 1 1 0 0 0 0 0 1 1 0 1 0 0 0 1 1 0 1 0 1 0 1 0 1 1 0 1 1 1 0 0 0 0 0 1 0 1 0 1 0 0 1 1 0 1 1 0 1 0 1 1 0 1 0 0 0 0 1 1 0 0 1 1 1 1 0 1 0 0 1 1 1 1 0 1 1 1 0 0 1 0 1 0 0 0 1 1 1 1 1 0 1 1 0 0 0 1 0 0 0 1 1 1 1 0 1 0 0 0 0 0 1 1 0 0 0 0 0 0 0 1 0 0 1 0 1 0 1 0 1 1 1 1 0 0 1 0 0 0 1 0 0 0 0 0 0 1 0 1 1 0 0 1 1 0 1 1 1 0 0 1 1 0 1 1 0 0 0 1 1 0 0 1 0 1 0 1 0 0 1 0 1 0 0 0 1 1 1 1 1 1 1 1 1 1 1 0 0 0 0 1 1 0 1 0 0 0 1 1 0 0 0 0 0 0 0 1 1 0 1 0 1 1 1 1 0 0 1 0 1 0 1 1 1 0 1 1 0 0 0 1 0 0 0 1 1 0 0 0 1 0 1 0 0 0 1 1 0 0 0 1 0 0 0 1 1 1 1 1 1 0 0 0 1 1 1 1 0 0 1 0 1 0 0 0 1 1 0 0 1 1 0 1 0 0 1 1 1 0 1 0 1 0 0 0 0 1 0 0 0 0 1 0 0 0 0 0 0 0 0 0 1 0 1 0 0 0 0 0 1 1 1 1 1 1 0 1 1 0 1 1 1 0 0 1 1 1 1 1 0 1 0 0 0 0 0 0 0 1 0 0 0 0 1 0 0 1 1 0 0 0 0 0 0 1 0 1 1 0 0 0 1 0 0 0 0 0 1 1 0 0 0 1 0 1 1 0 0 1 1 0 0 0 1 0 0 0 0 0 1 0 0 0 1 0 1 0 1 1 0 0 1 0 0 1 1 1 0 1 1 1 1 1 0 0 1 1 0 1 0 0 0 1 0 0 0 1 1 1 0 0 0 0 1 1 1 0 1 0 1 1 0 0 1 0 1 1 0 0 1 1 1 0 1 1 1 1 1 0 0 1 0 0 0 0 0 0 1 1 1 1 1 0 0 1 0 1 1 0 0 0 0 1 1 0 0 0 0 0 0 0 1 0 1 0 1 0 1 0 1 0 0 1 0 0 0 0 0 0 1 0 1 1 1 0 0 0 1 0 1 0 0 1 1 0 0 1 1 0 1 1 1 0 0 0 0 0 1 1 0 1 0 0 1 1 0 1 0 0 0 0 0 1 1 1 0 0 1 1 1 1 1 1 0 0 1 0 1 0 0 0 0 0 1 0 1 1 1 1 1 0 0 1 0 1 1 0 0 1 0 1 1 0 0 1 1 1 0 0 1 1 0 1 1 0 0 1 0 0 1 0 0 0 1 0 1 1 0 0 0 1 1 1 0 0 1 0 0 1 0 0 0 1 0 0 1 0 0 1 0 0 1 1 1 1 0 1 1 0 0 0 0 0 1 1 1 0 0 0 1 0 0 0 0 0 1 0 1 1 1 1 1 0 0 0 1 0 0 0 0 1 0 0 0 0 0 0 1 1 1 1 1 0 1 0 0 0 0 0 1 1 0 0 1 0 0 1 0 1 1 0 0 0 0 0 0 0 0 0 1 0 0 0 0 0 0 0 1 0 1 1 0 0 1 0 0 1 0 1 0 0 0 0 1 1 1 1 0 1 0 0 0 1 1 0 1 1 0 1 1 0 0 1 1 0 0 0 0 0 0 0 0 1 0 1 1 1 0 0 0 1 0 1 0 0 1 1 0 0 0 0 0 0 0 0 0 0 1 1 1 1 0 0 1 0 1 1 1 0 1 0 1 0 1 1 0 1 0 0 0 1 1 0 1 1 1 1 1 0 1 0 1 0 1 1 0 0 0 1 0 0 0 1 0 0 1 0 0 0 1 0 1 1 1 0 1 0 0 0 0 1 1 0 0 1 1 1 1 1 1 1 0 1 1 0 0 0 1 1 0 0 1 1 0 0 0 0 0 0 1 0 0 0 0 1 0 0 1 1 0 1 1 0 0 1 0 0 1 1 1 1 0 1 1 1 1 1 1 1 0 1 1 1 0 0 0 0 1 1 1 0 0 0 1 0 0 1 1 0 0 1 1 0 0 1 1 1 1 0 0 1 0 0 0 0 1 0 0 0 0 1 0 1 0 0 1 1 0 0 1 1 0 0 1 1 1 1 1 0 0 0 1 0 1 0 1 1 1 1 1 0 1 0 0 0 1 0 0 0 1 0 0 0 0 0 0 0 0 0 0 1 0 0 1 1 0 0 1 0 0 0 0 0 0 1 1 0 0 0 0 0 1 0 1 0 1 0 0 0 1 0 1 0 0 0 1 1 1 0 0 1 0 1 1 1 1 1 0 1 1 0 1 0 1 0 0 1 1 1 1 0 1 1 0 0 0 0 0 0 0 0 0 1 1 0 1 1 0 1 0 1 0 1 0 0 0 1 1 1 1 0 0 1 0 0 0 0 0 1 1 0 1 1 1 1 0 0 0 1 1 0 1 0 1 0 0 1 1 1 1 1 0 1 0 1 0 0 1 1 0 0 1 0 1 0 1 0 0 0 1 0 0 1 0 0 1 0 1 0 1 1 0 0 0 0 1 0 0 0 1 1 1 0 1 1 1 1 1 0 1 0 0 0 0 0 0 0 1 0 1 1 0 0 1 0 1 0 1 0 0 1 0 0 0 0 1 1 0 0 1 1 1 0 0 0 1 0 0 1 0 0 0 1 1 1 0 1 1 0 0 0 0 0 0 1 0 1 1 0 1 1 0 0 0 0 1 0 0 0 1 1 1 1 0 0 1 0 0 0 0 1 0 0 1 1 0 0 0 0 1 0 0 0 1 1 0 0 0 0 1 1 0 0 1 1 0 0 1 1 1 0 0 0 0 0 0 0 1 1 0 1 0 1 0 1 1 0 0 0 1 0 0 1 0 1 1 0 1 0 0 0 0 0 0 1 0 0 0 1 0 1 1 0 0 0 0 1 0 0 0 0 1 0 1 0 0 1 0 0 1 1 1 0 1 0 1 0 1 0 1 0 1 1 0 0 0 0 0 0 0 1 1 1 0 0 0 1 0 0 1 0 0 1 0 0 1 0 1 0 0 0 0 1 1 1 0 0 0 1 1 0 1 1 0 0 0 0 0 0 0 0 0 0 0 1 0 0 1 0 0 1 1 1 0 1 1 1 0 0 0 1 0 0 1 1 1 0 0 1 0 1 1 0 0 1 0 1 0 1 1 0 1 1 0 1 1 0 1 1 1 1 1 0 0 0 0 1 0 1 0 0 0 0 0 0 1 0 0 1 0 0 0 0 1 0 0 0 1 1 1 1 1 1 1 0 1 0 1 0 1 1 0 0 1 0 1 0 1 0 0 1 1 0 1 1 1 0 1 1 0 0 0 1 0 0 1 1 1 0 1 0 0 1 1 0 0 0 0 1 0 0 0 1 1 0 1 1 0 0 1 1 0 0 0 1 1 0 0 0 1 1 0 0 1 1 1 0 0 0 0 0 0 1 0 1 0 1 0 0 0 1 0 0 0 0 0 1 1 0 1 0 0 0 1 0 0 0 1 1 1 1 0 0 0 0 1 1 1 1 0 0 0 0 0 1 1 1 0 0 1 0 1 0 1 0 1 0 1 1 0 0 1 0 1 1 1 0 1 0 1 0 1 1 1 1 0 1 0 0 0 0 1 1 1 0 0 0 0 0 0 0 1 1 1 0 0 0 0 1 1 1 1 1 0 0 0 1 0 0 1 0 0 1 1 0 0 0 0 0 0 1 1 1 0 0 1 0 0 1 0 1 0 1 0 0 0 0 0 0 0 0 0 0 0 0 1 0 1 0 1 0 0 0 1 0 0 0 1 1 0 0 0 0 0 0 0 0 1 1 1 1 0 0 0 1 1 1 0 0 0 0 0 0 0 0 0 0 0 1 0 0 1 1 1 1 0 1 0 1 1 0 0 0 1 1 1 0 0 1 0 0 0 1 1 0 0 0 0 0 1 0 1 0 0 0 1 1 0 1 1 1 0 1 1 0 0 1 0 1 0 0 1 0 0 0 1 1 1 1 1 0 0 0 1 0 0 1 1 1 0 0 0 0 0 0 0 1 0 0 0 1 1 0 0 1 0 0 1 1 1 1 0 0 1 1 1 0 0 0 0 0 0 0 0 0 0 0 0 0 0 1 0 0 1 1 0 0 0 1 0 1 0 0 0 1 0 1 1 0 0 1 0 1 1 0 1 0 0 0 0 0 1 1 0 1 1 0 1 0 0 0 1 0 1 1 0 1 0 0 1 0 0 1 0 0 0 0 1 0 1 1 1 1 1 0 
2 2 1 1 1 0 0 0 0 1 0 1 2 0 0 1 1 0 0 0 0 0 2 0 0 0 0 0 1 0 1 2 2 0 0 1 0 0 0 2 0 0 1 0 0 0 1 1 1 0 1 0 1 0 0 0 1 0 2 1 1 1 2 1 0 2 1 0 1 0 0 0 0 1 0 0 1 0 1 1 1 0 1 1 1 1 0 1 0 0 0 1 0 0 1 1 0 1 1 0 0 0 0 2 0 0 0 1 1 1 0 0 1 0 1 0 0 0 0 1 2 1 0 0 0 0 1 1 0 1 0 1 1 0 1 0 1 2 0 1 2 0 0 0 0 0 1 2 2 1 1 0 2 0 1 0 1 1 0 0 0 0 1 1 0 0 0 1 0 2 1 0 0 0 1 1 1 1 1 0 1 0 1 0 0 1 0 2 2 0 0 0 1 0 0 1 0 0 1 1 0 1 0 1 0 0 0 2 1 0 1 1 0 1 1 1 1 1 0 1 0 2 0 1 2 1 0 1 0 0 1 0 0 0 1 0 2 0 1 1 1 1 1 2 1 0 1 0 0 1 1 0 0 0 0 0 0 0 1 0 0 1 0 1 2 0 0 0 1 1 0 0 0 0 0 0 1 1 0 2 1 2 1 1 0 1 1 0 0 0 1 1 0 0 1 1 1 2 1 1 1 1 0 1 0 1 1 2 0 0 0 1 1 0 1 1 0 0 0 0 0 1 0 0 1 1 1 0 0 0 1 1 1 0 0 1 0 1 1 1 2 0 1 1 1 2 0 1 0 1 1 0 1 2 0 1 0 0 0 1 1 0 0 1 0 1 0 0 0 1 1 0 1 0 1 1 1 1 0 0 0 0 1 0 0 1 0 0 1 2 1 0 0 0 0 1 0 1 0 0 1 0 0 0 1 1 0 0 1 0 0 1 0 0 1 0 0 0 0 1 0 0 0 1 0 0 2 0 1 0 1 1 1 0 1 2 0 1 1 1 1 1 1 1 0 0 1 1 0 1 1 1 1 0 1 1 0 1 0 0 1 0 1 1 0 0 1 0 1 0 1 1 0 0 1 0 1 0 2 1 1 0 1 0 0 0 1 0 0 0 0 1 0 0 1 0 1 1 0 1 1 1 1 1 2 1 0 1 0 0 0 0 0 0 0 0 1 0 1 1 1 0 1 0 0 1 0 0 1 2 1 0 0 0 2 1 2 1 1 1 0 0 2 0 1 1 1 1 0 0 0 0 0 0 0 0 1 0 1 1 0 1 1 1 1 1 1 0 1 0 0 0 1 0 1 0 1 0 0 1 0 2 0 1 1 1 0 1 0 2 0 1 0 1 0 0 0 1 0 0 1 1 0 1 0 1 0 2 2 1 1 2 0 0 0 1 0 0 1 0 0 0 0 1 0 2 2 1 0 1 1 2 1 0 0 0 2 1 0 0 1 1 0 1 0 2 0 0 0 1 0 1 0 0 0 1 1 1 1 1 0 0 0 0 0 1 0 1 0 0 0 0 0 0 0 1 0 1 1 0 0 0 0 1 0 1 1 1 1 2 0 0 1 0 2 1 0 1 0 1 0 1 0 0 0 1 0 0 1 0 1 1 1 1 0 0 0 0 0 2 1 0 0 1 0 1 0 0 0 0 0 0 2 1 1 0 0 2 1 0 0 1 0 2 2 1 1 1 0 1 0 1 1 0 0 0 1 0 1 1 0 0 2 1 1 1 2 1 0 1 0 2 1 1 2 2 0 0 0 1 1 0 0 0 0 0 1 0 1 1 0 1 0 1 0 1 0 0 1 0 0 0 1 1 0 0 1 0 1 1 0 0 0 1 0 0 1 2 1 1 0 1 0 1 1 0 2 0 1 2 1 1 0 0 0 1 1 0 1 0 1 1 1 0 0 0 1 0 0 1 1 1 1 0 1 2 0 1 0 0 2 1 0 0 1 1 0 1 1 1 1 0 1 0 0 0 2 1 0 0 1 1 0 0 1 0 1 2 0 0 1 0 0 0 1 2 0 2 1 0 1 1 0 1 2 0 1 1 0 0 1 0 0 0 1 1 0 2 1 0 1 0 0 0 1 1 1 1 0 0 0 0 1 0 0 1 0 0 1 1 1 0 0 0 0 1 0 0 2 1 2 1 1 0 1 0 1 0 0 0 1 0 0 1 0 1 2 1 0 1 0 0 0 1 1 1 0 1 1 1 2 0 0 1 0 0 1 1 1 0 1 1 1 0 0 1 1 1 1 0 0 0 0 0 0 1 0 2 1 0 1 1 2 0 0 1 0 0 0 1 2 0 0 1 0 0 1 0 0 1 1 0 0 0 0 2 1 1 1 1 0 0 0 0 0 0 0 0 0 1 2 0 0 1 1 0 0 1 2 0 0 2 0 0 1 1 0 0 2 0 1 1 0 0 0 1 1 1 1 0 0 0 1 0 1 1 1 0 1 0 0 0 1 0 1 1 1 0 1 1 1 0 0 1 0 1 0 0 0 1 0 0 0 0 1 1 0 0 1 0 1 2 2 0 2 2 0 0 1 2 2 0 0 1 0 0 0 1 0 1 1 1 0 0 1 1 0 1 1 1 1 0 0 1 0 1 0 0 1 0 0 1 1 1 0 1 1 1 0 1 0 2 1 0 0 0 1 1 0 0 1 0 1 1 0 2 1 0 0 0 0 2 0 2 0 1 0 0 0 0 1 1 2 1 1 0 0 0 0 0 0 1 0 1 0 1 2 0 1 1 0 1 1 0 0 0 0 1 1 0 0 1 1 0 1 0 2 2 1 0 0 0 0 0 0 1 0 1 1 0 2 0 0 0 1 1 1 1 2 0 1 0 1 1 1 1 0 0 1 1 0 0 0 0 0 1 0 0 0 0 1 0 0 2 0 1 1 0 1 1 1 1 1 0 1 0 0 0 2 1 1 1 0 1 1 2 0 0 0 0 1 0 0 1 1 0 0 0 0 0 0 0 1 2 0 0 1 0 1 1 0 1 1 1 0 0 0 1 0 0 0 1 0 0 0 0 0 2 0 1 1 0 2 0 0 1 0 0 0 0 0 0 1 1 1 1 0 0 1 0 1 0 2 1 0 0 2 0 1 1 0 0 0 0 0 0 0 0 0 1 0 0 0 1 0 0 1 1 0 1 1 1 1 0 1 0 0 0 1 0 1 2 0 2 1 0 0 0 0 2 1 0 0 1 1 0 0 1 0 1 0 0 1 1 0 0 1 0 2 0 1 1 1 0 1 0 1 0 0 0 1 1 0 1 1 2 0 0 0 1 1 0 0 0 1 1 0 1 1 0 2 0 1 1 0 1 0 0 1 1 1 0 0 1 0 1 2 0 2 2 0 2 1 0 0 1 1 0 1 2 0 0 1 1 0 0 1 2 0 0 1 1 1 1 0 1 1 0 1 0 1 2 0 2 1 0 2 0 1 0 0 0 0 0 0 1 1 0 0 0 0 0 2 1 0 1 0 0 0 0 0 0 0 0 0 0 1 1 0 1 0 0 0 1 1 0 0 0 1 0 0 0 0 0 2 2 0 0 2 0 1 0 0 2 0 0 0 1 1 2 0 1 1 0 2 0 0 1 2 2 1 1 0 1 2 1 0 2 0 0 1 0 1 0 1 1 1 0 1 2 0 0 0 1 1 0 1 0 2 1 0 2 1 0 0 1 1 0 0 0 0 1 0 0 1 0 0 1 2 0 1 2 0 2 0 1 1 0 2 0 1 1 0 0 0 0 1 1 0 0 0 0 2 1 1 0 1 0 1 0 1 1 0 2 0 1 1 0 0 1 2 0 0 0 1 0 1 0 0 0 0 0 0 0 1 1 0 1 1 0 1 1 0 0 0 2 1 0 0 0 2 0 0 1 0 0 0 0 1 1 1 1 0 1 1 0 1 1 0 2 0 1 0 1 0 0 0 0 0 0 0 1 0 0 0 1 1 2 0 0 1 1 0 0 0 2 1 0 1 0 0 0 0 2 0 0 1 1 1 1 1 0 1 1 1 0 0 0 0 1 0 0 2 1 0 1 1 0 1 1 1 1 1 0 0 1 1 0 1 0 0 1 0 0 0 0 0 1 0 1 0 0 1 1 0 0 1 0 0 1 0 1 1 1 0 0 0 1 0 1 1 0 0 0 0 0 0 1 1 0 1 1 0 0 2 0 0 0 0 1 2 0 0 1 1 1 0 1 2 0 0 2 0 0 2 1 0 0 1 0 0 0 0 2 0 0 1 0 0 0 0 1 0 1 1 1 0 1 0 0 2 1 0 0 0 1 1 0 1 1 1 0 0 0 1 0 1 1 0 0 0 0 2 0 0 0 0 1 2 2 1 0 1 1 0 0 1 1 1 2 0 1 0 0 1 2 0 2 0 0 1 0 1 0 1 0 1 0 1 1 0 1 0 1 1 1 2 1 1 1 0 0 0 1 0 1 0 2 0 1 0 2 1 0 1 0 1 1 0 1 1 0 0 1 0 1 0 2 0 1 
1 0 1 1 1 1 0 0 1 1 0 0 1 1 0 1 1 1 0 0 0 1 2 1 0 0 1 0 0 1 0 0 1 1 0 0 0 1 0 0 2 1 0 0 0 0 1 0 1 0 0 1 0 1 0 1 0 0 1 0 1 0 1 1 0 1 2 1 0 1 1 1 2 1 1 1 1 1 0 0 0 0 0 1 1 0 0 0 0 0 1 1 1 0 1 2 1 1 1 1 0 0 2 0 1 1 1 1 0 0 1 0 0 1 2 0 0 1 0 1 0 1 1 0 0 2 0 0 1 0 1 0 1 2 0 1 0 1 1 1 0 0 1 2 0 1 1 2 1 0 0 2 1 1 1 1 0 0 0 0 1 1 1 1 1 0 0 0 0 0 0 0 1 1 1 1 0 0 1 1 1 2 1 0 1 1 1 0 0 0 0 1 2 0 0 0 0 1 1 0 1 0 2 1 1 1 1 0 0 0 1 0 1 0 0 1 1 1 0 1 0 0 0 0 0 0 1 2 0 0 0 0 0 0 1 0 0 1 2 1 0 2 0 0 0 1 0 1 0 1 0 0 1 0 2 1 1 1 0 0 0 0 2 1 0 2 0 1 0 1 0 1 1 0 1 1 0 1 1 0 0 0 0 0 2 0 1 0 1 1 0 0 1 1 1 1 1 1 1 0 0 1 1 0 1 0 2 0 0 1 0 1 0 1 0 0 2 0 0 1 0 1 1 0 0 0 2 2 0 1 0 1 0 0 0 1 0 0 0 0 1 0 1 1 1 1 0 0 0 0 1 0 1 0 1 0 0 1 1 1 1 1 0 1 1 2 0 2 1 0 0 1 0 1 1 0 1 1 1 1 0 0 0 1 1 0 0 1 1 0 2 1 0 0 0 0 1 0 0 0 1 1 1 0 0 0 1 1 0 0 0 1 1 0 0 1 1 0 0 0 1 1 0 0 2 0 1 1 1 1 0 0 0 1 1 0 1 0 0 1 0 1 1 1 2 0 0 1 0 2 0 0 0 0 0 0 1 2 1 0 1 0 1 1 1 1 0 0 0 1 1 0 1 1 0 0 2 2 0 2 0 0 1 2 0 1 1 1 0 2 1 1 0 0 0 0 0 1 0 1 1 0 2 0 0 1 2 1 0 1 0 1 1 2 0 1 1 0 1 0 0 0 1 0 0 0 1 1 1 0 1 0 2 2 1 0 1 0 1 0 2 1 0 1 1 0 0 1 2 1 0 0 2 1 1 2 1 1 1 0 0 0 1 0 0 0 0 2 2 2 0 0 1 0 0 1 0 0 0 1 0 1 0 0 1 0 1 0 1 0 1 1 0 0 1 1 2 0 0 0 1 1 0 0 0 1 0 1 1 1 0 1 2 0 0 0 0 1 1 0 1 0 0 1 0 0 1 1 1 0 0 0 1 0 0 2 1 1 1 0 1 0 0 0 1 2 0 2 0 2 1 1 1 1 0 1 1 1 1 2 0 1 1 1 1 1 1 1 0 0 1 1 0 0 1 0 0 1 0 1 1 0 0 1 0 1 1 0 1 1 1 0 0 0 1 1 1 0 0 1 0 1 1 1 1 0 1 1 1 0 0 1 1 1 0 0 0 0 1 1 0 2 1 0 1 1 0 0 1 1 2 1 1 1 1 1 1 1 0 0 1 0 0 2 1 1 0 1 0 1 1 0 0 1 2 0 1 0 1 0 2 0 0 0 1 1 0 1 0 1 1 1 2 0 0 0 0 1 2 0 0 0 0 0 1 1 1 0 2 0 0 2 1 1 0 0 0 1 0 1 1 1 1 0 1 1 0 1 0 2 1 1 0 1 0 1 1 0 0 0 1 1 2 0 0 1 0 0 0 0 0 1 1 0 1 1 0 1 1 2 0 0 0 1 0 1 1 0 1 1 1 0 0 1 1 1 1 2 1 0 1 0 0 0 1 0 0 0 0 0 0 1 0 1 0 1 0 1 0 1 1 0 0 1 0 1 0 0 0 1 0 0 0 1 1 0 0 1 1 1 1 0 0 0 0 1 0 0 0 0 0 1 0 1 1 0 2 1 0 0 0 0 1 1 2 0 0 0 2 0 0 1 1 1 0 0 0 2 1 0 0 1 0 1 2 0 0 0 0 2 0 0 1 1 0 2 1 0 1 1 1 2 0 0 0 2 1 1 1 1 0 0 2 0 0 1 1 1 0 1 1 0 0 0 0 0 1 0 1 1 0 0 1 2 1 0 1 0 0 1 0 2 1 1 1 0 1 0 1 1 0 1 0 2 1 0 1 2 0 1 0 0 0 1 0 1 0 1 0 1 0 1 1 0 0 1 1 1 0 1 1 0 2 0 0 0 0 1 0 1 0 1 0 0 1 0 1 2 0 0 0 2 1 1 0 0 1 0 1 0 0 0 0 1 0 1 2 1 2 1 0 0 1 1 0 1 1 0 0 1 0 0 0 0 1 0 2 0 1 1 1 0 1 0 0 0 1 1 0 1 1 1 0 0 0 0 1 0 1 0 1 1 2 0 0 1 0 0 0 1 1 1 0 1 0 0 1 0 1 1 0 0 1 0 0 0 0 1 0 1 1 1 0 0 0 2 0 1 0 1 1 1 1 0 0 2 0 1 1 0 0 0 1 0 1 0 1 0 0 0 1 1 2 1 0 0 0 0 0 1 0 1 0 0 1 1 0 1 1 1 1 0 1 0 0 0 1 0 0 0 2 2 0 1 2 0 2 0 0 1 0 0 1 0 0 0 1 1 2 0 1 0 2 1 0 1 1 1 2 1 1 1 1 1 2 1 0 1 0 1 2 1 0 0 0 1 1 1 1 1 1 2 0 1 1 0 1 1 1 0 1 2 1 0 1 0 0 1 1 0 0 1 1 0 0 1 1 0 2 1 0 0 0 0 0 1 1 1 2 0 0 2 0 0 1 1 1 0 1 1 2 1 0 1 1 0 1 1 1 1 1 0 0 1 1 1 2 1 0 0 2 2 0 1 2 1 0 1 1 0 2 0 0 0 0 0 0 1 0 0 2 0 1 1 1 1 0 0 1 0 0 0 0 1 0 0 1 1 2 1 2 1 0 0 0 1 1 1 1 2 0 1 0 0 0 0 1 0 0 1 1 1 0 1 0 0 0 0 2 1 0 1 0 0 1 1 1 1 1 1 0 1 0 1 0 1 1 0 1 2 0 2 0 0 2 1 0 1 1 1 2 1 0 0 1 0 1 2 0 0 0 0 1 0 1 1 1 1 1 2 1 0 0 0 0 0 1 1 0 0 0 0 0 1 0 1 1 0 0 0 0 0 0 1 0 1 1 0 0 0 1 1 1 0 0 1 1 0 1 1 0 1 0 0 1 1 0 0 1 0 0 0 1 0 1 0 1 0 0 0 0 0 0 1 1 0 0 1 1 0 0 1 0 0 0 1 0 0 0 1 1 0 1 1 1 0 1 1 1 1 1 1 0 1 0 0 1 0 2 0 1 1 0 0 1 1 0 0 0 0 1 1 0 0 1 0 1 0 1 2 1 1 1 2 1 1 0 0 0 0 2 1 1 2 2 1 1 1 2 0 1 0 0 0 2 1 0 0 0 1 1 0 0 0 0 1 1 1 0 0 1 1 1 1 1 0 1 0 1 0 0 1 1 2 1 1 0 1 1 1 1 0 2 0 1 0 0 0 0 0 0 1 0 0 0 0 1 0 0 2 1 0 1 1 0 1 0 1 0 2 0 0 1 1 1 1 1 0 0 1 1 0 1 1 1 1 1 1 0 0 2 0 1 1 2 1 0 1 1 0 0 0 1 1 2 0 0 0 1 1 0 2 1 1 1 0 1 1 0 1 1 0 0 2 0 0 1 0 2 2 1 2 0 0 1 0 0 0 0 0 0 0 0 1 0 0 0 1 1 0 1 1 1 1 0 1 1 1 2 0 0 0 0 0 0 1 1 1 1 0 1 1 1 2 2 1 0 1 1 0 0 0 0 1 0 0 1 1 1 0 0 1 1 1 2 1 0 1 1 0 0 2 0 0 1 0 0 1 0 0 1 2 1 0 0 0 0 1 0 1 0 1 1 1 1 1 1 1 0 0 1 1 1 1 0 1 0 0 0 0 1 0 1 1 2 0 2 0 1 2 1 1 1 0 0 1 1 1 1 1 1 0 1 1 0 1 1 1 2 1 0 0 1 0 0 1 0 1 1 0 1 0 1 0 0 0 0 0 0 0 1 0 1 1 0 0 1 0 2 0 2 1 0 0 1 2 0 0 1 1 1 1 2 0 1 2 0 2 0 1 0 0 0 0 1 0 1 1 1 0 1 2 1 0 0 0 0 1 0 0 2 0 2 0 2 0 1 0 1 0 0 0 2 1 0 1 1 1 1 0 0 1 0 0 0 1 2 0 1 0 2 1 0 1 0 2 1 1 1 1 0 1 0 0 0 0 0 0 0 0 2 0 0 1 0 1 0 0 0 0 0 2 0 1 1 0 1 0 1 0 
1 0 1 1 0 0 0 0 0 0 0 0 0 0 1 0 1 0 0 2 2 1 1 1 2 1 1 0 1 1 0 1 2 0 0 0 1 1 0 0 0 0 1 0 1 1 1 0 1 1 0 0 1 1 1 0 1 1 0 1 1 1 0 0 1 1 1 0 1 1 0 0 0 1 1 1 0 2 1 0 1 1 0 1 1 1 0 0 1 1 2 0 1 0 0 0 2 0 0 1 0 1 1 0 0 1 1 1 1 1 1 1 0 1 1 0 1 1 2 0 0 1 2 1 0 1 1 1 1 0 0 1 1 1 1 0 1 1 0 0 1 1 1 2 0 0 1 0 1 0 1 0 2 0 1 1 0 0 1 1 0 1 1 0 0 1 0 1 1 1 0 0 1 1 0 1 0 1 1 1 1 1 1 0 1 1 0 1 1 0 1 1 0 1 0 0 0 1 1 0 1 2 2 0 1 1 2 0 0 1 1 1 1 1 0 1 0 0 1 0 1 0 2 1 1 0 1 0 1 0 1 0 0 0 0 2 1 0 0 1 1 1 1 0 0 0 1 1 1 1 0 1 1 1 1 0 1 0 0 1 1 1 0 1 0 0 1 1 1 1 0 1 0 0 0 1 0 0 1 0 1 1 1 0 2 1 0 1 1 0 0 0 0 2 1 0 1 1 0 0 0 0 0 0 1 0 0 1 1 1 0 1 0 1 0 1 1 0 0 1 1 0 1 0 1 0 0 0 1 1 0 1 0 0 0 1 1 1 1 0 0 1 1 0 1 1 1 2 0 0 1 1 1 1 1 0 1 0 1 1 0 0 1 1 0 1 0 0 1 1 0 0 1 1 0 0 0 1 0 2 1 1 0 0 1 0 0 1 0 0 1 0 0 0 2 0 0 0 0 1 0 0 1 0 0 0 0 0 1 1 0 1 1 0 1 2 1 0 1 1 1 0 1 0 0 2 2 1 0 0 1 0 1 0 1 1 0 1 1 0 1 0 0 1 1 1 0 0 0 2 2 0 1 0 0 1 1 2 1 1 0 2 2 0 0 1 1 1 1 0 0 1 0 1 1 1 2 1 0 1 1 0 0 1 1 0 1 1 0 0 0 0 2 1 1 1 1 1 2 0 0 1 1 2 1 1 1 0 1 1 2 0 0 0 0 1 0 0 0 1 2 1 0 1 0 1 1 1 0 0 1 0 0 1 1 0 1 0 0 1 1 1 0 1 1 0 0 1 0 1 0 2 1 0 0 0 0 0 0 1 1 0 0 0 1 0 1 0 1 1 1 0 1 0 1 1 1 1 1 0 1 1 0 0 1 1 0 0 0 1 0 0 0 0 0 0 0 0 1 0 0 0 1 1 0 1 1 0 1 0 0 1 0 0 0 1 1 0 0 1 1 1 1 1 1 1 1 0 0 1 2 0 0 2 1 0 1 0 0 0 0 1 2 1 0 1 0 1 0 1 1 0 1 1 1 1 1 0 0 1 1 0 1 0 0 0 0 1 2 1 0 1 0 1 1 1 0 0 0 1 0 0 0 0 0 0 1 1 0 1 1 1 1 1 1 1 1 1 1 1 0 1 0 2 0 1 2 2 1 0 1 1 1 0 0 1 1 0 0 1 0 1 1 2 2 0 1 1 0 1 1 1 0 2 0 0 0 1 1 1 0 1 1 1 2 0 1 0 1 1 1 1 1 1 0 0 1 0 1 0 1 0 0 1 1 0 2 1 0 0 0 1 0 0 0 0 1 1 0 1 0 0 0 1 1 0 1 2 0 1 0 0 2 1 0 0 1 1 1 1 1 1 0 0 0 0 0 1 2 1 2 1 1 2 0 1 1 1 1 1 1 0 1 0 1 1 0 0 0 1 1 1 0 1 1 0 2 1 1 1 2 0 2 1 1 2 0 1 1 0 0 0 1 1 0 0 1 2 1 1 1 1 2 0 1 1 1 0 0 0 1 1 1 0 0 1 0 1 0 0 0 1 0 0 0 0 1 1 0 0 1 1 0 2 0 1 0 1 1 0 1 0 0 1 0 1 1 1 1 0 1 0 1 1 2 0 0 1 1 1 0 1 2 1 1 1 1 1 0 0 0 0 0 0 1 0 1 0 1 1 2 1 0 0 1 1 0 1 1 1 1 1 0 0 0 2 1 1 0 1 0 0 1 0 2 1 0 0 0 0 0 1 1 0 1 1 1 1 0 0 1 1 0 0 0 1 1 0 0 0 1 1 1 1 0 1 1 1 1 1 0 0 1 1 0 1 1 1 0 1 1 1 1 1 0 0 0 1 0 1 0 0 1 1 0 1 1 0 0 1 1 1 2 1 0 0 0 1 1 1 1 0 1 2 1 1 1 1 0 0 1 1 1 0 0 0 0 0 1 0 2 0 1 0 1 1 1 1 1 1 1 1 0 2 0 1 1 0 1 1 1 1 0 1 1 0 1 1 1 0 0 0 0 0 0 1 0 1 1 0 1 0 0 1 0 1 1 0 1 1 0 1 0 2 0 1 2 1 0 1 1 1 0 0 1 0 1 0 2 1 0 0 0 0 0 0 0 0 0 0 0 0 0 0 0 1 1 0 0 0 1 0 1 1 0 1 1 0 2 0 1 1 1 0 0 1 1 1 1 0 1 0 1 0 1 0 0 0 1 1 0 1 1 0 0 0 0 0 1 0 0 1 1 1 2 1 1 1 1 0 0 0 0 0 1 0 1 1 1 0 0 1 1 0 1 2 1 2 1 1 1 0 0 0 0 1 1 1 0 1 1 0 2 1 1 1 0 1 0 0 1 1 0 1 0 0 0 1 0 1 0 1 1 1 1 1 0 1 2 0 1 2 0 0 0 1 0 1 1 0 2 1 1 1 0 1 0 0 0 0 0 0 0 1 0 1 0 0 1 0 0 1 1 0 1 1 1 1 0 1 1 1 2 0 1 1 0 1 1 0 0 0 1 0 1 0 1 0 0 0 0 0 1 1 1 0 1 1 0 1 0 1 0 0 1 0 1 1 0 0 0 1 1 0 1 1 1 1 2 1 1 1 1 1 1 0 0 1 0 1 1 1 1 1 1 0 0 0 1 0 1 1 1 1 1 1 1 1 1 0 1 0 0 2 1 0 1 0 0 1 0 2 1 0 1 1 0 1 1 2 0 2 0 1 0 1 1 0 2 1 1 0 2 1 1 0 2 1 0 1 1 0 2 1 0 0 1 1 1 0 0 1 1 1 1 1 0 1 0 1 0 0 1 1 0 1 1 0 1 1 0 0 1 1 2 1 1 1 1 2 2 1 1 0 0 0 1 0 0 0 0 1 1 0 0 1 1 0 1 1 1 2 0 0 1 1 1 0 0 1 0 1 1 0 0 1 0 0 1 1 1 0 1 0 0 1 0 0 0 1 1 1 0 1 0 0 0 0 1 0 1 0 0 1 1 2 1 2 0 0 1 1 0 0 0 0 0 1 2 0 1 0 0 0 1 2 1 0 0 0 0 1 1 1 1 1 1 0 0 0 1 1 1 0 0 1 1 1 1 1 1 0 1 1 0 0 1 1 1 0 1 0 0 0 0 0 1 2 0 1 1 0 0 0 0 1 1 1 2 2 1 1 1 1 1 0 1 0 2 0 1 1 1 0 1 0 0 0 1 1 1 0 0 0 1 2 0 0 1 0 1 0 0 2 0 2 2 0 1 1 0 1 1 1 0 2 1 1 2 2 1 1 0 0 0 0 2 1 1 0 0 0 1 1 0 0 0 0 1 0 0 0 1 1 1 1 1 1 1 0 1 0 0 0 0 0 0 0 1 0 2 1 1 1 1 2 0 1 1 1 0 1 0 0 1 0 0 1 1 1 0 0 1 0 0 0 0 1 0 2 1 0 1 1 1 0 1 1 0 0 1 1 0 1 0 0 1 1 0 0 0 1 1 1 1 1 0 1 2 1 0 1 1 0 0 1 0 1 0 0 0 1 0 1 1 0 0 1 0 1 1 0 0 1 0 1 0 0 0 0 1 0 0 0 1 1 1 1 1 2 0 1 1 0 0 1 0 0 0 1 0 1 1 1 1 0 0 1 1 2 0 1 1 0 1 0 0 0 0 0 0 0 1 0 0 1 1 0 0 0 1 0 0 1 1 2 1 0 1 2 0 1 0 1 0 1 0 1 1 0 1 0 0 2 0 0 0 1 1 0 0 1 1 1 0 0 1 0 0 0 1 1 0 1 1 1 0 1 1 2 0 1 1 1 0 1 0 0 0 0 0 1 1 0 0 1 0 1 1 0 1 1 1 0 0 0 0 0 1 1 1 0 0 1 1 1 1 1 1 1 0 1 0 0 1 1 2 1 0 1 0 1 1 0 0 1 1 0 0 1 0 2 1 1 1 0 1 1 1 2 0 1 1 0 1 0 0 1 1 1 1 1 1 1 0 1 1 0 0 0 0 0 1 1 1 0 1 1 0 0 1 0 0 1 0 1 1 1 1 1 1 1 0 0 0 0 1 1 1 1 
1 1 0 1 0 0 0 1 1 1 1 0 2 2 0 0 1 2 0 0 2 0 0 0 1 2 0 0 0 0 0 0 1 1 0 0 0 1 0 1 0 0 0 1 0 1 1 0 2 0 0 0 0 0 0 0 1 1 2 1 2 2 2 0 0 0 0 2 0 0 0 2 1 1 1 0 0 0 0 2 0 0 0 1 0 0 2 0 0 1 0 0 1 0 0 2 0 1 1 0 1 1 1 2 0 1 1 1 2 1 1 1 0 0 0 0 0 0 1 0 0 0 0 1 1 1 0 1 1 2 2 1 0 1 1 1 1 1 0 1 2 0 0 1 0 0 1 0 0 2 0 1 2 0 0 1 0 1 0 1 0 0 0 1 0 1 1 1 0 0 1 1 1 1 1 1 1 0 0 1 1 0 1 1 2 0 1 0 0 1 1 1 1 0 1 0 2 0 2 1 2 1 0 0 1 0 1 0 0 0 0 0 1 1 0 0 1 1 0 2 0 0 1 0 1 0 0 0 1 0 1 0 0 0 1 1 1 1 0 1 0 0 2 0 2 2 0 0 1 0 0 0 1 0 1 2 2 1 0 0 0 1 0 0 1 1 1 0 1 0 0 0 0 0 1 2 0 2 1 0 1 1 1 1 1 0 0 0 0 1 0 1 1 1 2 1 0 0 2 1 1 1 0 0 0 0 1 1 0 1 1 2 1 0 1 1 0 2 0 0 1 0 0 0 0 1 1 0 0 0 0 0 0 0 0 1 1 0 0 0 0 0 1 1 0 0 1 0 2 2 2 0 1 0 1 1 0 1 0 0 1 1 1 0 1 1 0 0 1 0 0 1 0 0 1 1 2 0 0 2 1 1 1 1 1 0 1 0 1 0 1 2 2 0 1 0 0 0 1 1 0 0 0 1 1 0 2 1 0 2 1 0 0 1 1 1 1 1 1 1 0 0 2 1 1 1 0 0 1 1 0 0 0 1 1 0 1 2 0 1 0 0 1 1 1 2 2 0 1 2 0 1 1 0 0 0 0 1 0 0 0 0 0 1 0 0 0 0 0 1 0 2 0 0 0 2 2 0 0 1 1 2 1 1 0 1 0 0 0 1 1 1 1 1 1 2 0 0 0 0 0 1 0 1 0 1 1 2 1 1 1 1 1 1 1 1 0 1 0 0 0 0 2 0 1 2 0 0 0 1 0 0 0 0 1 0 0 1 0 0 0 1 0 1 0 1 0 2 0 0 1 0 0 1 0 0 0 2 2 0 1 1 0 0 0 1 1 1 0 1 1 0 2 1 1 2 1 1 0 2 1 1 0 0 1 2 2 0 1 0 0 0 0 0 1 0 0 0 2 0 0 0 0 0 1 1 0 1 1 1 1 2 2 0 1 1 1 0 0 2 0 0 2 0 1 0 1 1 1 0 0 1 1 0 1 0 0 1 1 1 1 1 0 1 1 2 0 1 1 1 0 2 1 1 0 0 0 1 1 0 1 0 0 1 0 0 0 1 1 1 1 1 0 1 0 1 0 1 1 1 1 1 1 0 1 1 0 1 0 0 0 0 0 0 2 2 0 0 2 0 0 1 1 1 1 0 2 2 1 1 1 1 1 0 1 1 1 1 0 1 0 2 0 0 0 0 0 1 0 0 0 1 0 0 1 1 0 0 0 0 0 2 1 1 2 2 2 0 0 0 0 1 1 0 2 0 1 0 0 0 0 1 1 1 1 1 0 1 0 1 1 0 0 1 2 0 1 0 2 0 0 0 0 0 1 0 0 1 1 0 0 1 1 1 0 2 0 1 1 1 1 0 1 0 0 1 0 0 1 1 1 0 0 0 0 0 0 0 1 2 2 1 0 0 0 0 1 0 1 0 0 1 0 1 1 1 1 2 0 1 0 1 0 0 0 1 1 1 0 2 1 1 1 1 0 0 0 0 0 0 0 1 0 0 1 1 0 0 1 1 0 1 1 0 0 0 1 0 2 0 0 2 2 1 0 2 1 1 1 0 2 1 0 2 2 1 1 0 0 1 0 0 2 1 1 1 1 0 1 2 1 1 0 1 2 1 1 1 0 0 0 0 0 1 0 0 0 0 1 0 1 1 0 2 1 1 2 1 1 1 1 0 0 0 1 1 0 1 1 1 0 1 1 0 2 1 1 0 0 1 2 1 2 1 0 1 1 0 1 0 1 2 0 0 2 1 0 1 0 1 1 0 0 1 1 2 1 1 0 1 0 0 1 0 1 0 0 0 1 1 1 0 1 0 1 1 0 0 1 0 0 1 0 1 0 0 0 0 1 0 1 1 1 2 0 0 0 2 0 0 1 0 2 0 0 0 1 0 0 0 0 0 0 1 0 0 1 0 2 1 0 1 1 1 0 0 1 1 0 2 0 1 0 0 1 0 0 2 0 0 0 0 0 2 1 1 0 1 1 0 0 0 0 0 0 0 0 1 1 0 0 1 0 0 1 1 0 1 1 0 1 0 1 1 0 1 2 0 2 0 1 0 0 1 1 0 1 0 1 0 1 0 0 0 1 1 1 1 0 0 0 0 0 0 2 0 0 0 1 0 0 1 1 0 2 0 0 0 1 0 1 0 0 1 0 1 2 1 0 0 0 1 1 1 0 0 0 2 1 0 0 0 0 2 1 1 1 2 1 0 2 0 0 1 0 0 1 0 0 2 0 2 1 0 0 1 1 0 0 0 2 0 1 1 1 0 2 1 0 0 1 1 0 1 0 0 1 0 1 0 1 1 2 1 1 1 0 0 2 2 2 1 0 0 0 1 2 1 1 1 1 0 2 0 0 1 1 0 0 0 1 0 1 1 1 0 1 0 1 0 1 0 0 1 0 0 0 2 0 1 0 0 0 0 1 1 0 0 0 1 0 1 0 1 2 0 0 0 1 1 1 1 0 0 1 2 1 1 1 1 0 2 1 1 0 0 2 2 0 1 2 1 0 1 0 1 0 1 1 0 1 0 0 1 0 0 0 0 2 2 1 1 0 0 2 2 0 1 0 2 1 2 1 0 0 0 1 0 0 0 0 0 1 0 0 0 1 0 0 2 1 1 1 0 0 1 2 1 1 0 0 1 0 0 1 1 0 0 0 0 1 0 0 0 1 1 0 1 1 0 1 0 1 0 1 1 1 0 1 1 0 1 1 0 1 1 1 0 2 1 0 0 1 0 1 1 2 0 2 1 1 1 1 0 0 0 0 1 0 1 1 0 0 1 1 1 0 1 0 1 1 1 0 1 0 2 0 0 1 0 1 0 0 0 0 0 1 1 0 1 1 0 1 0 1 1 0 1 1 0 1 0 0 1 1 0 0 2 0 0 0 0 0 0 0 0 1 2 1 2 2 0 0 0 1 1 2 1 1 0 2 1 1 1 1 1 0 0 1 0 1 1 1 0 0 0 0 1 0 0 1 1 0 0 1 0 2 0 0 0 2 2 0 0 0 0 0 0 2 1 1 1 0 0 0 1 1 0 2 0 1 1 0 0 0 1 0 0 0 0 0 1 2 2 1 1 1 0 2 1 1 1 0 1 0 0 1 0 1 2 0 0 1 0 0 0 2 0 0 1 2 0 1 0 1 0 1 1 0 1 2 0 1 1 1 1 2 1 1 1 0 2 0 2 0 0 0 1 0 1 1 1 0 0 1 0 1 2 0 0 0 1 0 0 2 1 0 0 1 1 0 1 1 0 0 1 0 0 2 0 0 1 1 1 1 1 0 1 0 1 2 0 1 1 1 1 0 0 1 0 0 0 2 1 0 2 0 0 0 2 1 1 0 0 0 0 0 0 1 0 1 1 1 0 1 0 0 0 1 0 0 0 2 1 2 0 0 0 2 0 0 0 2 1 0 1 0 0 2 1 0 1 0 1 0 2 0 0 0 1 1 1 1 1 0 0 0 0 0 1 1 1 0 1 0 0 0 1 1 1 0 0 0 2 0 1 2 1 1 1 1 1 2 1 0 1 1 2 1 1 1 1 0 0 1 1 0 1 0 1 1 1 1 1 0 1 0 0 0 1 1 2 0 0 1 0 1 2 0 0 0 1 1 0 1 1 0 0 2 0 0 2 1 0 1 0 0 1 0 1 1 1 1 1 0 1 1 2 0 0 0 0 0 1 1 2 1 0 1 0 1 0 2 0 0 1 1 1 0 2 0 0 0 0 0 1 0 0 0 1 0 1 0 0 1 1 0 0 0 1 0 1 0 1 1 0 1 0 0 1 0 1 2 0 0 0 1 1 0 0 0 1 1 1 0 1 1 0 2 0 0 0 0 0 0 0 1 0 0 1 2 1 1 1 1 1 1 2 0 1 1 0 0 0 0 1 0 0 2 0 0 1 0 0 1 1 0 0 1 1 2 0 2 0 1 0 0 1 2 1 0 0 0 2 0 1 2 2 2 1 0 2 0 0 0 0 0 0 0 0 0 0 1 1 1 1 2 0 0 1 1 0 0 0 0 2 1 2 0 0 0 1 0 0 0 1 1 0 1 2 
0 1 0 1 0 1 0 0 1 1 1 1 2 1 0 0 0 0 1 1 0 0 1 0 1 1 0 0 0 1 1 1 1 0 1 0 0 1 1 0 1 0 1 1 1 0 1 0 0 0 1 1 1 1 0 1 0 1 0 0 0 0 1 1 0 1 1 1 1 1 2 1 0 0 1 1 1 0 0 0 0 0 2 1 1 1 1 1 0 1 0 1 1 0 0 1 1 0 2 0 1 1 0 2 1 1 0 1 1 0 1 0 0 0 1 0 1 1 1 1 1 1 1 0 0 1 2 0 0 1 2 0 0 0 0 1 0 1 2 1 1 0 0 1 0 1 0 0 0 1 0 0 0 0 0 1 2 0 2 0 1 1 1 0 1 0 0 0 1 2 1 0 0 0 1 0 1 1 0 1 1 0 0 1 1 1 1 1 0 0 1 1 1 2 1 1 0 1 1 1 1 0 0 0 0 0 0 0 0 0 0 0 1 0 0 1 0 2 1 1 0 1 1 1 1 1 0 1 1 1 1 1 1 2 1 1 1 0 0 1 1 0 1 0 1 1 1 0 0 1 0 0 1 0 0 1 1 0 0 0 1 2 0 0 0 0 0 1 1 1 1 0 2 1 0 1 1 0 0 0 0 0 0 1 0 2 0 0 1 0 0 1 1 0 1 1 1 1 1 0 1 1 1 1 1 0 1 0 1 1 0 0 0 0 1 0 0 1 1 1 2 1 0 0 1 1 1 1 2 0 1 1 1 0 1 1 2 0 1 0 0 1 2 0 0 0 0 2 1 1 0 0 0 1 1 2 1 1 0 1 0 2 0 1 0 0 0 2 2 1 0 0 1 0 1 0 2 0 1 0 0 1 0 0 1 1 0 0 0 0 1 0 0 0 0 0 1 0 2 0 1 1 0 2 0 1 0 1 0 1 0 1 0 0 1 2 0 1 1 1 0 0 1 0 1 1 1 0 1 0 0 0 1 1 0 1 0 1 1 0 1 1 0 1 1 2 1 0 0 0 1 0 1 2 1 0 1 0 2 2 1 1 1 0 0 1 2 0 0 1 1 0 2 0 1 1 0 0 1 0 0 0 1 1 1 0 0 1 0 0 2 1 0 0 0 0 0 1 0 1 2 0 0 0 0 0 1 2 1 0 0 1 1 1 0 0 0 1 1 1 0 0 1 1 1 1 1 0 0 0 1 1 1 0 1 0 1 1 1 0 0 0 1 1 0 1 0 1 0 0 0 0 0 1 1 0 0 1 1 1 0 1 1 0 1 0 0 1 0 1 1 0 2 0 0 0 1 1 0 1 1 0 1 0 1 1 0 0 1 0 0 0 1 1 0 1 1 1 0 2 1 0 1 0 0 1 1 0 0 1 1 1 0 0 0 1 1 1 0 1 0 0 0 0 0 1 1 1 1 0 2 0 1 1 1 0 0 1 0 0 0 1 0 0 2 0 2 1 0 2 2 1 0 0 1 0 1 2 0 2 0 2 1 0 0 0 0 1 1 0 2 0 1 0 0 1 0 0 0 0 1 0 0 1 0 0 1 0 1 1 1 1 0 0 0 0 2 1 0 1 1 0 1 0 1 1 0 0 0 1 0 0 1 0 0 0 1 1 0 0 0 0 1 0 1 0 1 0 0 0 0 1 0 0 0 0 0 1 0 2 0 1 0 0 1 0 0 2 0 1 1 0 1 0 2 2 1 0 0 1 0 1 1 1 0 1 0 0 1 0 0 1 0 0 0 0 1 0 1 1 0 2 0 0 0 1 0 1 0 1 0 1 1 1 0 0 0 1 1 1 0 0 1 0 1 0 1 0 1 0 0 0 1 1 1 0 1 0 0 1 0 0 2 1 0 0 1 0 2 0 0 0 0 0 1 0 1 1 0 1 0 0 1 0 0 1 0 1 1 0 1 0 0 0 0 1 0 0 1 1 1 1 1 1 1 2 0 0 1 0 0 1 1 0 1 1 1 0 0 1 1 0 1 1 1 1 1 0 1 0 1 1 1 0 0 0 1 1 0 0 1 0 0 1 0 0 0 0 0 0 1 0 0 1 0 1 0 0 0 0 0 0 1 0 1 2 0 1 1 0 0 1 2 0 1 0 0 0 1 0 0 0 2 1 0 1 1 1 1 0 0 0 0 1 1 0 0 1 0 0 1 1 1 0 0 1 0 1 1 1 1 0 0 1 1 1 2 1 0 1 1 1 1 0 0 1 1 1 0 1 1 0 1 1 1 1 1 0 0 1 0 1 0 1 0 1 1 0 2 1 0 1 0 2 0 1 0 0 0 0 0 1 0 0 1 0 1 1 0 1 1 0 0 0 1 0 1 1 0 1 0 0 0 0 0 0 1 2 1 0 0 1 1 0 0 1 0 0 0 0 0 1 1 1 2 0 1 0 1 2 1 1 1 1 1 0 0 0 0 2 1 1 1 0 0 0 2 1 0 1 0 1 2 1 1 1 0 1 0 0 1 1 0 0 0 2 0 0 0 0 0 2 0 0 1 0 1 0 0 0 1 1 1 1 0 0 0 1 2 1 2 0 1 2 0 1 0 0 1 0 1 0 0 0 0 0 1 1 2 2 1 1 1 0 2 1 1 0 0 1 0 0 1 1 1 2 1 1 1 1 1 1 1 1 0 0 1 0 0 1 1 0 1 1 1 0 0 0 2 1 0 1 1 0 0 0 1 1 0 0 0 0 1 1 1 0 0 2 0 0 0 0 1 2 1 0 0 0 0 1 1 0 1 1 1 0 1 1 0 1 0 2 1 0 1 0 0 0 0 2 0 0 0 1 0 1 0 0 0 1 1 0 1 0 1 0 0 1 1 0 1 1 0 0 1 1 0 0 1 2 0 0 0 1 0 0 0 1 2 0 0 0 1 1 1 1 2 0 1 0 1 1 0 0 1 2 2 1 1 0 1 1 1 1 1 1 1 2 1 0 2 0 1 0 0 0 0 1 0 1 1 1 0 0 0 2 0 0 1 1 2 0 0 0 0 2 1 0 0 1 0 0 0 0 1 0 0 0 0 1 0 0 1 1 0 0 1 1 1 0 1 0 2 0 1 0 0 0 0 0 0 1 1 0 1 0 0 1 1 2 1 1 1 0 1 1 1 0 0 2 2 2 0 0 1 0 1 2 0 0 0 1 0 0 0 0 0 0 2 0 1 1 1 0 0 1 0 1 0 0 1 1 1 1 0 1 0 2 0 0 1 1 0 0 1 1 1 1 0 1 1 1 0 1 2 1 1 1 0 1 1 0 1 0 0 0 1 1 0 0 1 0 1 0 1 1 2 0 0 1 0 0 0 1 2 2 0 0 1 0 0 0 0 1 2 1 0 0 0 1 1 0 0 0 1 1 1 0 1 0 2 1 0 0 1 1 1 1 1 1 1 0 0 1 1 1 2 1 0 0 1 1 0 0 0 1 1 1 0 0 0 1 0 1 0 1 0 1 1 0 1 2 1 1 0 2 0 0 1 0 0 1 1 0 0 0 1 0 1 0 0 0 1 2 0 1 1 1 1 0 1 0 1 1 0 1 1 0 0 2 0 0 1 0 0 0 1 2 0 0 1 0 1 0 0 1 0 2 1 0 0 1 1 0 1 1 1 0 0 0 0 0 1 1 1 1 0 0 0 1 1 0 1 1 0 0 1 0 0 1 1 0 0 0 2 1 0 1 0 1 0 1 2 2 0 1 1 0 0 0 1 1 1 0 1 0 1 1 1 2 2 0 1 0 0 1 1 0 1 0 1 1 0 1 0 2 0 2 1 0 1 0 1 1 0 0 1 0 1 0 1 0 1 0 0 1 1 1 2 0 0 1 0 1 0 0 0 0 0 1 1 2 1 0 1 2 1 0 0 1 2 0 0 1 2 1 1 1 1 1 1 0 0 0 0 0 1 0 0 1 0 0 0 1 1 1 0 0 0 2 1 1 0 1 0 1 1 1 1 2 0 0 0 1 1 0 0 0 0 1 1 1 2 1 2 0 0 1 1 0 1 1 1 0 0 0 1 1 0 1 0 0 0 0 1 0 0 1 2 1 0 0 0 2 0 1 1 1 0 0 1 0 1 0 1 0 2 0 1 1 0 2 0 1 1 1 0 0 1 1 1 1 1 2 0 2 1 2 1 0 1 0 1 0 0 0 0 1 0 0 0 0 0 0 0 0 1 0 1 1 1 0 1 0 1 2 0 0 1 1 0 0 1 1 1 2 0 1 1 0 1 0 0 0 1 1 0 0 1 1 1 2 0 1 0 0 0 0 0 0 0 0 1 0 1 1 2 1 0 1 0 0 1 1 1 0 0 0 0 0 0 0 1 1 0 1 0 0 1 2 1 1 1 0 0 1 1 1 0 1 0 1 0 0 0 1 0 1 0 1 0 0 0 1 0 0 1 0 0 0 0 1 0 0 1 1 1 0 0 0 2 0 1 0 0 0 1 1 2 0 0 1 0 0 1 1 1 1 0 1 1 1 0 0 0 0 0 0 0 0 
0 0 0 1 0 0 1 1 0 1 2 1 1 1 1 1 0 1 1 0 1 0 1 0 1 1 0 0 0 0 1 0 2 0 0 1 0 1 1 1 0 0 0 0 1 0 0 1 0 0 2 1 0 1 1 1 0 1 0 0 0 1 0 2 0 1 0 1 1 0 1 0 2 1 1 0 1 1 0 2 0 2 1 0 1 0 0 2 0 0 2 0 2 1 2 2 1 1 0 0 1 0 0 2 1 1 2 0 0 1 0 2 1 0 2 1 0 0 0 1 0 0 1 0 2 0 0 0 1 0 0 1 0 2 1 0 0 0 0 1 0 0 0 1 0 2 0 1 1 0 2 1 1 1 1 0 0 2 0 0 0 0 0 0 1 2 0 1 0 0 1 0 1 0 0 0 0 1 0 1 1 0 0 0 0 0 1 0 0 1 1 1 1 2 0 1 1 0 0 1 0 0 0 1 0 0 0 0 2 0 0 0 0 1 2 1 0 2 1 2 1 0 0 1 0 0 1 1 0 1 1 1 0 0 0 0 1 1 1 0 1 2 1 1 0 1 1 1 1 1 1 0 2 1 0 1 0 0 0 1 0 0 0 0 0 1 1 1 0 0 2 1 0 0 0 1 0 0 0 0 0 2 0 0 2 1 0 0 1 0 2 1 0 0 2 1 0 0 1 0 0 0 1 0 1 0 0 1 0 1 0 0 2 0 2 2 0 1 1 1 1 1 1 1 1 0 0 0 1 0 0 2 1 1 1 0 0 0 0 1 1 1 0 1 0 1 1 0 1 0 0 0 0 0 0 1 0 1 0 1 1 1 0 1 0 1 1 1 0 1 0 1 0 1 1 1 0 1 0 1 1 0 1 1 2 2 0 0 0 1 2 1 1 0 0 2 0 0 1 2 0 0 0 2 0 1 2 0 1 0 0 0 0 1 0 0 0 1 0 0 0 0 2 1 0 0 2 0 0 1 1 1 0 1 1 1 1 0 0 0 1 1 0 1 2 0 0 1 2 0 0 1 0 0 0 1 0 1 0 0 0 1 1 0 1 0 0 1 0 2 1 0 1 1 1 1 0 0 0 1 1 0 1 0 0 0 1 1 0 0 1 0 2 2 1 1 1 0 0 0 0 0 0 1 2 0 0 2 0 1 2 0 1 1 1 0 2 0 0 1 0 0 0 0 0 0 0 0 1 1 0 0 0 0 0 2 1 1 1 0 0 0 2 0 1 1 0 0 1 0 1 0 1 0 1 1 1 1 1 0 1 1 0 1 0 0 0 0 1 1 1 0 0 0 0 0 0 0 0 1 0 1 1 1 1 0 0 1 0 0 0 0 0 1 1 2 2 0 0 0 0 2 0 0 1 0 1 1 1 1 1 1 0 1 0 1 0 1 0 0 0 0 1 2 1 0 0 1 1 1 0 0 1 1 1 0 1 1 1 0 0 1 1 1 0 0 0 0 1 1 2 0 0 1 1 0 1 0 1 2 0 1 1 0 1 0 1 0 1 0 1 0 0 2 2 0 0 1 1 0 1 2 1 0 2 0 0 0 1 1 1 1 0 1 0 0 0 1 0 1 0 0 1 0 1 0 0 1 0 1 1 1 1 1 0 0 1 0 0 0 0 0 0 0 1 1 0 0 0 0 1 0 0 2 1 0 1 0 1 0 0 0 0 1 1 1 0 1 0 1 1 0 2 2 0 1 0 0 0 1 0 1 0 1 1 1 0 2 1 0 1 2 0 0 2 0 0 0 0 0 0 1 0 0 2 1 0 0 0 0 0 0 0 0 0 0 0 0 2 1 1 0 0 0 0 0 1 0 0 1 0 2 1 1 1 0 1 1 0 0 0 1 0 0 0 0 0 0 0 0 1 0 1 1 0 0 0 0 0 0 0 0 0 0 0 0 1 1 0 0 0 0 1 1 1 0 0 0 1 0 0 1 2 0 0 0 0 0 0 1 1 1 0 0 1 1 1 0 0 2 1 0 1 0 1 1 2 0 1 0 0 1 0 0 0 0 1 2 0 0 0 1 0 1 0 0 0 0 1 0 0 0 0 0 1 1 0 1 2 0 1 1 0 1 0 1 0 0 1 0 1 1 1 0 1 0 1 2 0 1 0 1 0 1 0 0 2 0 2 0 0 1 1 0 2 0 0 0 1 0 1 0 1 0 2 1 2 0 0 1 1 0 1 1 1 1 1 2 0 1 0 0 1 0 0 1 1 0 0 1 0 0 0 0 2 0 1 1 0 2 1 1 0 1 0 0 2 1 0 0 1 1 0 1 1 2 0 0 0 1 0 0 1 2 1 1 0 1 0 0 1 0 0 0 2 1 0 1 0 1 0 0 1 0 0 0 1 0 0 0 1 1 2 0 1 0 1 1 1 1 0 0 1 1 2 0 0 0 1 2 0 0 1 1 0 0 0 0 1 1 0 1 1 0 2 0 0 0 0 0 2 2 0 0 0 1 0 1 0 0 1 1 1 1 0 2 1 1 1 1 0 0 1 1 1 2 1 2 0 1 1 2 0 0 0 0 1 0 2 1 2 1 1 1 1 1 0 2 0 1 0 1 0 0 1 0 1 0 2 0 1 0 1 0 1 1 0 2 0 1 0 0 0 1 2 0 1 0 1 0 0 1 2 2 0 2 0 1 0 2 1 0 1 2 1 0 0 0 0 0 1 0 0 0 0 0 0 0 1 0 0 0 1 0 0 1 0 1 1 0 0 0 1 0 2 0 0 1 0 0 0 0 0 0 0 0 0 0 0 0 0 2 1 0 2 0 2 0 0 0 1 2 2 1 0 0 1 0 1 0 1 0 2 0 0 1 0 0 0 0 1 0 0 0 1 0 0 0 2 0 0 0 1 2 0 0 1 0 0 0 0 1 1 0 1 0 0 2 0 2 0 0 1 0 1 0 0 1 1 2 0 1 1 1 2 0 0 0 1 1 2 0 0 1 1 0 0 1 2 1 1 0 0 0 0 1 2 0 1 0 0 1 1 0 0 1 0 0 2 1 0 0 1 1 0 2 0 0 1 2 0 0 1 0 1 0 1 0 0 0 0 2 0 0 1 1 0 1 0 1 2 0 0 0 0 0 1 1 1 0 0 1 1 0 0 0 1 1 0 0 1 1 0 1 1 1 2 0 1 0 0 1 0 0 0 0 0 2 0 0 1 0 1 1 1 0 0 0 2 0 0 0 1 0 1 1 1 1 1 0 1 0 0 0 0 1 2 1 0 0 1 1 1 0 0 0 0 2 2 0 1 0 0 0 1 1 0 0 0 1 2 0 0 1 1 0 0 0 0 0 0 0 0 1 0 0 0 0 0 0 0 0 1 1 0 0 2 0 0 0 0 2 0 1 0 0 1 1 1 0 0 0 0 0 0 1 0 0 1 0 0 0 0 1 0 1 1 1 1 1 1 0 0 1 0 1 0 1 0 0 0 0 1 1 0 0 0 0 0 0 0 1 0 0 0 1 0 1 0 1 1 1 1 1 2 1 1 0 0 0 0 1 0 0 0 1 0 0 1 0 1 1 1 1 0 2 0 1 0 2 0 1 0 1 1 0 1 1 0 0 2 0 0 1 0 1 0 0 0 0 0 0 1 0 1 0 0 1 0 0 0 0 0 0 0 0 0 0 0 0 1 0 0 1 0 2 0 1 1 0 2 0 0 0 1 0 0 1 1 0 0 1 1 0 0 2 0 1 0 0 0 0 0 0 0 0 0 0 0 0 0 0 1 0 0 0 1 0 0 0 2 1 1 1 0 0 0 0 0 1 1 1 2 1 0 1 2 0 0 1 0 1 2 0 0 0 2 0 1 0 0 0 1 0 0 0 0 1 0 0 0 0 1 0 0 0 2 0 0 1 1 2 1 1 1 0 2 0 0 1 0 0 0 1 0 0 0 0 1 0 1 2 1 0 0 1 0 0 0 1 0 0 0 0 1 0 0 1 0 0 2 0 0 0 0 0 0 0 2 0 0 1 0 0 0 1 0 1 0 0 2 1 0 0 0 1 0 0 0 0 2 0 0 0 0 1 1 1 1 1 0 0 2 1 0 2 1 1 1 1 0 0 0 0 2 1 0 0 0 0 1 0 0 0 0 0 0 0 2 0 0 0 0 1 0 0 1 0 1 0 0 1 0 1 0 0 0 1 1 1 0 1 0 0 0 1 2 1 0 1 0 0 0 1 0 1 0 0 1 1 0 0 1 0 0 1 0 0 0 1 1 0 1 0 0 0 0 0 1 1 1 0 0 0 2 1 0 0 1 0 0 1 0 0 0 0 0 0 0 1 1 1 1 0 1 1 1 0 0 2 2 0 1 1 1 0 0 0 0 0 2 0 2 0 0 0 0 0 0 0 0 1 0 0 1 0 0 0 2 0 1 0 0 0 0 2 1 0 1 0 0 0 1 1 1 0 0 0 0 0 0 0 1 0 1 0 1 1 0 0 2 0 0 1 1 1 1 0 2 0 0 1 0 0 1 0 1 1 0 0 
0 0 0 0 2 0 1 1 1 1 0 0 1 1 0 0 0 0 1 0 0 1 0 0 0 0 0 1 0 1 1 0 1 2 0 1 0 1 0 0 0 0 0 0 0 1 0 1 0 0 0 0 0 2 1 0 0 0 0 0 0 0 0 0 1 1 0 1 1 0 0 1 0 0 0 0 1 0 0 1 0 0 0 0 0 0 0 0 0 0 1 0 0 2 2 0 0 0 0 1 0 0 0 1 1 0 0 0 0 0 0 1 1 0 0 1 0 1 0 0 1 2 1 0 1 1 0 2 1 1 1 0 0 0 1 0 0 0 0 2 0 0 0 1 1 2 0 0 0 0 0 0 1 1 0 0 1 1 1 1 0 2 0 0 0 1 1 0 0 0 1 1 0 0 0 0 0 1 0 0 1 1 1 0 0 0 1 1 0 0 0 0 0 0 0 0 1 0 0 0 1 0 1 0 0 1 0 0 1 1 0 2 0 1 0 1 0 0 0 0 0 0 0 0 0 0 0 0 1 1 1 1 0 0 0 0 1 0 1 0 0 0 0 1 0 0 1 0 1 0 0 0 0 0 0 1 0 0 0 0 0 0 1 0 0 0 0 0 0 0 0 0 1 1 1 0 0 1 0 0 1 0 1 0 0 0 0 0 0 0 1 1 0 0 0 1 0 0 0 0 0 0 0 1 1 0 0 0 0 0 0 0 0 0 0 0 0 0 0 0 1 1 0 0 1 0 1 1 0 1 0 0 2 0 0 1 1 2 0 0 0 1 0 1 0 0 1 0 1 0 0 0 1 0 0 1 1 1 0 2 1 1 0 0 0 1 1 1 0 1 0 0 0 0 0 0 0 1 2 1 0 0 0 1 0 0 0 0 1 1 1 1 0 1 0 2 1 0 1 0 0 0 0 0 0 0 0 0 1 1 0 1 0 0 0 1 1 1 0 1 1 0 0 1 0 0 0 1 0 0 1 0 0 0 0 0 0 0 0 0 0 1 0 1 0 0 1 0 0 0 0 0 0 0 0 0 0 1 0 1 1 0 0 0 0 1 0 1 0 1 0 0 1 1 0 1 0 1 0 1 1 0 0 0 2 0 0 1 0 1 0 0 1 1 0 2 1 1 1 0 0 0 0 1 0 0 0 0 0 0 0 0 1 0 1 1 0 1 1 0 0 1 1 0 2 0 0 1 0 2 0 0 1 0 0 1 0 1 0 0 0 1 0 0 0 1 0 0 0 0 0 0 0 1 1 0 2 1 0 0 0 0 1 1 0 0 0 1 0 0 1 0 1 0 0 2 0 0 0 0 1 1 1 1 0 0 1 0 0 0 0 1 0 1 2 1 1 0 1 0 0 0 0 0 0 0 0 1 1 0 1 1 0 1 1 1 1 1 1 0 0 0 0 1 0 0 0 0 0 2 0 0 1 0 1 0 0 0 0 0 0 0 0 0 0 1 0 0 1 1 1 0 2 2 0 0 1 1 1 0 0 1 0 1 1 0 1 0 1 0 0 0 1 0 0 0 1 1 0 0 0 0 1 0 0 0 2 0 0 0 1 0 0 1 1 2 1 0 1 0 1 0 0 0 1 0 0 0 2 1 0 0 0 1 0 1 0 0 0 0 1 0 0 1 1 0 0 0 1 1 0 0 1 1 1 0 1 1 0 0 0 0 0 0 1 1 0 1 0 0 0 0 1 0 1 1 0 0 1 1 0 0 1 0 1 0 0 0 1 0 1 0 0 0 0 0 1 0 0 0 1 0 0 2 1 2 0 1 0 1 0 1 0 1 1 0 1 1 1 2 0 0 1 0 0 1 0 0 0 0 1 0 0 0 0 1 1 0 1 0 0 1 0 1 0 0 1 1 0 0 1 1 0 1 1 0 0 0 0 0 0 0 0 0 2 0 0 0 0 0 0 0 2 0 0 0 0 0 0 1 1 1 0 1 0 0 0 1 0 1 2 0 0 0 0 0 1 0 1 0 0 0 1 0 1 1 1 2 0 1 0 1 0 0 0 0 0 0 0 0 0 0 0 0 0 0 0 0 0 1 0 0 0 2 1 0 0 1 0 1 0 0 0 1 0 0 1 0 0 1 0 0 0 0 0 1 0 0 0 0 1 1 1 0 0 1 0 2 0 0 2 0 0 0 1 1 0 1 1 0 0 2 2 0 0 0 1 1 0 0 0 0 0 0 1 0 0 0 1 0 1 0 0 0 0 0 0 1 0 1 0 0 0 1 2 1 1 0 0 0 0 0 0 0 0 0 0 0 0 1 0 0 1 0 2 0 1 0 0 0 0 0 0 0 1 0 1 0 1 0 0 0 0 1 0 1 1 1 1 0 0 0 0 0 1 1 0 0 1 0 1 0 0 1 0 1 1 1 0 1 0 0 0 0 0 2 0 0 1 0 0 0 1 0 0 0 0 0 0 0 0 0 0 1 0 1 0 1 1 0 0 0 2 0 0 1 0 0 0 0 1 0 0 1 1 0 0 0 1 0 0 0 2 1 0 0 0 0 0 0 1 1 1 0 0 0 0 0 1 0 0 0 0 0 1 0 0 0 0 0 0 0 0 0 0 0 2 0 1 1 0 0 0 2 1 2 2 1 0 1 0 0 0 0 0 0 1 0 0 0 0 0 0 0 0 0 0 0 0 2 0 0 0 1 1 1 0 0 0 1 1 0 1 0 0 1 1 0 0 1 1 0 0 1 0 1 2 0 0 1 0 0 0 0 0 0 0 1 0 0 0 0 0 0 1 0 0 0 0 0 0 0 0 0 0 0 0 0 1 0 1 0 0 0 0 0 0 0 0 2 0 1 1 0 1 0 0 0 1 0 0 0 0 0 0 0 0 0 0 0 0 0 1 0 0 0 0 1 0 0 0 1 0 0 0 0 0 2 1 1 1 0 0 0 1 0 1 0 0 0 1 0 1 0 0 0 0 0 0 1 0 0 0 1 1 2 1 1 0 1 0 0 0 0 1 0 0 0 1 2 1 1 0 1 0 0 2 1 0 1 0 0 0 0 0 0 1 0 0 0 1 0 0 0 1 0 0 0 1 0 0 0 0 0 0 0 0 0 0 0 0 1 0 0 0 0 1 1 0 0 0 0 0 1 1 1 0 2 0 0 0 1 0 0 1 0 1 0 0 0 1 0 1 1 0 2 0 0 0 0 0 1 1 0 0 0 1 0 1 0 0 0 0 1 0 0 0 0 0 1 0 1 1 0 1 0 0 0 0 1 0 0 0 1 0 0 0 0 0 0 1 0 0 0 0 0 0 1 0 0 0 0 0 0 1 1 0 0 0 0 0 1 0 1 1 1 0 0 1 0 0 0 0 1 0 1 0 0 1 1 0 1 0 0 0 0 0 0 0 1 0 1 0 1 0 0 0 1 0 0 0 0 0 1 1 0 0 1 0 1 0 0 0 1 0 1 0 1 0 0 0 0 1 1 0 1 1 1 1 1 1 1 1 0 0 1 0 0 0 0 1 0 0 1 0 0 0 1 0 0 1 0 0 0 1 0 1 0 0 1 0 0 0 0 0 1 0 1 0 0 0 0 0 0 2 0 1 1 1 0 1 0 0 1 0 0 0 1 0 0 0 0 0 1 0 0 2 1 1 0 0 0 0 0 0 0 2 1 2 0 0 0 0 0 0 0 0 0 0 0 0 1 0 0 0 0 0 1 1 1 0 0 1 0 0 1 1 0 1 0 0 0 0 1 0 1 0 0 1 0 1 0 0 1 0 0 1 0 0 0 0 2 0 0 0 0 1 0 1 0 1 0 0 1 0 1 0 1 0 0 0 0 1 1 0 1 1 0 0 2 0 1 0 0 0 0 1 0 0 1 2 1 0 0 0 1 1 1 0 0 0 0 1 1 1 0 1 1 1 0 0 0 0 0 0 0 0 1 0 1 0 0 0 0 2 1 1 0 1 1 0 2 1 0 0 0 1 1 0 0 0 0 1 0 0 2 0 0 0 0 0 0 1 0 0 0 0 0 1 1 0 1 1 0 0 0 0 0 0 1 0 0 0 0 1 1 0 0 1 1 0 0 1 0 0 1 1 0 0 1 0 0 0 2 0 0 1 0 0 0 0 0 0 2 0 0 0 0 0 1 0 1 0 0 0 0 1 1 1 1 0 0 0 0 2 1 0 2 0 0 0 0 0 0 0 0 0 0 1 0 0 0 0 1 0 1 0 0 0 0 1 0 1 0 0 0 0 0 1 0 1 1 0 0 0 2 0 0 1 0 1 0 0 1 0 0 1 0 0 1 0 0 0 1 0 1 0 0 0 0 0 1 0 0 0 0 1 0 0 0 2 1 1 0 1 0 0 0 2 1 0 0 0 1 0 0 0 1 0 0 0 0 0 0 0 1 0 1 0 0 1 0 1 1 1 0 0 0 0 0 0 0 0 0 1 1 0 0 1 0 0 1 1 1 1 1 0 1 1 0 0 1 1 0 1 1 0 0 0 0 0 2 0 0 1 0 1 0 0 1 
1 1 0 2 0 0 0 0 1 1 1 0 1 0 1 0 2 1 0 0 0 1 1 0 0 0 0 0 0 1 0 1 1 1 0 0 0 0 2 0 0 1 0 0 0 1 0 0 2 0 0 1 1 1 0 0 0 0 1 0 0 0 1 0 1 1 0 0 1 0 0 1 1 1 0 0 0 0 1 1 0 0 1 0 1 1 1 1 1 1 0 0 2 0 0 1 0 0 1 1 1 0 1 0 0 0 0 0 0 0 0 0 0 0 1 1 0 0 0 0 0 1 0 0 0 1 1 1 0 0 0 0 0 1 1 0 0 0 1 1 0 1 0 0 1 0 0 0 1 0 2 0 1 0 0 1 1 1 0 1 1 1 1 0 2 0 0 0 0 0 0 0 0 0 0 1 0 0 1 1 1 0 0 0 0 1 1 1 1 0 0 0 1 1 1 2 0 0 1 0 0 0 0 1 0 1 0 0 0 1 1 0 0 0 1 0 1 1 1 1 0 0 1 1 0 1 0 1 0 0 1 0 0 1 0 1 0 0 1 0 0 0 0 0 0 0 1 1 1 1 0 1 1 0 0 0 0 0 0 0 0 0 0 0 0 1 0 0 0 0 0 1 0 0 0 1 0 0 0 2 0 1 0 0 0 0 0 1 0 0 1 0 0 0 0 0 1 0 0 1 0 1 0 2 1 0 1 0 0 0 1 1 1 1 1 0 0 1 0 1 1 1 1 0 0 0 0 0 1 0 0 0 0 2 0 0 0 0 0 0 1 0 0 1 0 0 0 0 1 1 1 1 0 0 0 0 0 0 1 0 0 1 0 2 0 0 0 0 0 1 0 1 0 0 0 0 0 0 0 1 0 0 0 0 1 0 1 2 1 1 0 0 1 0 0 0 1 0 0 0 1 1 0 1 0 0 0 0 0 0 0 0 1 1 0 2 0 0 1 0 0 1 1 2 0 2 1 0 0 0 0 0 0 0 0 0 0 1 0 0 1 2 0 0 1 0 1 1 0 0 0 1 0 0 0 1 1 1 1 1 0 0 0 1 1 0 1 1 0 0 1 1 1 1 1 1 0 1 1 1 0 0 2 0 0 0 0 0 1 1 0 0 0 0 0 1 0 1 1 0 1 1 1 0 1 0 1 0 1 0 1 0 2 1 1 0 2 1 2 1 0 1 2 0 0 0 0 0 0 0 0 1 0 2 0 0 2 0 1 0 1 0 0 0 0 0 0 1 1 0 1 0 0 1 1 1 1 0 0 0 0 1 2 0 2 0 0 1 0 0 1 0 0 1 1 0 0 1 0 0 1 0 0 1 0 1 0 0 0 1 1 1 0 0 1 1 0 0 0 1 0 0 2 1 1 0 0 1 0 1 0 0 0 1 1 1 1 0 1 0 2 0 0 1 1 0 1 2 1 0 0 0 0 1 1 0 1 0 0 0 1 1 0 0 0 0 0 0 0 0 1 1 0 1 0 0 0 0 1 0 0 0 2 0 0 0 0 2 1 1 1 1 1 0 1 0 0 0 0 1 0 1 0 0 0 0 2 0 1 1 0 1 0 1 0 0 1 1 1 0 0 0 0 1 1 1 0 1 0 0 0 1 2 1 1 0 0 0 0 0 0 1 0 1 1 1 1 1 0 0 0 1 0 1 0 0 1 0 0 0 0 1 1 0 0 2 0 1 0 1 0 0 0 2 1 0 0 1 0 1 0 1 1 0 0 0 0 0 0 0 0 0 1 1 0 1 0 1 0 1 1 0 0 1 1 1 0 0 0 0 0 0 1 0 0 0 1 0 0 2 0 0 0 0 0 0 0 0 0 1 0 1 0 1 1 2 0 0 0 1 1 1 0 1 0 0 0 0 0 0 1 0 0 0 0 0 0 1 0 0 1 0 0 1 0 2 1 0 1 0 1 0 0 1 0 1 1 1 0 1 1 0 1 0 1 0 0 0 0 0 0 1 1 0 0 0 0 0 1 0 0 0 0 2 1 0 1 1 0 1 0 1 0 1 0 1 0 0 0 1 0 0 0 1 1 1 0 1 0 1 1 0 0 0 0 2 0 0 1 0 0 1 1 0 1 0 1 0 1 0 0 1 0 0 0 1 0 0 1 1 2 0 1 1 0 0 1 0 0 0 0 0 0 0 0 1 2 1 0 1 2 1 0 0 0 0 0 1 0 1 1 0 1 0 1 0 0 1 1 0 1 0 0 0 0 2 0 0 0 0 0 0 0 0 0 0 0 0 0 0 1 1 0 0 0 0 0 0 1 0 0 0 0 0 2 1 0 1 0 1 0 1 0 0 2 1 0 0 1 0 2 0 2 1 1 0 1 1 0 0 0 0 1 1 0 1 0 1 0 0 0 0 0 0 1 0 0 1 0 0 0 1 0 1 1 0 0 1 0 0 0 0 0 0 0 2 0 0 0 2 1 0 0 0 0 0 0 1 0 0 1 0 0 0 1 0 0 0 0 1 0 0 1 0 1 0 2 0 0 1 1 1 1 0 0 0 1 1 0 0 0 1 0 2 2 0 0 0 1 0 0 0 1 0 0 0 1 0 1 1 1 1 1 0 0 0 0 0 2 0 1 1 0 0 0 1 1 1 0 1 0 0 0 1 0 0 0 0 0 1 1 0 0 0 1 0 0 0 0 1 0 0 2 2 1 0 2 0 0 0 0 0 1 1 0 0 0 0 1 1 1 1 1 1 0 1 0 0 0 0 2 0 0 0 1 0 0 0 0 0 0 0 0 0 1 0 1 0 0 1 1 0 0 2 0 0 1 1 0 0 0 1 0 0 1 0 1 1 0 1 1 0 0 1 0 0 0 0 1 1 0 0 1 0 0 1 1 0 0 1 0 0 0 0 1 0 0 0 0 0 2 0 0 1 0 0 0 1 0 1 0 0 0 0 1 0 0 0 0 0 0 1 0 1 0 0 0 1 0 0 1 1 2 0 0 0 0 0 0 0 0 0 1 1 0 0 0 0 1 1 1 0 0 1 0 0 1 1 1 0 0 0 0 0 0 1 1 0 2 1 0 1 0 1 0 1 1 0 2 1 1 0 0 0 1 0 0 0 1 0 0 0 0 1 0 0 0 0 0 1 0 0 1 0 1 0 0 0 0 0 0 0 0 0 1 1 0 2 1 1 1 2 0 0 1 0 0 0 0 0 1 1 0 2 2 1 2 0 0 1 1 0 2 0 0 2 0 0 0 0 2 0 1 1 0 0 0 0 1 1 0 0 1 0 0 1 1 0 0 0 1 0 0 0 0 2 0 1 0 1 0 0 0 0 1 0 1 1 0 0 0 0 0 1 1 1 1 1 0 0 1 1 0 0 1 0 1 2 1 0 0 1 0 0 1 1 0 2 0 0 2 0 1 1 0 0 0 0 1 1 0 0 0 0 0 0 0 0 1 1 1 0 1 2 0 0 0 0 1 1 0 1 0 0 0 2 0 0 1 0 0 1 0 0 1 0 0 0 1 0 1 1 0 1 0 0 0 0 0 0 1 0 0 1 0 1 0 0 0 0 1 1 0 2 1 1 0 0 2 0 1 0 0 1 0 0 1 0 0 0 0 0 0 0 0 1 1 1 0 0 0 0 2 0 1 1 1 0 1 0 2 1 1 1 0 1 0 1 0 1 1 0 1 0 0 1 1 0 1 0 0 0 1 0 0 1 1 1 0 0 0 1 2 1 0 0 0 0 0 1 1 1 0 1 1 0 0 0 0 1 1 1 1 0 0 0 1 0 0 1 0 1 1 0 1 0 0 2 0 1 0 1 0 0 0 0 1 1 1 1 0 0 0 1 2 0 0 0 0 0 0 0 1 1 0 0 0 0 0 0 0 1 0 1 0 0 1 0 0 2 1 0 0 0 1 0 0 1 0 1 0 0 1 0 0 0 0 1 1 1 1 0 1 0 0 0 1 0 1 0 1 1 1 0 0 1 1 1 0 1 1 1 1 0 0 0 0 0 0 0 1 0 1 0 0 1 0 1 1 1 1 0 0 0 0 1 0 0 0 0 0 2 1 2 0 1 0 0 0 0 1 1 1 1 0 1 0 0 0 1 1 0 0 0 0 0 0 2 0 0 1 0 1 0 1 0 0 0 1 0 0 1 0 0 1 0 0 0 1 0 0 0 0 0 0 0 0 1 1 0 0 0 1 1 1 0 1 1 2 0 0 0 2 0 0 0 2 1 0 1 0 0 0 1 1 0 1 2 0 0 0 0 1 1 0 0 0 1 1 0 1 0 0 1 0 0 0 1 0 0 1 0 1 0 1 1 1 0 1 0 2 1 0 0 0 1 0 1 0 1 0 0 0 0 1 1 0 0 0 0 0 1 0 0 0 0 0 2 0 1 0 0 1 2 1 0 1 0 0 0 0 1 0 0 0 1 0 1 1 0 0 1 0 0 1 0 0 1 0 1 1 0 1 1 1 1 0 0 0 1 0 1 1 0 0 0 1 1 0 0 0 0 0 1 1 1 0 0 1 0 
1 0 0 1 0 0 0 2 1 1 0 0 1 1 0 1 0 0 1 2 1 1 1 1 1 1 1 1 1 1 2 2 0 0 0 1 0 1 1 0 0 1 0 2 1 0 0 1 1 1 1 1 1 1 0 0 1 1 0 1 1 0 0 2 0 1 0 2 1 1 1 1 0 1 0 0 1 0 0 0 1 0 2 1 1 0 1 0 1 0 0 1 1 1 1 1 0 1 1 0 1 2 1 1 1 1 1 0 2 0 2 0 0 0 1 0 1 2 0 1 1 1 1 1 1 0 0 2 2 0 0 2 1 0 1 0 1 0 0 0 1 1 0 2 0 1 1 0 0 2 1 0 1 1 1 2 1 1 1 0 1 1 1 0 1 2 2 1 0 2 1 0 0 0 1 0 0 2 1 2 1 1 2 0 0 0 2 1 0 0 1 2 0 2 0 2 0 0 0 2 2 2 2 0 2 1 0 0 1 2 0 0 1 0 2 1 0 0 0 1 1 2 0 0 0 0 2 2 0 0 1 1 0 1 2 0 1 1 1 2 1 1 1 1 0 1 1 2 1 2 0 1 0 1 1 1 0 1 1 1 1 2 2 0 1 1 0 0 1 0 0 0 1 1 0 0 0 0 1 1 0 0 1 0 1 2 1 0 0 2 1 1 1 0 0 1 2 0 0 1 0 0 1 1 1 0 1 1 1 0 1 1 1 0 0 0 1 1 2 1 2 0 0 0 1 0 2 0 1 0 0 2 1 1 1 1 0 0 1 0 1 1 1 1 1 2 1 0 2 1 1 1 2 0 0 1 2 1 2 1 1 0 0 1 0 2 1 2 0 1 1 1 0 1 1 1 1 2 1 0 2 0 0 0 1 1 2 0 0 0 0 1 1 2 0 0 1 0 2 0 1 0 1 0 0 0 1 2 1 1 0 2 1 0 2 1 1 1 1 1 0 0 1 0 1 1 2 1 1 1 1 0 1 1 0 1 1 1 1 0 1 1 0 0 0 0 2 1 1 0 1 1 1 1 2 1 0 1 0 1 0 1 1 2 1 1 0 1 0 2 1 1 1 0 0 0 1 0 1 1 1 1 1 0 0 0 0 1 0 1 0 1 0 1 1 0 2 1 0 1 2 1 0 2 1 1 1 0 1 2 0 1 1 0 0 0 1 1 0 2 2 2 1 0 1 1 2 0 1 0 0 1 1 1 1 2 1 0 1 1 0 0 0 1 1 2 1 0 2 0 2 0 0 1 0 2 2 0 1 0 1 0 0 1 1 0 1 0 1 1 1 1 2 0 0 0 1 0 2 1 1 0 0 0 0 0 1 2 0 1 0 1 2 0 1 2 1 1 1 0 2 2 0 2 2 0 1 1 1 1 0 1 1 2 1 1 0 1 1 1 1 0 1 1 1 1 1 1 0 0 0 1 0 2 1 1 1 1 1 1 2 0 1 1 1 0 2 1 1 1 0 0 2 1 1 1 1 1 1 0 1 0 0 0 2 0 1 1 0 0 1 2 0 0 1 1 0 0 0 1 1 1 1 1 0 2 1 1 1 0 1 1 2 2 1 1 1 1 0 1 0 0 1 1 0 0 0 0 1 2 2 0 1 1 1 1 1 0 0 1 0 0 1 0 0 0 1 0 1 0 2 1 1 1 0 0 1 2 1 0 0 1 1 0 1 0 1 0 1 0 0 1 0 1 1 1 0 2 2 1 2 0 1 1 1 1 1 1 1 1 0 0 0 1 1 0 1 1 1 1 0 0 1 2 2 1 0 1 0 1 2 2 0 0 2 1 1 1 0 1 1 1 1 2 1 1 0 1 0 1 1 0 0 0 0 1 0 0 2 0 1 1 0 0 1 2 0 1 1 0 2 0 1 1 1 1 0 2 1 0 2 0 1 0 1 1 2 1 1 2 0 1 0 1 2 0 1 2 1 1 1 0 1 0 1 1 0 0 1 0 1 0 0 0 1 0 2 1 0 1 1 0 2 0 1 1 1 0 0 0 1 1 2 1 2 1 2 0 2 0 1 2 0 1 1 0 0 2 2 1 2 0 1 1 1 2 2 0 0 1 1 0 0 0 0 2 1 0 0 1 1 2 0 1 0 1 1 1 1 1 1 1 1 1 1 2 1 0 0 0 2 1 0 1 0 1 1 1 0 0 1 0 1 2 0 1 1 0 0 2 0 0 0 0 0 1 1 1 1 1 1 1 1 1 0 2 0 0 0 0 0 0 0 1 1 2 0 1 1 2 0 0 1 1 2 0 0 0 0 1 0 0 1 1 0 1 2 2 1 0 1 0 1 2 1 0 0 0 1 1 2 2 1 1 1 1 1 1 1 1 1 0 2 2 1 1 2 1 1 1 0 1 0 1 0 0 1 0 1 1 1 1 0 2 0 0 1 0 1 1 1 1 0 1 1 0 0 1 1 0 1 1 0 0 0 0 1 1 1 1 0 0 0 1 1 0 1 1 1 0 0 1 1 1 1 1 0 0 0 1 0 2 1 1 0 1 2 1 0 0 0 0 0 1 0 0 1 1 1 0 2 0 2 0 1 0 0 1 0 1 1 2 0 1 1 0 0 0 0 0 2 1 0 0 2 1 2 1 1 2 1 0 0 0 1 1 0 1 2 0 1 1 1 2 0 0 1 0 1 1 0 1 0 0 1 2 1 1 1 1 1 1 0 0 0 1 1 0 2 2 1 1 0 1 1 0 1 1 1 1 2 1 1 0 2 1 1 1 0 0 0 1 1 2 0 2 0 2 1 1 1 2 2 1 1 1 2 1 1 1 1 1 2 1 1 1 1 1 2 2 1 1 0 1 0 1 2 0 1 0 1 0 1 0 0 0 1 0 0 0 0 2 2 1 0 0 1 0 0 0 1 1 1 1 0 1 0 0 1 1 0 0 0 2 0 1 2 1 0 0 0 0 2 0 2 0 0 1 0 0 1 0 0 1 2 1 1 1 2 0 0 0 0 0 0 1 1 1 0 0 0 1 0 1 0 2 1 1 1 2 2 0 0 1 1 1 1 1 1 1 0 0 2 1 0 0 1 0 0 2 2 1 1 0 1 0 1 0 2 0 1 1 1 1 2 2 0 0 2 1 1 1 2 1 1 1 2 0 0 1 0 0 2 1 0 0 0 0 0 0 0 2 1 0 1 0 1 0 1 2 1 0 2 1 1 0 1 1 1 1 1 1 0 0 0 1 1 0 1 0 2 0 0 2 0 0 2 1 1 1 1 1 0 2 1 1 0 1 0 1 1 1 0 0 0 0 1 1 1 0 1 1 1 1 1 1 0 1 0 1 2 1 1 0 2 1 1 1 1 2 1 2 0 0 0 2 0 2 0 1 1 1 1 0 0 0 0 0 0 1 1 1 1 0 2 2 1 1 1 1 2 1 1 1 1 1 1 1 0 1 0 1 1 1 1 1 1 0 0 0 1 0 0 1 0 0 1 2 1 1 0 1 2 1 1 0 0 0 1 1 2 0 0 0 0 1 2 0 0 0 1 2 1 2 0 1 0 1 1 2 1 0 1 1 0 1 2 1 1 1 0 0 1 1 1 0 0 1 1 1 0 0 2 2 1 1 1 0 0 1 0 1 1 1 1 1 1 1 2 0 0 2 1 1 2 2 2 1 1 0 1 0 1 0 1 1 1 1 1 1 2 1 1 0 0 0 1 0 1 1 0 0 2 0 2 0 1 0 1 0 1 1 1 1 1 0 1 1 1 1 2 1 0 0 1 0 0 0 1 0 2 1 0 0 0 1 0 0 2 1 1 1 1 2 1 1 0 1 1 1 1 0 1 1 1 0 1 1 1 2 0 0 1 0 2 0 1 2 0 1 0 0 0 0 1 1 2 1 0 2 2 0 1 2 0 1 0 1 1 0 1 0 0 1 1 2 0 1 2 2 1 1 1 1 1 1 1 2 0 1 0 0 1 1 0 0 2 1 1 2 1 1 0 1 1 0 1 0 2 0 1 1 1 0 1 1 1 1 0 2 1 1 0 2 1 0 1 0 1 1 1 0 1 1 0 1 1 2 0 1 0 1 1 2 1 0 0 0 0 0 1 1 1 1 1 0 1 2 0 0 1 0 0 0 0 0 1 0 1 2 1 0 1 0 1 0 0 1 2 1 1 0 1 0 2 1 0 1 1 1 2 0 1 0 0 1 0 1 2 0 0 1 1 2 1 0 0 1 0 2 0 1 1 1 0 1 0 1 1 1 2 1 0 2 0 0 0 0 0 0 0 1 0 1 0 1 1 0 0 1 0 1 0 0 0 1 1 0 0 1 0 0 1 0 0 0 0 1 1 1 0 0 1 2 2 1 2 0 0 0 2 0 2 0 1 0 0 1 1 2 1 1 1 0 1 0 1 1 0 1 2 1 0 0 1 2 1 1 0 1 1 0 0 1 2 1 1 0 1 0 1 2 1 1 2 0 0 0 0 1 1 0 0 1 1 0 1 2 2 1 0 1 0 1 1 1 1 2 1 2 
0 0 0 1 0 0 0 0 0 0 1 0 1 2 0 0 0 0 1 0 0 0 1 0 0 1 0 0 0 0 0 0 0 0 0 1 1 1 1 0 1 1 0 0 0 1 0 1 1 1 0 2 1 0 0 0 0 1 0 2 1 0 0 1 1 1 1 0 2 1 1 1 1 2 1 1 1 1 1 1 1 2 2 0 2 1 0 1 1 1 1 0 0 1 0 1 0 1 0 0 0 0 0 0 0 1 0 1 0 1 1 0 1 2 1 2 1 0 0 2 0 0 2 0 1 0 1 0 1 0 1 0 0 0 0 0 0 0 1 0 0 0 0 1 1 0 1 1 0 0 0 0 0 0 0 0 0 1 0 0 1 1 0 1 0 0 1 1 1 1 2 0 0 2 1 1 0 0 0 0 0 1 0 1 1 1 1 1 0 1 0 1 0 0 0 0 0 1 0 0 0 1 1 0 0 1 1 0 1 1 1 1 0 0 0 1 1 0 2 1 1 1 0 1 1 1 0 1 1 1 1 2 1 2 1 0 1 1 1 1 0 0 0 1 0 0 0 2 1 0 1 1 0 1 1 0 0 1 2 1 0 0 1 1 0 0 1 1 0 1 0 1 0 0 0 1 0 0 0 1 0 0 1 2 0 0 1 0 1 2 1 1 1 0 0 0 1 1 2 2 0 1 1 1 0 0 0 1 0 1 1 0 1 1 0 0 1 0 1 1 1 1 1 1 0 1 0 0 1 1 1 1 0 0 0 0 1 0 1 0 1 0 1 0 1 0 0 1 1 0 2 1 0 1 0 1 0 1 0 0 1 0 0 1 1 0 1 1 1 0 0 0 1 0 0 0 0 0 0 1 0 2 1 0 0 0 0 0 1 1 1 1 1 0 1 0 1 0 0 0 0 0 1 1 0 0 0 1 0 1 1 1 0 0 1 0 0 1 1 0 1 2 0 0 0 0 0 2 2 1 1 0 0 1 0 0 0 0 0 1 0 0 1 2 0 0 0 0 1 0 1 1 1 0 0 0 0 1 1 0 1 0 1 0 2 0 0 0 1 0 1 1 1 1 1 0 1 0 1 1 1 1 1 0 2 0 0 0 1 0 1 1 0 1 2 0 1 1 1 0 0 0 2 1 1 1 0 2 0 1 0 0 0 0 0 0 1 0 0 0 0 0 2 0 0 2 1 1 1 0 1 0 1 0 0 0 1 1 0 1 2 0 0 0 1 0 0 1 1 1 0 1 1 0 1 0 0 1 2 0 1 0 0 0 1 0 0 1 1 0 0 0 0 0 0 2 1 0 0 0 0 0 0 0 1 0 0 1 1 0 0 2 1 1 1 1 2 1 0 0 0 0 0 0 0 0 0 2 0 0 0 1 0 0 1 0 0 0 1 1 0 2 0 0 1 1 2 0 0 0 0 1 0 2 2 1 0 1 1 0 1 0 0 0 2 1 0 0 0 1 0 0 0 1 0 0 1 0 0 1 1 1 0 0 1 1 1 1 0 0 0 0 1 0 1 0 1 0 1 0 0 0 1 1 0 1 1 0 0 1 1 0 2 1 2 2 1 1 1 2 0 0 0 0 0 0 0 0 1 0 0 1 1 0 0 0 0 0 0 0 1 0 1 1 1 1 0 1 0 0 0 0 0 0 0 1 1 0 0 1 1 0 0 0 1 0 0 1 0 1 0 0 2 0 0 0 1 0 1 2 1 0 2 1 0 1 0 1 0 0 1 1 2 1 1 2 0 0 0 1 1 2 0 0 0 0 0 0 1 0 1 0 0 1 0 0 1 0 0 0 0 0 0 2 0 0 1 1 2 0 1 1 0 0 0 1 0 0 1 1 0 1 0 1 1 0 1 1 0 1 2 1 0 1 0 0 0 1 1 0 0 0 0 0 0 0 1 1 0 0 0 2 1 1 1 1 0 0 0 0 0 0 1 1 0 1 0 1 1 1 1 0 0 0 0 1 0 2 0 0 0 2 1 1 1 1 0 0 1 0 0 1 1 0 0 1 0 1 0 0 1 0 1 1 0 0 0 2 0 0 1 0 1 2 1 1 0 1 0 0 1 0 0 0 0 1 2 1 1 1 0 0 0 0 0 0 1 1 1 1 0 0 1 1 0 2 0 1 1 1 0 0 0 0 0 0 1 0 0 1 1 1 1 0 1 0 0 0 0 1 0 1 0 1 0 0 0 0 1 0 0 1 2 1 2 0 0 2 0 0 1 0 2 0 1 0 0 0 0 0 1 0 1 0 0 0 1 1 1 1 1 2 2 0 1 0 1 1 0 0 0 0 1 0 0 0 1 0 0 0 1 1 1 0 0 2 1 0 0 0 2 0 2 0 0 0 1 1 1 0 1 1 1 0 0 0 0 1 1 1 1 2 0 0 1 0 1 1 1 1 0 0 2 1 0 1 1 0 0 0 0 1 0 1 0 1 0 2 1 1 0 1 1 0 1 1 0 1 1 1 0 0 0 0 1 0 0 0 0 1 1 1 1 0 0 2 0 2 0 1 0 1 0 1 1 0 0 0 1 1 0 0 1 0 0 1 2 1 0 1 0 0 1 1 1 1 0 1 0 0 1 0 0 0 2 1 0 1 0 1 0 1 0 1 0 1 1 0 0 0 0 1 0 1 0 0 2 1 1 0 0 2 1 0 0 0 1 0 0 0 0 0 0 0 0 1 1 0 0 2 0 1 0 0 1 0 1 0 0 0 1 0 0 0 0 1 0 1 0 1 0 0 0 0 1 2 1 1 0 0 1 1 0 0 0 1 0 1 2 1 0 0 0 0 0 1 0 0 1 0 0 0 1 1 0 0 1 0 0 1 1 0 0 1 1 1 1 0 0 1 0 2 0 0 1 0 0 1 0 0 0 1 0 0 1 1 1 1 1 1 1 0 0 1 0 1 0 0 0 0 1 0 0 0 1 1 2 0 1 2 1 1 0 0 1 0 0 0 1 0 1 1 1 0 0 0 1 1 0 1 0 1 0 0 0 0 1 2 0 1 0 0 0 0 0 0 1 0 0 0 0 0 1 0 1 0 0 1 1 0 1 1 1 1 0 0 2 0 0 1 0 0 1 0 1 0 1 0 0 0 1 0 0 1 0 1 0 1 0 0 1 0 0 0 1 1 1 1 0 0 1 1 0 0 0 1 1 0 0 0 0 0 1 0 0 0 1 0 0 1 0 1 0 0 0 0 1 1 1 0 0 0 0 0 0 0 1 1 0 1 1 1 1 1 1 0 0 0 0 1 0 1 0 0 0 0 0 1 1 0 0 0 1 0 1 0 0 1 1 1 0 0 0 1 0 0 0 1 1 1 0 0 0 0 1 1 0 1 0 0 1 0 1 0 0 2 2 2 1 0 1 0 0 1 1 0 1 0 0 1 0 1 1 1 2 1 0 1 1 0 1 1 1 1 0 2 0 0 1 1 0 0 1 0 0 0 0 0 1 0 0 0 1 0 0 0 0 0 1 1 0 0 0 0 1 0 0 0 0 0 1 2 2 0 0 2 1 1 0 1 2 2 1 0 0 0 2 1 0 1 2 0 0 0 0 0 0 1 1 0 0 1 1 0 1 1 0 0 1 1 0 1 0 1 1 1 0 0 0 0 1 0 1 1 1 1 0 0 2 1 1 0 1 1 1 2 0 2 0 1 2 0 1 0 0 2 0 1 0 0 1 1 0 2 0 0 0 0 0 1 2 1 1 1 1 0 0 2 0 1 1 1 1 0 2 1 1 1 1 1 1 0 0 0 0 0 1 0 0 2 0 0 0 1 1 1 0 1 0 2 1 1 0 0 2 0 0 2 0 0 1 1 1 0 1 0 0 1 0 0 0 0 1 0 1 0 0 2 0 0 0 0 1 1 0 2 0 0 1 1 0 1 2 1 2 2 0 1 1 0 1 2 0 0 1 0 0 2 0 0 1 2 0 1 0 1 0 0 1 0 0 1 1 0 0 1 0 0 1 0 1 0 0 0 1 0 0 0 2 0 0 2 0 0 0 1 0 1 0 1 0 0 0 1 0 1 0 1 0 0 0 0 1 0 0 0 1 1 1 1 0 0 2 1 0 2 0 1 1 2 1 0 2 1 2 2 1 2 0 0 0 0 0 0 2 1 1 0 2 0 0 0 0 1 1 0 1 0 2 0 1 2 0 1 1 0 0 0 1 1 0 1 0 0 1 0 1 2 0 1 1 0 0 0 1 0 0 0 1 2 1 1 1 1 0 0 0 2 1 0 0 1 0 0 2 1 0 0 1 1 0 0 0 1 0 1 0 0 1 0 1 0 0 0 0 0 0 0 2 0 2 0 0 0 1 2 0 0 1 0 0 2 0 1 0 1 2 0 0 0 0 1 0 0 1 0 1 1 1 1 0 0 1 0 1 0 0 1 2 1 0 0 0 1 0 1 0 1 0 0 1 0 1 0 0 1 0 1 0 0 0 0 1 0 0 1 1 1 0 1 0 2 1 1 0 1 2 1 1 1 
0 1 0 0 0 0 1 0 0 1 0 0 0 0 0 0 1 1 1 1 0 1 0 2 1 0 1 0 0 0 0 0 0 1 0 0 1 1 0 0 1 0 1 1 0 1 1 0 1 0 0 1 1 1 1 0 0 1 2 1 1 1 0 0 2 1 1 1 0 0 0 1 0 0 0 1 1 1 1 0 0 0 0 1 0 1 1 0 0 0 0 2 0 0 1 0 1 1 0 0 1 0 0 2 0 1 0 0 1 1 1 0 0 0 0 0 1 1 0 0 1 1 0 0 0 0 0 0 0 1 1 2 0 0 1 0 0 0 0 1 1 2 0 1 1 0 1 1 1 0 1 0 0 0 2 2 0 0 0 1 0 0 0 2 0 0 0 0 0 0 1 0 0 0 1 0 0 0 1 1 0 2 1 0 0 1 0 0 0 0 0 0 1 0 1 1 0 0 1 0 2 1 1 0 1 2 0 0 0 0 1 0 0 1 0 0 0 0 1 1 0 1 1 0 0 1 0 2 1 1 0 0 1 1 0 1 1 2 0 0 0 0 1 0 0 1 0 0 1 2 1 1 0 1 1 0 0 0 1 0 1 0 1 0 0 0 2 0 1 1 0 1 1 0 0 0 1 1 1 0 1 0 0 0 1 0 0 1 1 0 0 0 0 0 2 1 1 0 0 0 0 0 0 0 0 1 0 0 0 0 0 1 0 0 1 1 0 0 0 0 0 1 1 1 1 0 0 1 0 0 2 0 0 0 0 0 1 0 0 0 1 0 2 1 0 0 1 1 0 0 0 1 1 1 0 0 0 0 1 0 0 1 1 0 2 0 0 0 0 0 1 0 1 0 0 0 0 0 1 1 0 2 0 0 1 0 1 1 1 1 1 1 0 2 1 0 0 0 1 0 1 1 0 0 0 0 0 0 2 0 2 1 1 1 0 0 0 0 1 1 1 0 1 0 1 1 0 1 0 0 0 0 1 0 0 0 0 0 1 0 0 0 2 0 0 0 0 0 0 1 1 1 0 1 0 0 0 0 1 1 0 0 0 0 0 0 0 0 1 0 0 1 0 0 1 1 0 1 0 0 0 0 0 0 0 1 0 0 1 1 0 0 0 0 0 0 0 0 0 1 0 0 2 0 1 1 1 1 1 0 1 0 1 0 2 2 0 0 0 1 0 0 1 0 1 0 0 0 0 1 2 0 1 0 0 0 1 0 0 0 1 1 0 0 0 1 0 0 0 2 0 0 1 1 0 1 1 0 0 0 0 1 0 1 2 0 0 2 0 0 0 0 1 0 1 1 1 0 0 0 0 1 0 1 0 1 1 1 0 0 1 1 1 0 0 0 1 1 1 0 0 1 1 0 0 0 0 0 0 0 1 1 0 0 0 0 0 0 1 1 1 0 0 1 1 0 1 0 0 0 1 1 1 1 1 1 0 1 0 1 1 1 0 1 1 2 1 0 0 0 0 0 2 1 1 1 1 0 0 0 1 1 2 0 2 1 1 0 1 0 1 0 1 1 0 1 0 0 0 0 0 1 1 0 1 0 2 2 0 0 1 0 1 1 1 0 1 1 1 0 0 0 1 0 0 0 0 0 0 0 1 1 0 0 0 1 1 2 0 0 1 1 1 1 0 0 1 1 1 1 1 0 0 0 1 1 0 0 1 0 0 1 1 0 0 0 0 0 0 1 0 0 1 1 0 1 0 1 1 0 0 0 0 0 0 1 1 1 0 0 0 0 1 1 1 0 0 0 0 0 1 0 0 0 1 1 1 1 1 0 0 0 1 0 0 0 0 0 1 0 2 0 0 1 0 0 0 2 1 0 0 0 0 0 2 1 1 0 2 1 1 1 0 1 1 2 1 0 1 0 0 0 2 1 0 0 1 2 0 0 0 1 0 1 1 0 1 1 1 0 1 2 2 1 0 1 0 1 0 0 0 2 1 0 0 1 0 0 0 0 0 2 0 0 1 2 0 0 0 0 0 0 0 0 0 0 2 1 0 0 0 0 1 0 2 0 0 1 0 0 0 1 2 0 0 0 0 0 1 1 0 0 0 0 2 0 0 0 0 2 2 1 0 0 0 0 1 0 1 0 1 0 1 0 2 0 0 1 1 1 0 0 0 0 0 1 1 2 1 0 1 1 0 0 1 0 0 0 2 0 0 0 0 1 1 0 0 1 1 1 0 1 0 0 1 0 1 0 1 0 1 1 1 0 0 1 1 0 0 0 1 0 1 0 0 1 0 0 1 1 1 1 1 1 2 0 1 0 0 1 0 0 1 0 0 0 0 0 0 0 0 1 0 0 0 0 2 0 0 0 1 1 0 0 1 1 1 0 0 1 0 0 0 0 0 0 0 1 0 1 0 1 0 2 1 0 0 1 0 0 0 0 0 0 0 2 0 0 0 0 0 0 0 1 0 0 0 0 1 0 0 0 0 0 0 0 0 1 0 2 1 0 0 0 0 0 0 1 1 0 0 0 1 0 0 0 1 0 0 0 0 1 1 1 0 1 1 0 0 0 1 0 0 1 1 1 2 0 0 0 1 1 1 1 0 1 0 0 0 1 0 1 1 0 0 1 0 1 0 0 1 0 0 2 0 0 0 1 0 0 1 1 1 0 0 0 1 0 0 0 0 0 2 0 2 0 0 1 2 0 0 1 1 0 0 0 0 0 1 0 0 0 1 0 0 1 0 0 0 0 0 0 0 1 0 1 1 0 0 0 0 1 0 0 1 0 1 1 1 0 0 0 0 0 1 0 0 0 0 1 0 1 0 0 0 1 0 1 1 0 1 1 0 1 0 0 0 0 0 1 0 1 0 1 0 2 0 1 0 0 0 1 1 0 0 0 0 0 0 0 1 0 1 0 0 0 0 0 0 0 0 0 1 1 1 0 1 0 1 1 0 0 1 1 1 1 0 1 0 0 0 0 0 0 0 0 1 1 0 0 0 0 1 1 1 0 0 0 0 0 0 1 0 1 0 0 1 0 0 0 0 0 1 2 0 0 0 0 0 0 1 1 1 0 0 0 0 1 1 1 0 0 1 1 1 1 0 0 0 0 2 0 2 0 0 0 0 0 0 0 0 0 0 0 0 0 0 0 0 0 1 0 0 0 1 0 2 0 0 0 0 1 0 0 0 0 0 0 0 0 0 0 1 1 0 0 0 0 2 0 0 0 0 1 1 0 1 1 0 0 1 0 1 0 1 0 1 1 0 1 0 0 0 0 0 0 0 2 1 0 1 0 0 0 1 0 1 0 0 0 2 0 0 1 0 1 1 1 0 1 0 0 0 0 0 0 0 1 0 1 0 0 0 0 0 1 1 0 0 0 1 1 0 0 0 2 0 0 0 0 1 0 0 1 0 0 1 1 0 2 1 1 0 0 1 1 1 0 0 0 0 2 0 1 1 0 1 0 0 0 0 0 1 1 1 1 0 1 0 1 0 1 0 1 0 1 1 0 0 0 2 0 0 1 0 1 1 0 1 2 1 0 0 0 1 0 0 1 0 0 0 0 1 0 0 0 0 0 0 0 1 1 1 0 1 0 0 0 1 0 0 1 0 1 0 1 1 0 0 0 0 0 0 2 1 0 0 1 0 0 1 1 0 0 0 0 0 1 0 0 1 0 0 1 1 1 1 1 0 0 1 1 0 0 2 0 0 0 1 1 0 0 0 0 0 0 0 0 1 1 0 1 1 0 0 0 0 2 0 1 0 2 1 1 0 2 0 1 2 0 0 0 2 0 1 0 0 1 1 0 1 1 0 0 0 0 0 0 0 2 0 0 0 1 0 0 0 0 0 0 1 2 0 1 0 0 0 0 0 1 0 1 1 0 1 0 0 1 1 1 0 0 1 1 0 0 1 1 0 1 0 0 0 0 1 0 1 0 0 1 2 0 0 0 1 1 0 1 0 0 0 0 0 0 1 0 0 0 0 0 0 0 1 0 1 1 2 1 0 1 0 0 0 0 1 0 2 2 0 1 0 0 1 1 1 0 0 0 0 1 0 1 2 0 1 0 1 1 1 0 1 0 0 0 0 0 0 1 1 1 1 0 1 1 1 1 0 1 0 1 1 0 0 1 0 1 2 0 0 0 0 1 0 0 1 1 0 1 1 1 1 0 1 1 1 0 1 1 1 0 1 2 1 1 1 1 0 0 0 1 0 1 1 1 0 0 1 0 1 0 2 2 0 1 0 1 0 2 0 0 1 0 0 0 0 2 2 0 0 0 0 0 0 1 1 0 0 1 0 1 0 0 0 1 2 0 1 0 0 0 0 0 0 1 0 0 0 0 0 1 0 0 0 0 0 0 0 1 0 0 0 0 1 0 0 0 0 0 0 1 1 0 0 1 0 1 0 0 2 0 0 0 0 0 2 1 0 0 0 0 1 0 1 0 0 0 0 0 1 0 0 0 0 1 0 0 0 0 0 2 2 1 2 1 1 0 0 1 0 0 0 0 1 1 0 0 0 0 1 0 0 1 0 1 0 0 0 0 0 0 
2 0 1 0 1 1 1 1 1 0 1 0 0 0 0 1 0 0 0 0 0 1 0 0 1 0 1 0 0 0 0 1 0 1 0 1 1 0 2 1 2 0 0 0 2 1 0 1 0 0 1 1 0 1 0 0 0 0 1 0 1 1 1 0 1 0 0 1 1 0 0 1 0 0 1 2 1 0 1 0 1 0 0 1 0 0 0 1 0 1 0 0 0 1 0 1 1 0 0 0 0 0 1 2 1 0 1 1 1 0 0 0 1 1 0 0 1 0 0 1 0 0 2 0 1 0 1 1 0 0 1 1 1 1 1 0 1 0 0 0 0 0 1 0 0 1 1 1 0 2 1 1 0 0 1 0 0 1 2 1 1 0 2 0 0 0 0 0 0 1 0 0 1 1 0 1 1 0 1 0 0 1 1 1 0 1 0 0 0 0 1 0 0 0 1 0 0 1 0 0 2 0 0 0 1 2 1 0 0 1 1 1 1 1 2 1 0 0 0 1 0 2 1 1 1 1 1 1 0 0 1 1 1 1 0 1 0 0 0 2 0 1 0 1 0 1 0 0 0 0 0 1 0 2 0 2 1 2 1 1 0 0 0 0 0 0 1 1 0 1 1 0 2 0 1 0 1 1 2 0 1 0 0 0 0 1 0 0 0 2 1 2 0 1 0 1 1 0 0 1 1 0 1 0 0 1 1 0 1 2 1 2 1 1 0 1 1 0 0 1 1 0 1 2 1 1 1 1 0 0 1 1 0 1 0 1 0 0 0 0 1 0 0 1 1 0 0 0 2 0 1 1 0 1 0 1 1 0 0 2 1 0 0 1 1 0 1 0 2 0 0 1 1 0 1 1 0 1 2 1 0 2 1 1 0 1 0 0 0 2 0 0 2 2 0 1 0 0 0 2 1 1 0 0 1 1 0 1 2 0 0 1 2 1 1 1 1 0 1 0 0 1 1 1 1 0 1 2 1 0 0 1 0 1 0 0 1 1 0 1 1 1 1 1 1 0 0 1 0 0 1 2 0 1 1 0 1 0 0 1 1 1 1 1 0 1 2 2 0 0 0 0 0 1 2 0 0 0 1 0 1 0 0 1 0 0 1 0 0 0 1 1 1 1 0 1 0 0 1 1 0 0 1 1 1 1 1 1 1 1 1 1 0 0 0 0 0 1 1 0 1 1 0 0 0 0 0 0 2 1 1 1 0 1 0 1 0 2 1 1 0 1 2 0 0 0 0 0 0 1 1 0 0 0 0 1 0 0 1 0 0 0 0 1 1 1 0 0 2 1 0 0 1 1 0 1 1 1 0 0 0 0 2 0 0 0 0 2 1 0 1 0 1 1 0 1 0 0 0 1 0 0 1 2 1 1 1 0 0 1 0 0 0 0 0 1 1 1 1 1 0 1 0 0 0 1 1 1 1 0 1 0 1 2 0 0 1 0 1 0 1 1 0 2 2 0 1 1 0 0 1 1 1 1 0 1 1 1 1 2 1 1 0 0 0 0 0 2 0 0 1 1 1 1 1 0 1 2 0 0 0 0 1 0 1 1 0 1 0 1 1 0 1 0 0 1 0 1 0 0 0 0 1 1 0 0 1 1 1 2 0 2 0 1 1 2 1 0 1 1 1 1 0 0 1 0 1 2 0 0 1 2 0 1 1 1 1 1 0 0 2 0 0 0 1 0 1 0 0 0 0 2 0 1 1 0 1 0 0 2 0 0 0 0 0 0 2 1 1 1 0 1 0 1 1 0 0 0 1 1 0 2 1 0 0 1 0 0 1 0 1 0 1 2 1 1 0 0 0 0 0 1 1 0 1 0 1 0 0 1 0 2 1 1 0 1 0 1 0 2 2 0 1 1 1 0 0 2 0 1 0 1 0 0 1 0 0 1 0 1 1 2 0 0 0 1 1 1 0 0 1 1 0 0 1 0 0 0 0 1 0 0 1 0 0 0 1 0 1 1 0 0 2 0 0 1 1 0 1 1 0 1 2 0 1 2 1 0 1 0 1 1 0 0 0 1 1 2 1 1 1 0 1 0 0 1 0 1 0 0 1 2 0 1 1 0 1 1 1 0 0 1 1 0 0 0 0 1 0 1 2 1 0 1 0 0 1 1 0 1 0 0 2 1 2 0 0 1 2 0 0 0 0 0 1 1 1 0 1 0 0 0 1 2 0 1 0 0 1 0 2 0 2 2 0 0 2 1 1 1 1 0 0 1 0 1 1 2 0 0 0 0 0 2 0 1 1 0 0 0 0 1 0 0 0 1 1 0 0 1 0 0 2 0 1 0 1 0 2 1 1 1 1 1 0 1 1 2 1 0 1 0 0 1 0 1 0 0 1 1 0 0 1 1 0 2 1 2 1 0 0 0 1 1 0 0 0 0 0 1 1 0 1 0 0 1 0 0 0 0 1 2 2 0 1 2 0 0 0 1 2 0 0 1 0 0 0 1 0 2 1 1 0 1 0 0 1 0 0 0 1 0 1 0 0 0 1 2 0 0 0 1 0 0 1 1 0 1 0 1 0 0 0 1 1 1 0 1 0 0 0 1 1 1 0 0 1 1 0 2 0 0 1 0 0 1 2 0 1 1 0 1 1 1 1 0 0 2 0 0 0 0 0 0 0 0 1 0 0 1 0 1 1 1 1 0 0 0 0 0 0 1 1 0 1 1 1 1 2 0 1 0 0 0 1 0 0 1 1 1 1 1 1 1 0 2 0 1 1 0 1 1 0 0 2 1 1 1 1 1 1 2 0 0 1 2 0 1 1 0 2 1 0 0 1 2 1 0 1 0 0 0 0 1 1 0 0 2 1 1 0 1 0 1 0 1 1 1 0 0 0 1 0 2 0 0 0 0 1 2 1 1 0 0 2 1 0 0 0 0 0 2 0 0 2 1 0 0 1 0 0 2 1 0 1 0 1 2 1 0 0 0 0 0 1 1 0 0 1 1 0 1 1 1 1 1 1 1 1 0 1 0 1 0 0 0 1 1 1 0 0 0 0 1 1 1 0 0 1 1 0 0 2 0 0 0 1 1 1 1 1 2 1 1 0 0 2 0 1 1 2 2 0 0 0 0 0 1 0 0 1 0 0 0 0 0 1 0 0 1 1 1 0 1 1 0 0 1 1 0 0 2 0 0 0 1 1 0 1 0 0 0 2 1 0 0 1 0 1 0 1 1 1 1 2 1 1 1 1 1 0 1 0 0 1 0 0 2 0 0 0 1 2 2 0 0 1 1 0 2 0 1 0 0 1 1 1 1 1 0 1 1 1 0 0 1 1 1 0 2 1 1 1 1 2 1 1 1 1 0 0 0 0 0 1 0 1 0 1 1 0 0 0 2 1 0 0 1 0 0 0 1 0 0 0 0 1 0 1 0 0 0 0 0 0 0 0 0 0 1 1 0 0 0 0 1 0 0 2 0 2 0 0 0 1 1 1 1 0 1 0 1 1 2 1 1 0 0 0 0 1 0 1 1 1 1 0 1 0 0 2 0 0 0 0 1 1 1 1 1 2 0 1 1 1 0 0 2 0 1 0 2 0 0 0 1 0 0 1 1 0 0 1 1 0 0 2 0 0 1 0 2 0 1 1 0 0 2 2 0 1 0 0 1 0 0 2 1 1 2 0 0 0 1 1 1 0 0 0 1 1 2 0 0 1 1 1 0 1 0 1 0 1 1 2 1 0 1 1 1 0 0 1 0 2 1 1 1 0 0 0 1 0 2 1 1 0 0 2 0 0 1 1 0 1 1 1 0 0 0 1 1 1 1 1 1 1 0 1 0 0 0 2 0 1 0 1 1 1 1 1 0 1 1 0 0 0 0 1 1 2 1 1 0 0 0 1 1 1 1 0 1 1 0 1 1 1 0 1 0 0 0 0 0 0 1 0 1 1 0 1 1 0 1 0 1 1 1 0 1 2 1 0 0 1 0 0 2 1 0 0 0 0 1 0 1 1 0 0 0 1 1 1 1 0 1 0 0 0 0 1 1 0 0 0 0 1 0 0 0 0 0 1 1 1 1 0 0 0 0 0 2 1 1 1 1 0 0 1 2 1 1 0 1 1 1 1 0 1 0 1 1 0 1 0 0 1 1 0 0 2 1 0 0 0 2 1 1 0 1 1 1 1 1 1 0 0 0 0 1 1 0 2 0 0 2 1 1 0 1 0 0 0 1 1 0 1 0 1 0 1 1 0 0 1 1 0 1 0 0 0 1 1 1 0 0 0 0 0 0 1 1 0 0 0 1 0 1 2 0 1 0 1 1 1 1 0 0 1 0 1 1 0 1 0 0 1 1 1 0 0 0 2 2 1 0 0 1 0 1 0 1 0 0 0 0 0 0 1 1 0 0 2 2 0 2 0 0 0 1 0 0 0 1 0 2 0 0 0 1 0 0 1 1 1 0 1 0 1 0 1 0 1 0 0 1 0 1 1 0 1 0 1 1 0 0 1 1 1 1 1 1 1 0 1 0 0 0 0 2 1 0 0 0 0 1 0 1 1 0 
0 1 0 1 1 1 0 1 0 1 1 0 0 0 0 0 2 0 0 1 1 0 0 0 0 0 2 0 2 0 0 1 0 0 0 0 0 0 2 1 1 0 0 1 1 1 0 0 1 0 0 1 1 0 0 1 0 1 0 0 0 1 1 0 0 0 0 0 0 0 0 0 1 0 0 0 1 1 0 1 0 1 1 1 0 0 0 0 0 1 0 1 0 1 1 1 0 0 0 1 0 0 2 0 0 0 2 1 1 0 0 1 0 0 0 1 1 1 0 1 1 0 0 0 0 0 1 0 1 1 1 1 1 0 1 1 1 0 0 0 0 0 0 1 1 0 0 0 1 0 1 0 0 1 0 0 0 1 0 0 0 1 0 1 1 0 0 1 0 0 0 0 1 0 0 1 1 0 0 1 1 0 0 1 0 0 0 0 1 1 0 0 2 0 1 1 0 1 1 0 1 0 0 0 0 0 1 0 1 1 1 0 1 0 0 1 0 0 0 0 1 1 0 0 0 0 1 0 0 0 0 1 1 2 0 0 0 1 1 0 0 0 0 0 1 1 1 0 0 0 1 0 1 0 0 0 0 0 0 0 0 1 0 1 0 0 1 1 0 1 0 0 1 1 1 0 0 0 0 0 1 1 0 0 0 2 0 1 1 1 1 0 2 0 0 0 0 1 0 2 1 1 0 0 2 2 0 1 1 1 0 1 1 0 1 0 0 1 0 0 1 0 0 0 0 0 0 0 1 0 1 1 0 0 0 0 1 0 1 1 1 0 1 0 0 0 2 0 0 1 0 0 0 0 0 0 1 2 0 1 0 0 0 0 0 0 2 0 0 0 1 0 0 0 0 0 0 1 1 1 1 0 1 0 0 1 0 0 0 1 1 0 1 1 1 0 0 1 1 0 0 0 0 1 1 0 0 0 1 0 0 1 1 0 0 0 0 0 1 0 0 0 0 0 0 0 2 0 1 0 0 0 1 2 0 0 0 1 0 1 1 0 0 1 0 1 0 0 0 0 0 0 0 0 1 1 1 0 1 0 1 0 1 1 0 0 0 0 1 0 0 1 1 0 1 0 1 1 0 1 1 0 0 1 1 1 0 1 0 1 1 0 0 1 1 0 0 1 1 0 0 1 1 0 1 0 0 1 0 0 0 1 0 2 0 0 1 0 1 1 0 0 0 0 0 0 0 2 0 1 0 0 1 0 1 0 0 0 0 1 0 1 1 0 1 0 1 0 0 0 0 1 0 1 0 0 0 0 0 1 0 1 0 0 1 0 1 1 0 0 1 1 0 0 0 0 0 0 0 0 1 1 1 1 0 2 0 2 0 0 0 0 1 0 0 0 0 0 1 0 0 1 0 0 0 0 0 0 2 1 1 0 2 0 0 0 0 1 0 2 0 1 1 0 1 1 0 0 1 1 0 0 0 0 0 0 0 1 0 2 1 1 1 1 2 0 0 1 0 2 1 0 0 0 0 1 1 0 0 1 0 1 0 1 0 0 0 1 1 1 0 0 0 0 1 0 0 0 0 0 1 2 0 0 0 0 1 1 1 0 1 0 0 0 1 0 1 0 0 1 2 1 0 1 2 0 0 2 2 2 0 0 0 0 0 0 0 0 0 1 1 0 1 1 0 1 0 0 1 1 2 1 0 0 1 0 1 0 1 0 0 1 2 1 1 0 0 1 0 1 1 0 0 1 1 0 0 0 0 0 1 0 2 1 0 0 0 0 1 0 0 1 0 0 1 0 1 1 0 0 2 0 0 0 1 0 0 1 0 0 1 0 1 0 1 1 0 1 0 0 1 2 1 0 0 0 0 0 0 2 1 0 0 1 1 0 0 0 1 0 1 0 0 2 1 0 0 1 1 0 1 0 0 0 0 0 0 0 0 1 1 1 1 1 0 1 0 1 1 1 1 0 1 1 0 0 1 1 2 0 1 0 1 1 0 1 0 0 1 0 0 1 1 0 0 0 0 0 0 2 0 1 0 0 0 1 0 1 1 0 1 0 0 2 1 1 1 0 0 1 0 0 0 0 0 0 0 0 0 0 0 0 1 0 0 0 0 1 0 1 0 0 0 0 0 1 1 0 0 0 0 1 0 0 1 0 0 0 0 0 0 0 0 1 0 0 0 1 1 2 0 0 0 1 1 0 0 1 0 1 0 2 0 1 0 0 2 1 0 0 0 1 1 1 0 0 1 0 0 1 1 0 0 1 1 0 0 1 1 1 0 0 2 0 0 0 0 0 0 1 0 1 0 0 0 1 1 0 0 1 1 0 0 0 0 1 0 0 0 0 1 0 1 0 0 2 0 0 0 1 0 1 0 0 1 0 0 0 1 1 0 0 0 0 1 1 1 0 1 2 1 0 0 1 0 1 1 1 1 0 0 1 0 1 0 0 0 0 0 1 0 0 0 0 0 0 0 0 0 1 0 1 0 0 1 1 2 0 1 2 0 0 0 0 0 1 1 0 1 0 0 1 0 0 0 1 1 0 0 0 2 0 0 0 0 1 2 2 0 1 0 0 0 1 0 0 0 0 0 1 1 0 0 1 1 0 1 1 0 0 1 0 0 0 0 0 0 0 0 1 0 0 0 1 1 0 1 0 0 1 0 2 1 0 0 0 0 0 0 2 0 1 0 1 1 0 0 0 0 0 0 0 0 0 0 0 0 1 0 0 0 0 2 1 1 0 1 0 0 0 0 0 0 1 0 0 0 0 1 0 1 0 0 0 1 0 0 0 0 0 2 1 0 0 1 0 1 0 1 1 0 0 1 0 1 0 0 1 0 0 1 0 0 0 1 1 1 1 0 0 1 0 1 1 0 1 0 0 0 0 0 0 1 0 1 0 0 0 0 0 2 2 0 1 1 1 0 0 1 0 1 0 0 0 0 0 1 1 1 0 0 0 1 2 0 0 0 0 0 0 0 0 0 0 0 1 0 1 0 0 0 0 0 0 1 1 0 1 0 0 0 0 0 0 0 0 0 0 1 1 0 0 1 0 1 1 1 0 0 0 0 2 0 0 0 0 0 0 0 1 0 0 0 0 0 0 0 0 0 0 0 0 1 0 0 1 0 1 0 0 1 0 0 0 0 1 0 1 0 1 0 0 1 0 0 0 1 0 0 0 0 0 0 0 0 1 0 1 1 0 0 0 0 0 0 2 1 0 0 1 0 1 0 0 1 1 1 0 1 0 1 0 0 0 1 0 1 1 0 0 0 0 0 1 1 1 1 0 1 0 1 1 1 1 0 1 0 1 0 0 1 0 1 1 0 0 0 1 0 0 0 0 0 1 1 0 0 0 0 1 0 1 1 0 0 1 0 0 0 0 1 1 1 0 0 0 1 1 0 0 0 1 1 0 1 1 0 0 1 0 0 0 0 1 0 0 1 0 0 0 1 0 1 1 0 0 0 0 0 0 1 1 0 0 0 1 1 0 0 0 0 0 0 1 0 0 1 2 0 2 0 1 0 1 0 1 0 1 0 1 0 0 0 0 0 0 1 0 1 0 1 0 0 0 0 0 0 0 1 0 0 0 0 0 1 1 0 1 0 1 0 0 0 0 1 0 0 1 1 0 0 1 0 1 0 0 1 1 0 0 0 0 1 1 1 0 0 1 0 0 1 2 1 0 1 2 0 1 0 1 0 0 0 0 0 0 0 1 1 0 1 0 0 0 0 0 0 1 0 0 1 0 0 0 0 0 0 0 1 0 1 1 0 0 1 0 0 0 0 0 0 0 1 0 0 0 0 0 1 1 0 1 1 0 1 0 1 1 0 0 0 0 0 1 1 1 0 0 1 0 0 1 2 1 1 0 1 1 1 2 1 0 0 0 0 1 0 0 1 2 0 0 0 0 0 0 1 1 1 1 0 0 0 0 0 0 0 1 2 2 0 0 0 1 0 0 0 0 1 0 0 0 0 1 1 0 1 1 0 0 0 1 0 0 0 0 0 0 1 0 1 1 0 0 0 1 0 0 1 1 0 0 0 0 1 0 0 0 1 1 0 0 1 0 1 0 1 0 1 0 0 0 1 0 0 0 2 0 0 0 1 0 0 0 0 0 0 1 0 0 1 0 1 1 1 0 0 0 0 0 0 0 0 0 0 0 1 0 0 1 1 1 0 0 0 0 1 0 2 1 1 0 0 0 0 0 0 1 0 0 1 0 0 0 0 1 0 1 0 1 1 0 0 0 1 0 0 1 1 0 1 0 0 1 0 0 0 1 0 0 0 1 0 2 0 0 1 0 2 0 0 1 1 1 0 0 0 1 0 0 1 0 0 2 0 0 1 0 1 0 0 0 1 1 0 0 0 0 0 1 0 1 1 0 1 0 0 1 0 0 0 0 0 0 0 1 0 0 0 2 1 1 0 1 0 1 1 0 0 1 1 1 1 1 0 0 0 1 0 0 1 0 0 0 1 0 0 1 0 1 0 0 0 0 1 1 1 0 1 0 0 1 0 1 0 1 0 0 0 0 1 1 0 0 1 1 2 2 0 1 
0 1 0 0 1 0 0 0 0 1 1 0 0 1 0 1 1 0 0 0 0 0 0 0 1 1 1 0 0 1 0 0 1 0 1 1 0 0 1 1 1 0 0 0 0 0 0 2 1 1 2 1 0 1 0 0 0 2 1 0 1 0 1 1 0 0 0 1 0 0 0 0 0 0 1 1 0 0 1 0 1 0 0 0 2 1 0 1 1 1 0 1 0 1 0 0 0 0 1 2 0 0 0 2 1 0 0 2 0 1 0 1 1 0 1 1 1 0 0 0 1 0 0 0 0 1 0 0 0 1 0 1 1 0 1 1 1 1 1 0 0 1 0 1 0 1 0 0 0 0 1 0 0 0 0 1 1 0 1 1 2 1 0 0 0 0 1 0 0 1 1 1 0 0 0 0 1 1 0 2 0 0 1 0 0 0 0 0 1 0 1 1 0 0 0 1 1 1 1 0 0 0 1 1 1 0 0 0 0 1 0 1 0 0 0 0 0 0 0 0 0 0 1 0 1 0 0 0 1 0 1 0 1 0 0 0 0 0 2 0 0 0 0 0 1 0 2 2 1 1 0 1 1 0 0 2 1 0 1 0 1 1 0 0 0 0 0 0 1 0 0 1 0 1 0 0 1 0 0 1 0 1 2 0 1 0 1 0 0 0 0 2 1 2 0 1 0 1 1 1 1 0 1 1 0 1 1 0 0 2 1 0 1 1 0 0 0 1 1 1 1 0 0 2 0 1 1 0 1 1 1 0 0 1 0 1 2 0 0 0 0 0 1 1 0 0 0 0 1 1 1 0 1 0 1 0 1 0 0 1 1 0 0 1 0 0 1 1 0 0 0 2 0 0 1 0 1 0 0 1 1 1 1 0 1 0 1 0 1 1 0 0 0 0 1 1 0 0 0 1 1 0 1 0 1 0 0 0 0 0 0 0 0 1 0 0 0 0 1 1 0 0 0 0 0 0 1 0 0 0 1 0 0 0 0 0 0 0 1 0 1 0 1 0 1 0 0 1 0 0 1 0 0 1 2 0 0 1 0 1 0 1 0 2 0 1 0 0 0 0 0 1 1 1 0 1 0 1 1 0 1 1 0 1 1 2 0 0 0 0 0 0 1 0 0 1 1 1 0 1 0 0 0 0 1 0 1 1 1 0 0 0 0 0 0 0 0 1 0 0 1 1 0 0 0 2 0 0 0 0 1 0 0 1 0 1 0 0 0 2 1 1 0 0 1 0 0 0 0 1 1 0 0 0 0 0 0 0 0 2 0 1 0 0 1 0 1 1 0 0 2 1 0 2 0 0 0 1 0 1 0 0 1 1 0 0 0 2 0 1 1 0 1 1 2 2 1 0 1 0 1 2 1 2 1 0 2 0 0 1 0 0 0 0 1 1 0 0 0 0 1 1 0 0 0 2 0 1 1 1 1 0 1 0 0 1 0 0 0 0 0 0 1 0 0 1 0 1 0 0 1 1 2 0 0 0 0 0 0 0 1 1 0 1 1 1 0 0 0 0 1 0 0 0 1 0 0 0 0 0 1 0 0 1 0 1 0 0 1 0 0 0 0 0 0 0 1 1 1 0 1 1 0 1 0 1 1 0 1 1 2 0 0 2 1 1 1 0 1 1 1 0 0 0 0 0 2 0 1 0 0 2 1 1 0 0 1 0 0 1 0 1 1 1 0 1 1 0 0 0 1 0 1 0 1 0 0 1 0 1 1 0 0 0 0 1 0 1 0 0 0 0 1 1 1 0 1 0 0 1 0 0 0 0 0 0 1 1 0 0 2 1 0 0 0 0 0 1 0 1 0 1 0 0 0 1 1 1 2 2 0 0 0 0 0 0 1 1 0 0 1 0 1 0 0 0 1 1 1 0 0 0 1 0 0 1 0 1 0 0 0 1 0 0 0 0 1 0 1 0 0 0 0 1 0 0 0 0 0 0 0 2 0 0 0 1 1 0 1 1 0 0 1 1 0 1 0 0 0 0 0 1 1 0 0 0 1 0 0 1 0 1 1 1 0 1 1 1 1 0 0 0 1 0 1 2 1 0 0 1 0 0 0 1 2 0 0 0 0 1 0 1 0 0 1 0 0 1 0 0 1 1 1 0 0 0 0 1 1 1 1 0 1 0 1 2 1 0 0 0 0 0 0 0 1 1 0 0 0 0 0 0 1 1 0 1 1 0 1 0 1 0 0 0 0 2 0 0 1 0 0 0 1 0 2 2 1 0 1 0 0 0 0 0 0 2 1 0 1 2 1 1 0 0 0 1 0 0 0 0 1 1 1 1 1 0 0 0 0 1 1 1 1 1 1 0 1 0 1 0 0 0 0 0 0 0 0 0 1 0 1 0 0 2 0 1 0 2 0 1 0 0 0 0 0 0 0 0 0 0 1 1 0 1 0 0 0 0 1 0 0 0 1 0 0 0 0 0 1 0 1 0 0 0 2 0 0 0 0 1 0 0 1 1 2 0 0 0 0 1 0 1 0 0 0 0 0 0 0 0 0 1 0 0 1 0 2 1 1 1 0 1 0 1 0 1 1 1 0 0 0 0 1 0 0 0 0 0 1 0 0 0 0 1 2 0 0 1 1 0 0 2 0 0 1 1 0 0 1 0 0 1 0 0 0 0 0 0 0 0 0 0 2 0 1 0 0 0 1 1 0 2 1 1 0 2 2 1 1 2 0 0 1 0 0 0 0 0 0 0 0 0 0 0 0 1 0 0 2 1 0 0 0 1 1 0 1 0 0 0 0 0 1 1 0 0 0 0 1 1 0 2 1 1 0 0 0 1 0 0 0 0 0 1 0 1 0 0 0 1 0 0 0 0 1 0 2 0 1 1 0 0 0 0 1 1 1 1 1 0 1 0 1 2 1 0 1 0 1 0 0 0 0 0 0 0 0 0 0 0 1 0 2 0 1 0 0 2 2 1 0 0 0 0 1 1 0 0 0 1 0 0 1 0 0 0 1 1 0 0 0 1 1 1 0 1 0 0 1 0 0 0 0 1 1 1 0 1 1 0 1 0 0 1 0 2 1 0 0 0 0 1 0 0 0 1 0 0 0 0 1 0 0 1 1 1 1 0 0 1 0 1 0 0 0 0 1 0 0 1 1 1 1 0 1 0 0 0 0 0 2 0 1 0 0 1 0 1 0 0 1 0 0 0 0 1 1 0 0 2 0 0 0 0 0 0 0 0 0 0 0 1 0 0 1 1 2 0 2 0 0 0 0 0 0 0 0 2 1 0 0 1 0 1 1 1 0 1 1 1 0 1 0 0 0 0 1 1 0 0 1 1 0 1 0 1 1 0 1 0 1 0 0 0 0 0 0 0 1 0 1 2 0 1 0 0 0 0 0 1 2 1 1 0 0 1 0 1 0 1 1 0 0 1 0 2 0 0 0 1 0 0 0 0 0 1 0 0 0 1 0 0 1 0 0 2 1 0 1 2 0 0 0 0 0 0 0 0 1 1 0 1 0 0 0 1 1 1 0 0 0 0 0 0 0 0 0 0 0 0 0 0 2 1 0 1 0 0 0 1 0 0 1 0 0 0 1 1 1 2 0 1 0 0 0 0 0 0 1 1 0 1 1 0 0 0 1 0 0 0 0 0 0 2 0 0 2 1 0 0 1 0 0 0 1 1 1 0 0 2 0 1 0 2 1 1 0 1 0 1 0 1 0 0 1 1 1 0 1 1 0 1 1 0 0 0 0 1 1 0 1 0 0 0 1 0 1 0 0 0 1 0 1 0 1 1 1 0 1 1 1 0 0 0 0 1 1 1 1 1 0 1 1 0 1 1 0 1 0 1 1 0 1 0 1 0 0 0 0 0 0 2 1 0 0 0 1 2 0 1 1 0 0 0 0 2 0 0 0 0 2 1 1 1 1 0 0 0 1 0 0 0 2 1 1 0 0 1 1 0 0 0 1 1 1 1 0 0 0 0 1 0 0 1 0 0 0 0 0 1 1 1 0 0 1 1 1 0 0 0 1 0 1 1 0 1 0 0 0 1 0 1 1 1 0 0 2 0 1 1 1 0 1 1 0 0 0 1 1 0 1 1 0 0 1 0 1 0 1 0 0 1 1 1 0 1 0 1 0 1 0 1 0 1 1 1 1 0 2 0 0 1 2 0 0 1 0 0 0 2 2 1 1 0 0 1 0 0 1 1 1 0 0 0 0 0 1 0 1 1 1 0 1 0 1 1 0 1 0 0 1 0 1 0 0 1 0 0 0 1 1 1 0 0 0 1 0 0 0 0 2 0 1 0 0 1 0 0 1 0 0 0 1 2 0 1 0 1 1 1 0 1 1 0 0 1 1 1 0 0 1 0 1 0 2 0 0 0 1 0 0 1 1 1 0 0 1 1 0 0 0 0 0 1 1 0 0 0 1 0 0 0 0 0 2 0 0 1 0 0 0 0 0 1 0 0 0 0 1 0 0 1 0 0 1 1 0 0 1 0 0 0 0 0 0 0 1 0 1 0 0 0 0 0 0 0 0 0 1 0 
0 1 0 1 0 1 1 0 0 0 0 1 1 1 0 0 1 1 0 1 0 0 0 1 0 0 0 0 1 0 1 0 0 0 1 1 2 0 0 0 0 0 1 1 1 0 0 1 0 0 0 0 1 0 2 1 0 0 0 0 0 0 0 1 0 1 1 0 0 1 1 1 1 1 0 0 1 1 0 1 1 0 1 0 0 0 1 1 0 0 0 1 0 1 0 0 2 1 0 0 1 1 0 0 1 1 1 0 0 0 0 0 0 2 0 1 2 0 0 1 0 0 0 0 0 2 1 0 1 0 1 1 0 0 1 0 0 2 1 0 1 0 1 1 1 0 0 1 2 0 0 0 0 0 1 1 0 1 1 1 0 1 0 1 1 2 1 1 1 0 0 0 1 1 0 2 0 1 0 1 0 1 0 0 0 0 2 0 2 0 0 0 0 0 2 1 0 1 0 0 1 1 0 2 0 0 1 1 1 1 2 1 0 1 0 1 2 1 2 0 0 0 1 1 0 0 1 2 0 0 0 0 1 1 0 0 0 0 0 0 1 0 0 1 0 0 1 0 0 0 0 0 0 0 0 0 0 1 0 1 1 0 1 1 1 2 0 1 0 0 0 0 0 0 1 1 0 1 1 0 0 1 1 0 1 1 1 0 1 1 0 0 0 1 1 1 0 0 1 0 0 0 0 0 1 0 1 0 0 0 1 1 0 0 0 1 0 2 2 0 0 0 0 0 0 0 1 1 0 0 2 0 0 1 0 1 2 0 2 0 1 0 2 0 0 0 1 0 0 1 1 0 1 0 0 0 0 2 0 1 2 0 0 1 0 1 0 2 0 0 1 0 1 0 0 0 0 0 1 0 0 1 2 2 0 2 1 0 1 0 0 1 0 0 1 1 1 0 1 0 0 0 1 1 1 1 0 0 1 0 0 0 1 0 1 1 2 0 1 1 2 2 0 0 2 0 0 1 0 1 0 0 0 0 1 0 1 1 1 0 0 0 0 0 2 0 0 2 0 0 0 0 1 1 2 1 0 0 0 1 1 0 0 2 0 1 2 0 1 0 1 1 2 1 2 0 0 2 0 1 1 1 1 1 0 0 1 0 1 0 0 0 0 0 0 0 0 0 1 0 0 0 1 0 0 0 0 0 1 0 0 0 1 0 0 1 0 0 1 0 1 1 1 0 1 0 1 1 0 1 0 2 0 0 0 0 0 1 1 0 0 0 0 1 2 0 1 0 0 1 1 0 1 2 2 1 0 1 1 0 0 0 0 1 1 0 0 1 2 1 0 2 0 1 0 0 0 0 0 1 2 0 0 2 0 1 1 0 0 0 1 0 0 0 0 0 0 0 1 0 0 1 1 1 0 1 1 1 1 0 1 1 1 0 1 0 1 0 0 1 1 0 0 0 0 2 0 1 0 2 1 0 0 0 0 0 1 0 0 0 0 0 0 0 0 0 0 1 1 1 1 0 1 2 0 0 0 0 0 0 0 1 1 1 0 1 1 1 1 0 0 1 1 2 1 0 1 1 0 2 1 0 1 0 1 1 0 1 0 0 1 2 0 0 2 1 1 0 1 0 1 0 1 0 0 0 1 1 0 0 1 0 0 0 2 0 0 0 2 1 1 2 0 1 0 0 0 1 0 0 0 0 0 1 0 0 0 1 0 0 1 1 0 1 0 0 0 1 2 0 2 0 1 1 0 0 0 0 0 0 0 0 0 2 0 0 0 0 0 0 1 1 2 1 1 1 2 0 1 1 1 1 0 1 0 1 0 0 1 0 2 1 0 1 0 0 0 1 0 1 1 0 0 0 0 0 0 0 1 1 0 1 0 0 0 1 0 0 2 0 1 1 0 0 1 0 0 1 0 1 0 1 0 0 0 0 0 1 0 0 0 0 1 0 0 2 0 1 2 1 0 1 0 0 1 0 1 0 0 1 2 1 0 1 0 0 0 0 1 0 0 0 0 1 0 1 1 2 1 0 0 1 0 1 1 0 1 0 2 2 0 1 1 0 1 0 0 0 0 1 0 0 1 0 1 1 1 2 0 0 0 0 1 1 0 0 1 1 0 0 1 1 0 1 0 0 0 0 0 1 0 0 0 1 0 1 1 1 1 1 1 0 0 1 0 0 1 0 1 0 0 0 0 0 0 0 0 0 1 0 0 0 1 0 2 0 1 0 0 0 0 1 0 1 0 0 0 0 1 0 0 0 0 1 0 0 2 1 0 0 0 1 1 0 0 2 1 1 1 1 1 0 1 1 0 1 1 1 2 0 0 1 0 1 1 2 0 0 0 0 2 1 1 0 0 1 1 0 1 1 0 2 0 0 1 0 0 2 1 0 1 0 0 1 0 1 2 0 0 0 0 0 1 0 1 2 1 0 1 1 0 0 2 0 1 0 0 0 1 0 0 0 0 0 0 0 2 0 1 1 0 0 0 1 1 0 0 0 2 1 1 1 0 0 0 2 0 1 0 0 0 0 1 1 1 0 2 1 0 1 0 1 0 1 0 0 1 2 1 0 0 1 0 1 2 0 2 0 1 0 0 0 2 0 0 0 0 1 0 0 0 1 0 1 0 2 0 1 1 1 0 0 0 1 0 0 2 2 2 2 1 0 2 0 0 1 1 0 1 1 2 0 0 1 1 1 0 0 0 1 0 0 0 1 0 0 1 0 0 0 1 1 2 0 0 1 2 0 1 0 0 0 0 0 1 1 1 0 0 1 1 2 1 0 0 0 1 1 0 1 0 0 0 0 0 0 0 0 1 1 0 1 0 1 1 0 0 0 0 0 0 1 2 0 0 0 1 0 1 1 0 1 2 1 1 1 0 1 0 1 0 0 0 0 1 1 2 0 0 0 0 2 1 1 1 1 0 1 0 0 0 1 1 2 0 0 1 0 1 0 0 1 0 1 0 0 0 0 0 0 0 0 0 2 0 0 1 1 0 0 0 1 0 1 0 1 1 0 0 1 0 0 0 1 0 1 0 0 0 1 0 0 0 0 0 0 1 2 1 1 1 1 2 1 0 1 1 0 1 0 2 0 0 0 0 0 0 0 0 1 0 1 0 1 1 0 1 2 0 1 0 0 1 1 0 0 1 0 0 2 1 0 0 1 0 0 1 1 0 0 0 2 0 0 2 0 1 1 1 1 0 2 0 1 1 2 1 0 0 1 0 1 0 0 0 1 0 1 0 2 0 1 0 1 1 1 0 1 1 0 0 1 1 1 0 0 1 1 0 1 0 1 0 1 1 1 0 0 0 1 0 1 0 1 1 1 0 0 1 1 0 0 0 0 0 1 1 1 1 0 1 1 0 1 1 0 1 0 1 0 1 1 0 0 0 2 2 1 1 0 0 0 0 1 0 0 0 0 0 1 1 1 1 1 1 0 0 2 0 0 1 0 0 0 0 2 1 0 0 1 1 1 1 0 0 1 0 0 2 0 0 0 1 1 0 0 1 0 0 0 1 0 0 1 2 1 0 2 0 1 1 1 1 0 1 0 1 1 1 0 2 1 0 0 0 1 1 0 0 0 0 0 0 2 1 0 1 1 2 0 0 0 0 1 0 0 0 0 0 0 0 0 1 0 0 1 0 0 1 0 0 0 1 0 2 1 1 0 1 1 1 1 1 0 0 0 0 2 0 1 0 1 0 1 1 1 0 1 0 1 1 0 0 0 0 0 0 0 2 0 1 0 1 0 0 0 1 1 1 2 1 1 0 0 1 1 0 1 1 0 0 0 0 0 1 0 1 0 1 0 1 1 1 2 1 1 0 0 0 0 0 0 0 0 0 1 1 2 0 1 0 0 0 2 0 1 0 2 0 0 1 0 0 0 0 0 0 2 1 0 0 0 1 1 0 1 0 0 1 0 0 1 0 0 1 0 0 1 0 1 0 1 0 0 1 1 1 1 1 0 0 1 0 0 2 1 2 0 2 1 0 1 1 0 2 0 0 2 2 0 1 0 2 0 0 0 0 0 0 0 0 1 2 0 0 1 0 2 0 0 0 1 1 1 0 0 0 0 1 0 0 2 2 1 0 1 0 1 1 1 0 1 1 0 0 0 0 1 2 0 1 0 0 0 0 1 0 1 0 0 0 0 1 1 2 0 1 1 1 0 1 0 1 0 0 0 0 1 0 0 0 0 0 0 1 0 2 1 0 1 0 0 1 0 0 0 0 0 0 0 0 0 0 1 0 2 2 0 0 0 0 0 1 0 1 1 0 0 0 0 1 1 0 1 1 1 0 1 0 0 1 0 2 0 0 1 0 0 0 0 0 0 0 1 1 0 0 2 0 0 0 1 0 1 0 0 0 1 0 0 1 0 0 0 0 0 1 0 1 0 1 0 1 1 2 1 1 2 1 1 1 0 1 1 1 1 0 0 0 1 1 1 0 1 1 0 0 0 1 0 2 1 0 2 0 0 0 1 0 1 1 0 0 1 0 1 0 0 0 1 1 0 2 0 1 2 0 0 2 1 0 2 2 0 1 1 0 0 0 1 
0 0 0 1 1 0 0 0 0 0 0 0 0 0 0 1 0 0 0 0 0 1 0 1 0 0 0 0 0 0 0 0 0 0 0 0 0 0 0 0 1 0 0 1 0 0 0 0 0 0 0 0 0 0 0 0 0 0 0 0 0 0 0 0 0 0 0 0 0 1 0 0 0 0 0 0 0 0 0 1 0 0 0 1 0 1 0 0 0 0 0 0 0 0 0 0 1 0 0 0 0 0 0 1 0 0 0 1 0 0 0 0 0 0 0 0 0 0 0 0 0 0 0 1 0 0 0 0 0 0 0 0 0 0 0 0 0 0 0 0 0 1 0 0 0 0 0 0 0 0 1 1 0 0 0 0 0 0 0 0 0 0 0 0 0 0 0 0 0 0 0 0 0 0 0 0 0 1 0 0 1 1 0 0 1 0 0 0 0 0 0 0 1 0 0 0 0 0 0 0 0 0 0 0 1 0 1 0 0 0 0 1 0 1 0 0 0 1 0 1 0 1 1 0 0 0 0 0 0 0 1 0 0 0 0 0 0 0 0 0 0 0 0 0 0 0 0 0 0 0 0 0 0 0 0 0 0 0 0 0 0 0 0 1 1 0 0 0 0 0 0 0 0 0 0 0 0 0 0 0 0 0 1 0 1 0 0 0 0 0 0 0 0 0 0 0 0 0 0 0 0 0 0 0 0 0 0 0 0 0 0 0 0 0 0 0 0 0 0 1 0 0 1 0 1 0 0 1 0 0 1 0 0 0 0 0 0 0 0 0 0 0 0 0 1 0 0 0 0 0 0 0 0 0 0 0 0 1 0 0 0 0 1 0 0 0 0 0 0 0 1 0 0 0 0 1 0 0 0 0 0 0 0 0 0 0 0 0 1 0 0 0 0 0 0 0 0 0 0 0 0 0 0 0 0 0 0 0 0 0 0 0 0 1 0 0 0 0 0 0 0 0 0 0 0 1 0 1 0 0 1 0 0 0 1 0 0 0 0 0 0 0 0 0 0 0 1 0 0 0 1 1 1 0 1 0 0 0 0 0 0 0 0 0 0 0 0 1 0 0 0 0 0 0 0 0 0 0 0 0 0 0 0 0 1 0 0 0 0 0 0 0 0 0 0 0 0 0 0 0 0 0 0 0 0 0 0 0 0 0 0 0 1 0 0 1 0 0 0 0 0 0 0 0 0 0 0 0 0 0 0 0 0 0 0 1 0 1 0 0 2 0 0 0 0 1 0 0 0 0 1 0 0 0 1 0 0 0 0 0 0 0 0 0 0 0 0 0 0 0 0 0 0 0 0 0 0 0 0 0 0 0 0 0 1 0 2 0 0 0 0 0 0 0 0 0 0 1 0 0 0 0 0 0 0 0 0 0 0 0 1 0 0 0 0 0 0 1 0 0 1 0 0 0 0 1 0 0 0 0 0 1 0 0 0 0 0 1 0 0 1 0 0 0 0 0 0 1 0 0 0 0 0 1 1 0 0 0 0 0 0 0 0 0 0 1 0 0 0 0 0 0 1 0 0 0 1 0 0 1 1 0 0 0 0 0 0 0 0 0 1 0 0 0 1 0 0 1 0 0 0 0 0 0 0 0 0 1 0 0 0 0 0 0 0 0 0 0 0 0 0 0 0 0 0 0 0 0 0 0 0 0 0 0 0 0 0 0 0 0 0 0 0 0 0 0 0 0 0 0 0 0 0 0 0 0 0 1 0 0 1 0 0 0 1 0 0 0 0 0 0 0 1 1 0 0 0 0 0 0 0 0 0 0 0 2 0 0 0 0 0 0 1 0 1 1 0 0 1 0 0 0 1 0 1 0 0 0 1 0 0 0 0 0 0 0 0 0 0 0 0 0 0 0 1 0 0 0 0 0 0 0 0 0 0 0 0 0 0 1 1 1 1 0 0 0 1 0 0 0 0 0 0 0 0 0 0 0 0 0 0 0 1 0 0 0 0 0 0 0 0 0 0 0 0 0 0 1 0 0 0 0 0 0 0 0 0 0 0 0 0 0 0 0 0 0 0 0 0 0 0 0 0 0 1 0 0 0 2 0 0 1 0 0 0 0 0 0 0 2 0 0 1 1 0 0 0 0 0 0 0 0 0 0 0 1 0 0 0 0 0 1 1 0 1 0 0 0 0 0 0 0 0 0 0 0 0 0 0 0 0 0 0 0 0 0 0 0 0 1 0 0 0 0 0 1 0 0 0 0 0 0 1 1 0 0 0 0 0 0 0 1 0 0 0 0 0 0 0 0 0 0 0 0 0 0 0 0 1 0 0 0 0 0 1 0 2 0 0 0 0 0 0 0 0 0 0 0 0 1 0 0 1 0 1 0 0 0 0 0 0 0 0 0 0 0 0 0 0 0 0 1 0 0 0 0 0 0 0 1 0 1 0 0 0 0 1 0 0 0 0 0 1 0 0 0 0 0 0 0 0 0 0 0 0 0 0 0 0 0 0 0 0 0 1 1 0 0 0 0 0 0 1 0 1 0 0 0 0 0 0 0 0 0 0 0 0 0 1 0 0 1 0 0 1 0 0 1 1 0 0 0 0 1 0 0 0 0 0 0 0 0 0 0 0 0 1 0 0 0 0 0 0 0 0 0 0 1 0 0 0 0 0 0 0 0 0 0 0 0 0 0 0 0 1 0 1 0 0 0 0 0 0 0 1 0 0 0 0 0 0 0 1 0 0 0 0 0 1 0 0 1 0 0 1 0 0 0 1 0 0 0 0 0 0 0 0 0 0 1 1 1 0 0 0 0 1 0 0 0 0 0 2 0 0 0 0 1 0 0 0 1 0 0 0 0 0 0 0 0 0 0 0 0 0 0 0 1 0 0 0 0 0 0 0 0 1 0 1 0 0 0 0 0 0 1 0 1 0 0 0 0 0 0 0 0 0 0 0 0 0 0 0 0 1 0 0 0 0 0 1 0 0 0 0 0 1 0 0 2 1 0 0 0 0 0 0 0 0 0 0 0 0 1 0 0 0 0 0 0 1 1 0 0 0 0 0 1 0 0 0 0 0 0 0 1 0 0 0 0 0 1 1 0 0 0 1 0 0 0 0 0 0 0 0 0 0 0 0 0 0 0 0 1 0 0 0 1 0 0 1 0 0 0 1 0 0 0 1 0 0 0 0 0 0 0 0 0 0 1 0 0 1 0 0 0 0 0 2 0 0 0 0 0 0 0 0 0 0 0 0 0 0 0 0 0 0 1 0 1 0 0 0 0 0 0 0 1 1 0 1 0 0 0 0 0 0 1 0 0 1 0 1 0 0 1 0 0 0 0 0 0 0 0 0 0 0 0 0 0 0 0 0 0 0 0 0 0 0 0 0 0 0 0 0 0 0 0 0 0 1 0 0 0 0 1 0 0 0 0 1 0 0 0 1 1 0 0 0 1 0 1 0 0 0 0 0 0 0 1 0 0 0 0 1 0 0 1 0 0 0 0 1 0 0 0 0 0 0 0 0 1 0 0 0 0 0 0 0 1 0 0 0 0 0 0 0 1 0 1 0 0 0 1 0 0 0 0 1 0 0 1 0 0 1 0 0 0 2 0 0 0 0 1 0 0 0 0 0 0 0 0 0 0 0 1 0 1 1 0 0 1 1 0 0 0 0 0 0 0 1 0 0 0 0 0 0 0 0 0 1 1 0 0 1 0 0 0 0 0 0 0 0 1 0 0 0 0 0 0 0 0 0 0 0 0 1 0 0 0 1 0 1 0 1 2 0 1 1 0 0 0 0 1 0 1 1 1 0 0 1 0 1 0 0 0 0 0 0 0 0 0 0 0 0 0 0 0 0 0 0 0 0 0 0 0 1 1 0 1 0 0 0 1 0 0 0 0 0 0 0 0 0 0 0 1 0 0 0 2 0 0 0 0 0 0 0 0 0 0 0 0 0 0 1 0 0 1 0 0 1 0 0 0 0 0 0 0 0 1 1 0 0 0 0 1 0 0 0 0 0 0 0 0 0 0 0 0 0 0 0 0 0 0 0 0 0 0 0 0 0 0 0 0 0 0 0 0 0 0 0 0 0 0 0 1 1 0 0 0 0 0 0 0 0 0 0 0 1 0 0 1 0 1 0 1 0 0 0 1 0 0 0 0 0 0 0 0 0 0 0 0 0 0 1 0 0 0 0 1 1 0 0 0 0 1 0 0 0 0 0 0 0 0 0 0 0 0 1 0 0 0 1 0 0 1 1 0 0 1 0 0 0 0 0 0 0 0 0 0 0 0 0 0 0 0 0 0 0 0 0 0 0 0 1 0 0 0 0 0 0 0 0 0 0 0 0 0 0 0 0 0 0 0 0 1 0 0 1 0 0 0 0 0 0 0 1 0 0 0 0 0 1 0 0 0 1 0 1 0 0 0 0 0 0 0 1 0 0 0 0 0 0 0 0 0 1 0 0 0 0 0 0 0 0 0 1 1 0 0 0 0 0 0 0 0 0 0 0 0 0 0 0 0 0 0 0 1 0 0 0 2 1 0 0 0 0 0 0 1 
1 1 2 0 0 0 0 0 0 1 0 1 0 0 0 1 0 1 0 1 1 0 0 0 0 0 1 1 0 1 0 1 0 0 0 0 0 1 1 1 1 0 0 0 0 1 0 0 0 0 1 2 1 0 1 1 0 0 0 0 0 0 0 0 0 0 0 0 0 1 0 0 0 0 1 1 0 1 0 0 0 1 0 1 1 0 1 0 1 0 1 0 1 1 0 1 0 0 1 0 1 1 0 0 1 0 0 0 2 0 0 1 0 0 2 1 0 1 1 0 1 0 1 0 0 1 0 1 0 0 1 0 0 0 0 1 0 0 1 0 0 0 0 0 0 0 0 1 1 1 1 0 0 0 0 1 0 0 0 1 0 0 0 1 1 0 1 0 0 0 1 0 0 1 1 0 0 0 0 1 0 0 0 1 0 0 2 1 0 0 0 0 0 0 0 0 0 0 1 0 1 0 0 0 1 1 0 0 0 0 1 0 0 1 0 0 0 0 1 1 1 0 0 0 0 0 0 0 0 0 0 1 0 1 0 0 0 0 2 0 0 0 1 2 0 0 0 1 0 0 0 0 0 0 1 0 0 0 1 1 0 0 0 0 0 1 1 0 0 0 0 1 0 1 0 1 1 0 0 2 0 1 0 0 0 0 0 0 1 2 0 2 0 0 1 0 1 0 1 1 0 0 0 0 0 0 0 1 0 0 0 0 1 0 0 0 0 0 1 0 0 1 1 0 0 0 0 1 1 0 1 0 1 0 1 1 1 0 1 0 0 0 1 0 0 0 0 1 1 0 1 0 0 0 0 0 0 0 0 0 0 0 1 0 0 2 0 0 0 0 0 0 0 0 0 1 0 0 0 0 0 0 0 0 1 0 1 0 0 1 0 1 1 1 0 0 1 0 0 0 0 0 0 0 0 0 0 0 1 0 0 0 0 0 0 0 0 0 2 0 0 0 1 1 0 0 0 0 0 0 0 1 0 0 0 0 0 0 0 0 0 1 0 0 0 0 0 0 1 1 0 0 1 0 0 1 0 1 1 1 2 0 1 0 0 0 0 0 0 0 1 0 1 0 2 0 0 0 0 1 1 0 1 0 0 0 1 0 0 0 0 0 0 1 0 0 1 1 1 1 0 1 0 0 0 0 1 0 0 1 1 0 1 0 1 0 0 0 0 1 0 1 0 0 1 0 0 0 0 2 0 0 1 0 0 0 0 0 1 0 0 0 1 0 0 0 1 0 1 0 0 0 0 0 0 0 0 1 0 0 0 1 1 0 1 0 2 0 0 1 2 1 0 0 0 0 1 1 0 0 1 2 0 0 0 0 1 1 0 0 0 0 0 1 1 0 0 0 1 0 0 0 0 0 0 0 0 2 0 0 1 1 0 0 0 0 0 0 0 0 0 0 0 1 0 0 1 0 1 0 0 0 0 0 0 0 1 0 0 1 0 1 1 0 1 0 0 1 0 0 1 0 2 0 0 0 0 0 0 0 0 2 0 0 0 1 0 0 0 0 1 1 0 1 0 1 0 0 0 1 0 0 0 2 0 1 0 0 0 0 1 2 0 0 0 1 0 0 1 1 1 0 0 0 1 0 0 1 0 0 0 1 0 1 0 0 1 0 0 1 0 0 0 0 0 0 1 1 0 2 0 0 0 0 1 0 0 0 1 1 0 0 0 0 0 0 0 0 0 0 1 0 1 0 0 0 1 0 0 0 0 0 1 0 0 1 0 1 0 0 1 0 1 1 1 1 1 0 0 1 0 1 0 0 0 0 1 1 0 2 0 1 0 0 0 0 0 1 0 0 0 0 1 1 0 0 1 1 1 0 0 0 0 1 0 0 1 0 0 0 0 0 0 0 0 0 0 0 1 0 1 0 0 0 2 0 0 0 1 0 0 0 0 0 1 0 0 0 0 0 0 0 0 1 1 0 0 1 0 0 0 1 1 0 1 1 0 0 0 0 0 0 0 0 1 1 0 0 0 1 0 1 0 0 0 0 0 0 0 0 1 1 0 1 0 1 0 0 1 0 0 1 1 0 1 1 0 0 0 0 0 0 0 0 1 0 1 0 1 1 0 0 1 1 1 1 0 0 0 0 0 0 0 0 0 0 1 0 1 0 2 0 1 0 0 0 0 0 1 0 0 0 0 0 0 0 0 0 0 1 0 0 0 0 1 0 1 1 0 0 0 0 1 0 0 1 0 1 0 0 0 0 1 1 0 0 0 0 0 0 2 0 1 0 0 0 0 0 0 0 0 0 0 0 0 0 2 1 1 0 1 0 1 2 1 1 0 0 0 0 0 0 0 1 0 1 0 0 1 0 1 0 2 1 0 0 1 1 0 0 0 0 1 0 0 1 1 1 1 0 0 0 0 0 0 0 2 0 0 0 0 0 0 2 0 0 0 1 0 0 1 2 0 0 0 0 0 1 0 0 0 1 1 0 0 1 0 0 0 0 0 0 0 0 0 1 1 0 0 1 0 1 1 0 1 0 0 0 1 0 0 0 0 1 1 0 0 0 0 1 0 0 0 1 0 0 0 0 0 0 0 0 0 0 0 0 1 0 0 0 1 0 0 0 0 0 1 0 0 1 0 0 1 0 0 0 0 1 0 0 2 0 0 0 0 0 0 0 0 0 0 0 1 0 0 1 2 2 0 1 1 2 0 1 0 0 0 0 1 0 0 1 0 0 1 0 0 0 1 0 0 0 0 1 0 0 0 0 0 2 0 1 0 0 1 0 0 0 0 1 0 1 0 0 0 0 0 1 1 1 0 0 0 0 0 1 0 0 0 1 0 0 0 0 0 0 0 1 0 0 0 0 0 2 0 0 0 1 0 1 1 2 1 0 1 2 0 0 2 0 2 0 0 0 0 0 0 1 0 0 0 1 1 0 0 0 1 0 0 1 1 0 0 0 0 2 0 1 0 0 1 0 0 0 0 0 0 0 0 0 1 0 2 0 1 0 0 0 0 0 0 0 1 0 1 1 0 0 0 1 0 0 0 0 0 0 0 0 0 0 0 0 0 0 0 2 0 1 0 0 2 0 0 2 0 1 0 0 0 2 0 0 1 1 1 0 0 0 0 0 0 1 0 1 0 1 0 1 1 0 0 0 0 0 1 0 0 0 0 0 0 0 0 0 0 0 1 1 0 2 0 1 1 1 0 1 1 1 1 2 0 0 0 1 1 2 0 1 0 0 0 0 0 0 0 0 0 0 0 1 0 2 1 0 0 0 0 1 0 0 0 1 1 1 0 0 0 0 1 0 0 0 0 0 0 1 1 1 1 0 0 0 0 0 1 0 0 1 1 1 0 0 1 0 1 0 0 0 0 0 1 0 1 1 1 1 0 0 0 0 0 1 0 0 0 0 1 0 1 2 0 0 0 0 0 0 2 2 1 0 0 0 0 0 0 0 0 0 0 1 1 1 0 1 1 0 1 0 0 2 0 1 1 0 1 1 0 0 1 1 0 2 0 1 0 2 0 2 1 1 0 0 2 0 1 1 1 0 1 0 0 0 1 1 1 0 0 1 0 0 0 0 2 0 2 2 1 0 0 0 0 0 0 1 1 1 1 1 0 0 0 1 0 1 0 0 0 0 0 2 1 0 1 0 0 1 0 1 0 1 0 0 0 0 0 0 0 0 0 0 1 1 0 1 1 1 0 1 1 1 0 1 0 0 1 1 0 0 0 1 0 0 1 0 0 1 0 2 1 1 0 2 0 0 0 0 2 0 0 2 0 1 0 0 0 2 1 2 1 0 1 0 1 0 1 0 0 0 2 1 1 1 1 2 1 0 0 0 1 1 0 0 0 1 0 0 0 0 1 1 0 0 0 1 0 0 0 1 0 0 0 0 0 0 1 1 2 1 0 0 0 0 0 0 0 0 0 1 2 0 0 0 0 1 0 1 2 0 0 1 1 1 0 0 1 0 0 1 1 0 1 0 0 0 0 0 0 0 0 0 1 1 0 1 1 0 0 1 1 0 0 1 0 0 0 0 0 0 0 0 1 0 1 0 1 0 0 0 0 0 0 0 1 0 0 0 0 0 1 0 0 1 0 0 1 0 0 0 0 1 0 0 0 2 0 0 0 0 1 2 0 0 0 1 0 0 0 0 0 0 1 0 0 0 0 1 0 0 1 1 0 0 1 0 0 0 1 0 1 0 0 1 1 0 1 0 0 0 1 1 1 1 1 0 1 0 0 1 0 0 0 0 0 0 0 0 0 0 0 1 0 1 0 0 0 1 0 0 1 0 0 0 0 0 0 0 1 0 1 0 1 0 1 0 0 0 0 0 1 0 0 1 0 0 1 2 1 0 0 0 0 2 0 1 0 0 0 0 0 1 0 1 0 1 1 1 1 0 0 0 0 0 1 0 0 0 0 1 0 0 0 0 0 0 0 0 1 1 0 1 2 1 2 0 0 0 0 0 0 1 0 0 1 0 0 0 0 1 1 0 1 0 0 2 0 0 1 0 0 0 1 0 1 0 0 0 0 0 0 0 
2 1 0 0 0 1 0 0 1 0 0 0 0 0 1 0 1 0 0 1 0 0 0 1 1 1 0 1 0 0 0 1 0 1 0 1 1 1 1 0 1 0 0 1 0 1 2 0 1 1 0 0 1 0 0 2 0 2 0 0 0 0 0 0 1 0 0 1 1 0 1 0 0 0 0 0 1 0 0 1 1 0 1 1 0 0 1 0 0 0 2 2 0 1 0 1 1 2 1 0 1 1 1 0 1 0 1 0 0 0 0 1 0 0 0 2 1 0 1 0 0 1 1 0 0 0 0 1 1 1 0 2 0 0 0 1 0 1 1 2 0 0 0 0 0 0 0 1 0 1 0 0 0 1 1 0 1 0 0 0 0 1 0 1 1 0 1 1 1 0 0 0 1 0 1 0 2 1 1 0 1 0 0 0 1 0 0 1 0 0 1 0 0 0 0 0 0 1 0 0 0 1 1 1 1 0 1 1 1 0 0 0 0 1 1 1 1 0 0 0 0 0 0 1 0 0 0 0 0 0 1 0 1 1 1 0 0 1 0 0 0 0 1 0 1 0 1 0 0 0 1 2 0 0 0 1 0 1 0 0 0 0 0 0 0 1 1 1 2 1 2 0 2 1 2 0 0 1 0 0 0 1 1 0 1 1 0 1 0 0 0 0 0 0 0 1 0 1 0 1 0 0 1 1 1 1 0 1 1 0 0 0 0 1 1 0 1 0 1 0 1 1 1 0 1 0 1 0 0 2 0 1 0 0 0 0 0 0 1 0 0 0 0 0 1 1 0 1 2 0 1 0 0 0 1 0 0 1 0 1 1 1 0 0 0 0 0 1 0 1 2 1 2 2 1 2 0 2 0 0 0 1 1 0 1 2 0 0 0 1 1 0 0 1 0 0 1 0 1 0 1 1 0 0 1 0 0 1 0 1 0 1 2 1 0 0 0 0 0 0 0 0 1 0 1 0 0 0 0 0 1 1 0 1 1 0 0 1 2 0 1 1 0 1 0 0 0 1 0 1 0 0 0 0 1 0 1 0 1 0 0 0 0 1 0 0 0 0 1 1 2 2 0 1 0 1 1 0 0 0 1 1 1 0 0 0 0 1 0 1 0 1 0 0 1 1 2 1 1 0 0 1 1 0 0 0 0 1 0 1 2 1 0 1 0 1 0 1 0 0 0 1 0 0 0 1 0 1 0 1 1 1 0 0 0 0 0 0 1 0 0 0 0 0 1 1 0 0 0 1 2 2 0 1 0 0 0 0 1 1 1 1 0 0 0 0 0 0 0 0 0 0 1 1 0 0 0 0 1 0 0 0 0 1 0 0 1 1 2 1 0 0 0 1 1 1 0 0 1 0 0 1 1 1 1 0 0 0 1 2 1 0 0 0 0 0 1 1 1 0 0 0 0 1 1 0 1 0 1 0 0 0 1 0 0 1 0 0 0 0 1 0 0 1 0 0 0 1 0 0 1 0 1 1 0 2 0 0 0 1 1 0 0 0 0 0 0 1 0 0 0 1 2 1 0 1 2 0 0 1 0 0 0 0 0 0 0 1 0 1 0 1 0 1 1 0 1 0 0 0 1 0 0 1 0 1 0 0 0 1 1 0 1 2 1 0 0 1 0 0 0 1 0 1 0 1 1 0 1 0 0 0 1 0 0 1 1 2 0 1 0 0 0 1 0 0 0 0 1 0 0 0 0 0 0 0 1 0 0 1 2 1 1 1 0 1 1 0 0 0 0 1 0 0 1 0 0 1 0 1 0 0 0 0 0 1 1 0 1 0 0 0 1 0 0 0 1 0 0 1 0 1 0 1 0 2 1 0 0 0 0 0 0 0 0 0 0 0 0 1 1 1 1 1 2 1 1 0 0 0 0 0 0 0 0 0 0 2 1 1 2 0 1 2 1 0 0 1 0 1 0 0 0 0 2 1 0 0 1 0 0 0 0 0 0 0 2 0 0 0 0 1 0 0 1 0 0 0 1 0 0 0 1 0 2 0 0 0 0 0 1 1 1 2 0 1 1 0 1 0 1 2 1 1 0 0 0 1 1 0 0 1 0 0 0 0 0 2 0 0 0 0 1 1 0 0 0 0 1 0 0 1 0 0 1 0 0 0 1 0 0 0 1 0 1 0 2 0 1 1 0 0 0 1 1 0 0 0 0 0 0 1 1 0 2 0 0 1 0 1 0 1 1 1 1 0 0 1 0 0 0 0 0 0 0 1 1 0 1 0 0 1 0 0 0 0 0 2 1 1 0 0 1 0 0 1 0 0 1 0 1 1 0 0 0 0 1 0 0 0 0 0 1 0 0 1 0 1 2 0 0 1 0 0 1 1 1 0 1 1 1 0 0 2 1 0 0 0 0 1 1 0 0 0 0 0 0 1 0 1 1 0 0 0 0 0 0 0 0 0 0 0 0 0 0 0 0 1 0 1 0 0 0 2 0 1 0 0 2 0 0 1 0 0 1 1 0 0 2 1 0 2 0 0 1 0 1 1 0 0 0 2 0 0 0 1 0 0 0 0 0 0 0 0 0 1 0 0 0 0 0 1 0 0 0 0 0 1 0 0 1 0 0 0 0 1 1 1 1 0 1 1 1 1 0 1 0 1 1 1 0 1 1 1 0 0 1 0 0 0 0 1 1 0 1 0 0 0 1 0 0 0 1 0 0 2 0 0 0 0 0 0 0 1 1 0 1 0 1 0 0 1 0 0 0 1 0 0 0 0 0 1 1 0 0 0 2 0 1 0 0 0 0 0 1 1 0 0 0 0 1 1 0 0 1 0 0 0 2 0 0 0 0 0 0 1 0 0 0 1 0 0 0 0 0 0 0 0 1 0 1 0 0 2 1 0 0 0 0 0 0 0 0 0 0 1 1 1 0 0 0 0 0 1 0 0 0 0 0 0 1 0 0 1 0 0 0 1 1 0 0 0 2 0 0 2 1 0 0 0 0 1 0 0 0 0 1 2 1 0 0 1 1 0 1 0 1 1 0 0 1 0 0 1 0 0 0 1 0 0 1 1 1 0 0 0 1 0 1 0 0 0 0 0 0 1 0 0 1 0 0 0 0 1 1 0 1 0 0 0 0 0 0 1 0 0 0 0 1 1 1 0 0 1 0 1 0 0 1 1 0 0 1 0 0 0 0 0 0 0 0 0 0 1 0 1 0 1 0 0 0 0 0 1 0 0 0 0 0 2 1 1 0 0 1 1 0 0 1 0 1 0 0 0 1 2 0 0 0 0 0 0 1 2 0 0 0 0 1 0 1 1 0 0 0 0 2 0 0 1 0 0 0 0 0 0 0 2 1 0 2 1 0 0 1 1 2 1 1 1 1 0 0 1 1 1 0 0 1 0 0 2 0 0 1 0 0 1 1 0 0 1 1 0 1 0 0 0 1 1 0 0 0 0 0 0 1 0 1 0 1 1 0 0 0 0 0 0 1 0 1 0 0 2 1 0 0 0 0 1 0 0 0 0 0 0 0 0 0 0 0 0 0 1 0 1 0 1 0 0 1 0 0 0 1 1 0 1 1 0 0 0 0 1 0 0 1 1 0 1 1 1 0 0 0 0 0 1 0 0 2 0 0 1 1 1 0 2 0 0 0 0 0 0 1 0 0 2 1 0 1 0 0 0 0 0 0 0 0 0 0 0 1 1 1 1 0 1 1 0 0 0 1 0 1 2 1 0 0 0 1 0 0 1 0 1 0 0 1 0 0 0 0 1 1 1 0 0 1 0 1 0 1 0 1 0 0 0 0 0 1 0 1 0 0 0 1 1 0 0 1 0 0 0 1 0 0 0 1 1 0 1 1 1 0 0 0 0 2 1 0 0 0 1 1 0 1 1 1 1 1 0 1 0 0 0 1 0 0 0 0 0 0 0 0 0 0 1 0 0 0 1 0 0 1 1 0 0 2 0 2 1 1 0 0 0 0 0 1 0 0 1 1 1 0 0 1 2 0 1 1 0 1 1 0 0 0 0 1 0 0 0 1 0 1 1 1 0 1 0 0 0 1 1 2 1 0 0 0 0 0 0 0 0 0 0 0 2 0 0 0 1 0 1 2 1 0 0 0 0 0 0 0 0 1 0 0 2 0 0 0 0 1 0 1 1 0 0 1 1 0 0 0 0 0 1 1 0 0 0 2 0 0 0 0 0 0 0 0 0 1 1 0 0 1 0 1 0 0 0 0 1 1 0 0 1 0 0 0 0 0 0 0 1 0 2 0 0 1 0 0 1 0 0 1 1 0 1 1 0 0 1 0 0 0 2 1 1 1 0 0 0 1 1 0 0 2 1 0 0 0 0 0 0 1 0 1 2 0 0 0 0 0 1 0 0 0 0 0 1 0 0 1 0 0 0 1 0 0 0 2 0 1 0 0 0 0 1 1 0 0 0 0 0 1 0 0 0 0 0 0 0 0 0 0 1 0 0 0 0 1 1 1 2 0 0 1 0 0 0 0 2 1 0 0 0 1 0 0 0 2 0 1 0 0 0 0 1 0 0 
1 2 0 0 1 1 2 1 0 2 1 1 1 1 1 0 1 1 0 1 1 1 0 2 1 1 1 2 1 1 0 1 2 1 0 2 1 1 2 1 0 1 1 0 1 1 2 1 2 0 1 1 2 1 1 1 2 0 0 1 2 2 1 0 0 1 1 0 1 1 0 2 0 2 0 1 1 1 0 1 1 1 2 1 2 0 0 1 0 2 1 0 0 0 0 1 0 2 1 1 1 0 0 0 1 1 2 0 0 0 0 1 0 1 0 1 0 1 1 0 2 0 1 1 0 0 0 1 1 2 0 1 1 0 0 1 0 1 1 0 2 0 1 0 0 1 2 2 1 2 1 0 1 0 0 0 1 0 1 2 1 1 0 1 1 0 1 1 0 2 0 2 1 0 1 1 0 1 1 1 2 1 1 1 0 1 2 1 0 0 0 1 0 0 1 0 1 2 2 0 1 2 1 2 1 1 1 0 0 1 2 1 0 0 1 1 1 1 0 1 1 2 1 2 0 0 1 0 1 1 1 0 0 0 0 1 1 0 0 1 0 1 2 1 0 0 2 0 1 1 1 2 0 1 0 0 1 2 1 0 1 1 1 1 0 2 0 0 1 1 1 2 0 0 0 2 1 1 0 0 1 0 0 1 1 0 0 2 0 2 1 1 0 0 2 0 1 1 0 2 0 2 1 0 1 1 0 1 0 0 0 0 2 2 1 0 1 1 1 0 1 0 1 1 0 0 0 1 1 0 0 1 1 1 1 1 1 0 1 1 1 1 0 2 1 0 2 2 2 2 1 0 1 1 1 0 1 1 0 0 0 1 1 2 1 2 1 0 0 0 1 1 0 1 0 1 0 1 0 1 1 2 2 1 1 0 2 0 1 0 0 1 0 0 1 1 2 1 1 1 0 0 2 0 1 1 0 0 1 1 1 1 1 2 1 2 0 0 0 2 1 1 0 1 0 1 0 1 2 0 2 2 0 1 1 2 0 1 1 0 0 1 1 2 1 0 2 0 0 0 0 2 0 1 0 0 1 0 1 0 0 1 1 2 1 0 1 1 1 1 0 0 0 1 1 0 0 2 0 1 1 0 1 2 1 0 1 1 0 0 1 2 1 0 1 0 1 1 0 0 0 0 2 1 2 1 0 1 0 1 1 0 0 1 0 0 1 2 1 0 0 2 1 1 1 1 1 0 1 2 1 1 1 1 0 0 1 1 0 2 0 0 2 1 0 1 2 2 1 2 2 1 1 0 1 2 1 1 1 1 0 2 1 2 1 2 1 1 1 1 1 1 1 0 1 2 2 1 0 0 1 2 0 2 1 1 1 2 1 0 0 2 1 2 1 1 1 1 1 2 1 0 2 0 1 1 1 0 1 1 1 0 1 0 2 1 0 0 0 0 0 1 1 0 1 0 1 0 1 0 1 1 2 1 1 0 0 1 0 0 2 1 0 1 1 2 1 2 1 0 1 1 1 2 2 0 0 1 0 1 1 0 0 2 1 1 0 0 1 1 2 0 0 1 0 1 2 1 2 0 1 0 1 1 1 1 1 1 1 2 2 0 1 0 1 1 0 1 2 0 1 1 1 0 0 0 1 0 1 1 0 1 1 2 2 1 1 0 0 2 1 1 1 2 1 1 1 1 1 0 1 2 0 2 0 0 0 1 1 0 1 0 1 2 0 0 1 0 1 1 0 1 1 2 0 1 1 0 1 0 1 1 2 1 2 0 0 1 1 1 0 2 1 0 2 2 0 1 1 1 0 1 1 0 2 1 1 0 0 0 1 0 0 1 1 0 0 2 2 0 0 1 1 1 0 1 1 1 1 0 1 1 1 1 1 0 1 0 0 1 1 1 0 2 0 1 0 1 1 2 2 1 2 0 1 1 0 1 1 1 1 1 0 1 1 1 1 0 0 0 1 2 1 1 1 1 2 0 1 2 1 0 1 0 0 0 1 2 0 0 1 0 2 1 2 0 0 0 2 0 1 1 1 1 1 0 1 1 1 0 0 2 1 2 1 0 1 1 0 2 0 0 2 1 1 0 2 1 0 0 2 2 0 1 2 0 1 1 1 0 1 0 0 0 2 1 0 0 0 0 2 2 0 1 1 0 1 2 0 1 1 0 1 0 2 1 0 0 1 0 1 1 2 0 1 2 1 1 0 0 0 1 1 0 0 1 0 0 1 0 2 0 1 2 2 0 1 0 1 2 1 1 1 1 1 1 1 2 1 1 1 2 2 0 1 0 2 0 0 1 0 1 1 1 1 1 2 0 1 2 1 1 1 0 1 1 1 1 0 0 1 1 1 1 1 1 0 2 1 0 1 0 2 1 1 0 2 2 1 0 1 1 2 0 0 0 1 1 0 1 0 0 0 1 0 2 0 0 0 1 0 2 2 1 0 1 1 1 1 1 1 2 1 2 2 1 2 2 1 1 0 1 1 1 1 1 0 0 0 0 0 0 0 1 1 1 1 1 2 0 1 1 1 1 2 2 1 1 2 1 1 1 0 0 1 1 1 1 0 1 0 1 1 0 0 0 0 0 2 0 1 1 1 1 2 0 1 2 1 1 0 1 1 1 1 2 1 1 1 0 1 0 1 1 1 1 2 2 0 1 0 2 2 2 0 2 1 1 2 0 0 1 1 2 0 1 1 2 1 0 0 0 1 0 0 2 1 0 1 0 2 1 1 1 1 1 1 0 1 2 1 0 1 1 1 0 1 0 1 1 0 0 2 1 2 2 0 2 0 2 1 1 1 0 1 2 0 1 1 1 1 2 1 1 0 0 0 1 1 0 0 1 1 0 2 1 0 1 1 1 1 0 0 0 1 0 0 1 2 1 1 0 1 1 2 0 0 0 0 1 0 0 1 0 1 0 0 1 0 0 2 1 0 1 0 0 1 1 1 1 2 1 0 0 1 1 0 1 1 1 1 1 1 0 1 0 2 0 0 1 2 2 2 1 1 0 1 0 2 1 0 1 0 0 2 1 1 2 1 1 1 0 0 1 0 2 2 1 1 1 1 0 0 0 0 1 1 1 1 0 0 1 1 1 2 1 1 1 0 0 0 1 2 0 0 2 0 1 0 2 0 0 1 2 2 0 1 1 1 0 1 0 2 1 2 0 1 0 1 2 1 0 0 1 2 1 0 1 1 0 2 1 1 0 1 0 0 1 1 1 2 1 1 1 0 0 0 0 1 0 1 1 2 1 2 0 1 2 1 0 1 1 0 1 0 0 1 0 1 0 2 1 1 1 0 1 1 2 1 1 0 2 1 0 0 0 0 0 1 1 0 2 1 1 1 2 1 1 0 1 1 1 1 0 0 1 0 0 1 1 2 1 1 1 2 1 1 1 2 1 1 0 1 1 1 0 0 1 1 0 1 1 1 0 2 1 0 2 1 1 0 2 1 1 0 2 0 1 2 2 2 2 1 0 2 2 0 1 1 2 2 1 0 1 2 0 0 0 0 1 0 0 1 1 1 2 0 1 2 0 1 0 1 0 1 1 0 0 2 0 1 2 2 1 1 2 0 1 0 1 0 2 1 0 1 1 2 1 1 0 2 1 0 1 0 0 1 2 0 1 0 0 1 0 1 2 0 0 1 2 1 1 1 0 2 1 1 2 0 0 1 1 1 1 1 0 2 0 0 0 1 0 0 2 1 1 2 0 1 2 0 0 0 1 2 1 0 0 0 0 1 0 2 0 0 1 2 1 1 0 1 2 1 0 1 1 0 0 1 1 1 2 0 0 0 2 1 1 1 0 1 1 1 1 0 1 1 1 2 0 1 0 1 0 1 0 1 0 1 0 1 1 0 1 1 0 1 2 0 1 2 2 0 0 2 0 0 0 1 1 0 1 0 2 2 1 1 1 0 2 2 0 2 2 0 0 0 2 2 1 2 0 0 0 1 1 0 0 1 0 0 2 0 1 1 0 1 1 1 1 2 1 0 0 1 1 1 2 1 2 1 1 0 0 1 1 1 2 0 0 1 1 0 1 0 0 1 0 0 1 1 0 0 2 0 1 0 1 0 0 2 1 1 2 0 2 0 1 2 0 2 1 1 1 1 1 2 2 1 1 0 1 0 0 2 1 1 1 1 1 0 1 2 1 2 1 0 1 1 1 1 0 2 1 2 0 1 1 1 1 2 1 1 0 0 0 1 2 2 1 1 1 1 1 0 1 1 0 0 0 1 1 0 1 0 1 0 1 2 0 2 0 0 2 1 0 1 2 1 1 1 1 0 0 0 0 2 1 1 1 1 2 2 0 1 0 0 0 0 1 0 2 0 1 0 1 2 1 1 1 0 1 0 1 1 1 1 0 1 0 0 2 1 0 0 0 1 0 2 0 1 1 2 1 1 1 0 0 0 2 1 1 1 0 1 1 0 0 0 0 1 2 1 1 1 0 1 1 1 1 1 1 1 1 0 1 0 2 1 1 2 0 1 1 2 0 1 0 1 1 2 1 0 1 2 0 0 0 1 1 0 0 1 0 1 1 1 0 1 1 
0 0 0 0 0 0 0 0 0 0 0 0 0 0 0 0 0 0 0 0 0 0 0 0 0 0 0 0 0 0 0 0 0 0 1 0 0 0 0 0 0 0 0 0 0 1 1 0 0 0 0 0 0 0 0 0 0 0 0 0 0 0 0 0 0 0 0 0 0 0 1 0 0 0 0 0 0 0 0 0 0 0 0 0 0 0 1 0 0 0 0 0 0 0 0 0 0 0 0 0 1 1 0 0 0 0 0 0 0 0 0 0 0 0 0 1 0 1 0 0 1 0 0 0 0 0 0 0 0 0 0 0 0 0 0 0 0 0 1 0 0 0 0 0 0 2 0 0 0 0 0 0 0 0 0 0 0 0 0 0 0 0 0 0 0 0 0 0 0 0 1 0 0 0 0 0 0 0 0 0 0 0 0 0 0 0 0 0 0 0 0 0 0 0 0 0 0 0 0 0 0 0 0 1 2 0 0 0 0 0 0 0 0 1 0 0 0 0 1 0 0 0 0 0 0 0 0 0 1 0 0 0 0 0 0 0 1 0 0 0 0 1 0 0 0 0 0 0 0 0 0 0 0 2 1 0 0 0 1 0 0 0 0 0 0 1 0 0 0 0 0 0 0 0 0 0 0 0 0 0 0 0 0 0 0 0 0 0 0 0 0 0 0 1 0 0 0 0 0 0 0 1 0 0 0 0 0 0 0 0 0 0 0 0 0 0 0 0 0 0 0 0 0 0 0 1 0 0 0 0 0 0 0 0 0 0 0 0 0 0 1 0 0 0 0 1 0 0 0 0 0 0 0 0 0 0 0 0 0 0 0 0 0 0 0 0 0 1 1 0 0 0 0 0 0 0 0 0 0 0 0 0 0 0 0 0 0 0 0 0 0 0 0 0 0 1 0 0 0 0 0 0 0 0 0 0 1 0 0 0 0 0 0 0 0 0 0 0 0 0 0 1 0 0 0 0 0 0 0 0 1 0 0 0 0 0 0 0 1 0 0 0 0 0 0 0 0 0 0 0 0 0 0 0 0 0 0 0 0 0 0 0 0 0 0 0 0 0 0 0 0 0 0 0 0 1 0 0 0 0 0 0 0 0 0 0 0 0 0 0 0 0 0 0 0 1 0 0 0 0 0 0 0 0 0 0 0 0 0 0 2 0 0 0 0 0 0 0 0 0 0 0 0 0 0 0 0 0 0 0 0 0 0 0 0 0 0 0 1 0 0 0 0 0 0 0 0 0 0 0 0 0 0 0 1 0 0 0 0 0 0 0 0 0 0 0 0 0 0 2 0 0 0 0 0 0 0 0 0 0 0 0 0 0 1 0 0 0 0 0 0 0 0 1 0 0 0 0 1 0 0 0 0 0 0 0 0 0 0 0 0 0 0 0 0 0 0 0 0 0 0 0 0 0 0 0 0 0 0 0 0 0 0 1 1 0 0 0 0 0 0 0 1 0 0 0 0 0 0 1 0 0 0 0 1 0 0 0 0 0 0 0 0 0 0 2 0 0 1 0 0 0 0 0 0 0 0 0 0 0 0 0 0 1 0 0 1 0 0 1 0 0 0 0 0 0 0 0 0 0 0 0 0 0 0 0 2 0 0 0 0 0 0 0 0 0 0 0 1 0 0 0 0 0 0 0 0 1 0 0 0 0 1 0 0 0 0 0 0 1 0 0 0 0 0 0 0 0 0 0 0 0 0 0 0 0 0 0 0 0 0 0 0 2 0 0 0 0 0 0 0 0 0 0 0 0 1 0 0 0 0 0 0 0 0 0 0 0 0 0 0 0 0 2 1 0 1 0 0 0 0 0 0 0 0 0 0 0 0 0 0 0 0 0 0 0 0 0 0 0 0 0 0 0 0 0 0 0 0 0 0 0 0 1 0 0 0 1 0 0 0 0 0 1 0 0 1 0 0 0 0 0 0 0 0 0 0 0 0 0 0 0 1 0 0 0 1 0 0 0 0 0 0 0 0 0 0 0 0 0 0 0 0 0 1 0 0 0 0 0 0 1 0 0 0 0 0 0 0 0 0 1 0 0 0 0 0 0 0 0 1 0 0 0 0 0 1 0 0 0 1 0 0 0 0 0 0 0 0 0 0 0 0 0 0 0 0 0 1 0 0 0 0 0 0 2 0 0 0 0 0 0 0 0 0 1 0 0 0 0 0 0 0 0 0 0 0 0 0 0 0 0 0 0 0 0 0 0 0 0 0 0 0 0 1 0 0 0 0 0 0 0 0 0 0 1 0 0 0 0 0 0 0 0 0 0 0 0 0 0 0 0 0 1 0 0 0 0 0 0 0 0 0 0 0 2 1 0 0 1 0 0 0 0 0 0 0 0 0 0 0 0 0 0 0 0 0 0 0 0 0 0 0 0 0 0 1 0 0 0 0 0 0 0 0 0 1 0 0 0 0 0 0 0 0 0 0 0 0 0 0 0 0 0 0 1 0 1 0 0 0 0 0 0 0 0 0 0 0 0 0 1 0 0 0 0 0 0 0 0 2 0 0 0 0 0 0 0 0 2 0 0 0 0 0 0 1 0 0 0 0 0 0 0 0 0 0 0 1 0 0 0 0 0 0 0 0 0 0 0 0 0 0 0 1 0 0 0 0 0 0 0 0 0 0 1 0 0 1 0 0 0 0 0 0 0 0 0 0 0 0 1 0 0 0 0 0 1 0 0 0 2 0 0 0 0 0 0 0 0 0 0 0 0 0 0 0 0 0 0 0 0 0 0 0 0 0 0 0 0 0 0 0 0 0 0 0 0 2 0 0 0 0 0 0 0 0 0 0 0 0 0 0 0 0 0 0 0 0 0 1 0 0 0 0 0 1 0 0 0 0 0 0 0 0 0 0 0 0 0 0 0 0 0 0 0 0 0 0 0 0 0 0 0 1 0 0 0 0 0 0 0 0 0 0 0 0 0 0 0 1 0 0 0 0 0 0 1 0 0 0 0 0 0 0 0 0 0 0 0 1 0 0 0 1 0 0 0 0 0 0 0 0 0 0 0 0 0 0 0 0 0 0 0 0 0 0 0 0 0 0 0 0 0 0 0 0 0 0 0 0 0 1 0 0 0 0 0 0 0 0 0 0 0 0 0 0 0 0 0 0 0 0 0 0 0 0 0 0 0 0 0 0 0 0 0 0 0 0 0 0 1 0 0 0 0 0 0 0 0 0 0 0 0 0 0 0 0 0 0 0 0 1 0 0 0 0 0 0 0 0 0 0 0 0 0 0 0 0 0 1 0 0 0 0 0 0 0 0 0 0 0 1 0 0 0 0 0 0 0 0 1 0 0 0 0 0 1 0 0 1 0 0 0 0 0 0 0 0 0 0 0 0 0 0 0 0 0 0 0 0 0 0 0 2 0 1 0 0 1 0 0 0 0 0 0 0 1 0 0 0 0 0 0 0 0 0 0 0 0 1 0 1 0 0 0 0 0 0 0 0 1 0 0 0 0 0 0 1 0 0 1 0 2 0 0 0 0 0 0 0 0 0 0 0 0 0 0 0 0 0 0 0 0 0 0 0 2 0 0 0 0 0 0 0 0 0 0 0 0 0 0 0 0 0 0 0 0 0 0 0 1 0 0 0 0 0 0 0 1 0 0 1 1 0 0 0 0 0 0 0 0 0 0 0 0 0 1 0 0 0 0 0 0 0 0 0 0 0 0 0 0 0 0 0 0 0 0 0 0 2 0 1 0 0 0 0 0 0 0 0 0 0 0 0 0 0 1 0 0 0 0 0 0 0 0 0 0 0 0 0 0 0 0 0 0 0 0 0 1 0 0 0 0 0 0 1 0 0 0 0 0 0 0 0 0 0 0 0 0 0 0 0 0 0 0 0 0 0 0 0 1 0 0 0 0 0 1 0 0 0 1 0 0 1 0 1 0 0 0 0 1 0 0 0 0 0 0 0 1 0 0 0 0 0 0 0 0 0 0 0 0 1 0 0 0 1 0 0 0 0 0 0 0 0 2 0 0 0 1 0 0 1 0 0 0 0 0 0 1 0 0 0 0 0 0 0 0 0 0 0 0 0 0 0 0 0 0 0 0 0 0 0 1 0 0 0 0 0 0 0 0 0 1 0 0 0 0 0 0 0 0 0 1 0 0 0 0 0 0 0 0 0 0 0 0 0 0 0 0 0 0 0 0 0 0 0 0 0 0 0 0 0 0 0 0 0 0 0 0 0 0 0 0 0 0 0 0 0 0 0 0 0 0 0 0 0 0 1 0 0 0 0 1 0 0 1 0 0 0 0 0 1 0 0 0 0 0 0 0 0 0 0 0 0 0 0 0 0 0 0 1 0 0 0 0 1 0 0 0 1 0 0 0 0 0 0 1 0 1 0 0 0 0 0 0 0 0 0 0 0 0 0 0 0 0 0 0 1 0 0 0 0 0 0 0 0 0 0 0 0 0 0 1 0 1 1 0 0 0 0 0 0 0 0 0 0 0 0 0 0 0 0 0 1 0 1 0 0 0 0 0 0 0 0 0 0 0 0 0 
0 1 0 1 1 0 1 1 1 0 0 0 1 0 0 0 1 1 0 1 1 1 0 1 1 0 0 2 1 2 0 1 1 1 1 1 0 1 1 0 2 0 0 0 1 0 1 1 0 0 2 0 0 2 0 1 1 1 0 0 0 1 0 1 0 2 1 0 1 0 0 0 1 1 1 1 0 0 1 1 0 0 2 0 0 0 1 0 0 0 0 0 0 0 2 0 0 0 1 1 0 0 0 0 2 0 0 1 1 1 0 1 0 0 1 0 1 0 2 0 1 1 1 0 1 0 0 0 0 1 1 1 1 0 1 2 0 1 0 1 1 0 0 0 0 2 1 0 1 1 0 1 0 1 1 2 1 1 2 1 1 1 0 1 0 1 0 1 0 0 0 1 0 1 1 1 0 2 0 0 1 0 0 1 1 0 0 0 1 0 0 1 1 0 0 0 0 1 1 0 1 0 1 1 1 0 2 0 0 1 0 1 1 0 0 1 0 0 0 0 1 1 0 0 1 2 0 0 0 0 0 0 1 0 1 0 0 0 0 1 0 0 2 0 0 1 1 0 1 0 2 0 1 2 0 0 0 0 0 0 2 1 1 2 0 1 1 0 0 0 2 0 0 1 0 1 1 1 0 1 0 0 0 2 1 1 0 1 1 1 0 0 1 0 0 1 0 0 0 1 0 1 0 0 0 0 2 1 0 0 1 0 0 1 0 0 0 0 0 0 0 1 1 0 1 0 0 1 0 0 1 0 0 0 1 1 1 0 1 1 0 2 0 0 1 1 0 1 0 1 2 1 1 1 0 0 0 1 0 0 0 1 1 0 1 1 1 0 0 1 0 1 1 0 0 0 1 0 0 0 1 1 0 2 0 0 1 0 1 0 1 0 0 1 1 1 0 1 2 0 0 0 0 0 2 0 0 0 2 1 1 1 1 0 2 0 0 2 2 1 0 0 1 2 0 0 0 0 0 1 1 1 0 1 1 0 0 0 0 1 0 2 0 0 0 0 1 0 0 0 0 1 1 1 1 0 0 1 0 1 1 1 0 0 0 0 0 0 0 0 1 0 1 0 0 1 0 0 0 0 0 1 0 1 0 0 0 2 0 0 1 1 0 0 0 0 1 0 0 0 0 1 1 0 2 1 0 0 1 2 2 0 1 0 0 1 0 1 0 1 0 1 0 2 0 0 1 1 1 0 0 0 1 0 1 1 2 0 0 0 0 0 1 2 0 0 1 0 0 0 2 1 1 1 0 0 1 1 0 0 0 2 0 1 0 0 0 1 2 2 1 1 1 0 0 2 1 0 1 0 0 1 1 1 0 2 0 1 1 1 0 0 0 1 0 0 2 1 0 2 0 0 0 1 2 0 1 0 0 0 1 0 1 1 1 0 1 1 0 0 0 0 1 1 0 0 0 1 0 1 0 0 0 1 1 0 0 1 1 0 0 0 0 0 2 0 0 1 0 1 1 0 1 0 0 1 0 1 1 2 0 0 1 0 1 2 0 0 0 2 0 0 1 2 0 0 1 1 1 1 1 0 1 1 1 0 1 1 2 0 1 0 0 1 2 0 1 0 0 0 0 2 1 1 1 1 1 0 0 0 0 0 2 2 0 0 1 0 1 0 0 2 0 1 2 0 1 1 1 1 0 0 0 0 0 1 0 0 1 0 1 0 0 0 1 0 2 0 2 0 0 2 0 0 0 2 1 1 1 1 0 1 0 1 1 1 0 1 0 0 0 1 1 1 1 1 0 2 2 1 1 0 0 0 0 1 0 0 0 1 2 0 1 1 0 1 1 1 2 0 1 0 0 1 0 0 1 2 2 0 2 0 1 1 0 0 1 0 0 0 2 2 1 1 1 0 0 1 0 0 1 0 0 0 0 2 0 1 1 0 0 0 0 0 0 0 0 0 1 0 1 1 1 0 0 2 0 0 0 0 1 0 0 0 1 0 1 2 0 0 0 0 1 0 1 1 1 1 1 1 1 1 2 0 0 0 0 1 1 0 1 1 1 0 0 1 0 1 0 0 1 0 2 0 2 0 0 0 1 0 1 1 0 2 0 1 0 0 0 0 0 1 1 1 1 2 1 0 1 1 1 1 0 1 1 0 0 0 0 0 0 1 0 0 0 1 1 0 1 1 2 0 1 0 1 1 2 1 1 0 1 0 1 1 1 0 1 1 0 0 1 1 0 2 1 0 1 0 1 0 0 0 2 0 0 1 1 0 2 0 0 0 0 1 0 0 0 0 0 0 1 0 1 0 0 0 1 1 1 2 1 2 1 0 0 0 0 0 0 0 0 1 0 1 2 2 1 1 0 1 0 1 1 2 0 0 1 0 0 0 1 2 0 0 0 0 0 1 0 1 0 0 0 1 0 1 0 1 0 0 0 1 0 0 1 0 0 1 0 2 1 0 2 0 1 0 0 1 0 0 0 0 2 0 0 0 0 1 0 1 0 0 1 2 1 1 0 0 1 0 2 1 0 0 0 0 2 2 0 0 1 0 0 2 1 0 1 0 1 2 0 0 0 1 0 1 0 1 1 0 1 0 1 2 1 0 1 1 1 1 1 2 1 1 2 1 1 0 2 0 0 0 2 1 0 1 1 1 0 1 1 1 1 0 0 1 0 0 1 0 1 1 0 1 0 0 2 1 0 1 0 0 1 2 1 0 0 0 2 1 2 2 1 1 0 1 1 1 1 0 0 1 1 1 0 1 0 1 0 0 1 0 1 0 0 1 1 0 0 0 0 0 1 0 1 1 0 1 2 0 2 2 0 0 0 0 1 2 0 0 1 0 0 0 0 0 0 2 1 0 0 0 2 0 0 0 0 1 1 2 0 0 1 0 0 1 1 1 1 2 0 0 2 0 2 0 0 1 1 0 1 0 1 2 1 0 1 0 1 0 2 1 1 1 1 0 0 0 0 2 1 2 0 1 0 2 1 0 1 0 0 1 1 0 0 1 2 0 1 1 1 1 2 0 1 0 1 1 0 2 1 1 0 1 0 1 1 0 2 0 2 0 1 1 0 2 0 1 0 0 1 1 2 0 1 0 0 0 0 0 1 0 1 0 1 0 1 1 1 0 1 0 1 1 1 1 1 1 0 2 0 0 1 0 1 0 1 0 0 0 0 1 0 0 1 0 0 0 1 1 1 1 1 0 1 0 0 0 1 2 1 0 0 0 1 0 0 1 0 0 0 1 0 2 0 0 0 0 0 0 0 0 0 1 0 0 0 0 2 0 1 1 1 0 0 0 1 1 1 0 0 0 0 1 0 0 0 0 0 0 2 0 0 0 0 1 0 1 0 0 0 0 2 1 0 1 1 0 1 1 0 0 0 0 0 0 0 0 0 0 2 0 2 0 1 0 0 0 0 1 0 1 1 0 0 2 0 1 0 1 1 2 1 1 1 0 0 2 0 0 1 1 1 0 1 0 1 1 1 0 0 0 0 1 1 0 0 2 1 2 1 1 1 1 1 1 0 0 0 0 2 0 0 0 0 1 0 0 0 0 0 1 0 2 1 0 0 1 0 1 1 0 0 1 0 0 1 0 0 1 1 1 0 0 0 0 1 0 0 1 1 0 0 0 2 2 0 1 2 0 2 2 1 1 1 1 0 1 0 0 2 0 2 0 1 0 0 1 1 1 0 1 0 0 2 0 1 1 1 0 1 0 0 1 1 0 0 1 0 0 2 0 1 1 1 1 1 1 2 0 0 1 0 0 0 1 0 0 0 0 1 1 0 0 0 0 0 1 1 0 0 1 0 1 0 1 1 1 0 0 0 1 0 0 1 0 0 1 1 1 0 1 0 1 1 1 0 1 0 0 0 0 1 0 0 1 1 0 0 1 1 1 0 0 1 0 0 0 0 1 1 1 1 1 1 1 1 0 1 1 1 0 0 1 0 2 0 1 0 1 1 0 0 1 2 0 1 1 1 0 1 1 0 1 0 0 0 1 1 1 1 0 1 1 0 1 1 0 0 0 1 0 0 0 0 0 0 0 1 0 1 1 0 2 0 2 0 0 1 0 0 1 2 1 0 1 0 1 2 0 1 0 1 0 0 0 1 0 0 0 0 2 0 1 1 0 0 1 1 1 0 0 0 0 0 1 1 0 0 0 1 0 1 1 0 0 1 1 1 0 0 0 0 1 1 0 1 1 0 2 0 1 0 0 0 1 0 0 0 1 0 1 1 1 1 1 0 0 0 1 0 0 0 1 1 0 1 1 0 2 0 0 1 1 1 1 1 1 0 0 0 1 1 0 2 0 0 0 0 2 0 0 0 0 1 1 1 0 0 1 0 0 0 0 0 0 0 1 0 1 1 0 0 0 0 1 1 0 1 1 0 0 0 0 2 0 1 0 0 2 1 0 0 1 0 0 0 0 0 0 0 0 1 0 0 0 0 1 0 0 1 1 1 0 0 1 0 1 2 0 0 0 0 0 0 0 0 1 0 2 0 2 0 1 1 0 0 0 0 1 0 0 0 1 0 0 0 0 0 1 
0 0 1 0 0 1 0 1 1 0 1 1 1 0 1 0 0 0 0 1 0 0 2 2 0 1 1 1 0 1 0 0 1 0 0 0 2 1 0 1 1 1 0 0 0 0 2 0 1 1 1 0 1 1 2 1 0 0 1 0 0 1 0 2 0 0 1 0 1 1 2 0 0 1 0 2 2 0 1 1 0 1 1 0 0 0 0 0 0 0 1 0 2 2 1 1 2 0 0 1 0 0 0 1 0 1 1 0 0 1 2 1 2 0 1 0 0 1 0 0 0 0 0 1 1 0 0 1 0 0 0 1 1 0 1 1 0 0 1 1 1 2 1 0 0 0 1 0 1 1 0 0 1 0 1 1 1 1 2 0 1 1 2 1 1 1 1 2 0 0 1 1 1 0 0 1 0 0 1 0 1 0 0 0 1 0 1 0 1 0 1 1 2 1 0 2 1 0 0 2 0 2 1 1 0 0 0 1 1 0 0 1 0 1 1 0 0 1 1 2 1 1 1 0 1 2 1 1 0 0 1 0 2 2 2 1 0 1 0 1 0 1 1 1 1 1 0 1 0 0 0 0 1 1 0 2 0 1 0 2 0 2 1 0 0 0 0 1 0 2 0 2 0 1 1 1 2 1 0 0 1 1 1 0 0 1 1 1 0 1 2 0 2 0 0 1 2 1 0 1 0 0 0 1 1 1 1 0 0 0 2 0 0 1 1 0 2 0 0 1 1 1 0 2 1 0 0 0 1 1 0 1 1 0 1 1 1 2 0 2 0 2 1 0 1 1 1 1 1 1 0 0 0 0 0 2 1 1 2 0 0 1 1 1 1 1 0 0 0 2 2 0 1 1 1 1 0 0 0 0 2 0 1 1 1 0 1 1 0 0 1 1 2 1 1 2 1 2 1 0 1 2 1 2 0 0 1 1 0 0 2 0 2 0 1 0 1 0 1 0 2 2 0 0 1 0 0 1 0 0 2 0 1 2 1 2 0 2 0 1 1 1 1 1 1 1 0 2 0 0 1 0 1 0 0 0 0 0 1 1 1 1 1 0 1 2 0 2 1 0 0 1 2 0 0 0 0 1 1 0 0 1 1 0 0 2 2 1 0 1 1 0 1 1 0 2 0 0 0 0 0 1 2 0 0 1 1 0 1 0 0 1 2 0 1 2 0 1 0 1 1 1 1 1 1 2 0 1 0 0 0 1 2 2 1 1 1 0 0 0 2 0 1 0 0 1 1 1 0 0 1 1 0 1 0 1 0 0 0 0 2 0 1 1 0 2 0 0 0 2 1 0 2 1 2 1 0 0 0 0 2 0 1 0 1 1 1 0 0 0 0 0 1 0 1 1 0 1 0 0 0 1 0 0 1 2 0 1 0 0 0 2 2 1 2 1 0 0 1 0 0 0 0 1 0 1 2 1 2 1 0 2 0 0 1 1 1 2 1 0 1 1 0 2 1 0 1 1 0 1 1 0 0 1 1 1 1 0 1 0 2 1 0 1 2 0 1 1 1 0 1 1 0 2 0 0 0 1 1 0 0 1 0 0 2 0 0 0 2 0 1 1 1 1 1 1 0 1 1 0 1 1 0 1 1 1 1 1 0 1 1 0 1 1 0 0 0 0 0 1 1 1 1 1 2 1 0 1 1 0 0 1 0 1 1 0 1 2 2 1 0 0 0 1 0 0 1 0 1 1 0 0 1 0 0 0 0 0 2 0 2 1 0 0 0 0 0 1 1 1 1 0 2 1 1 1 1 1 0 0 0 1 0 0 1 2 1 0 1 1 1 0 0 2 1 0 1 1 1 1 1 1 2 0 0 0 0 1 2 2 1 1 2 1 0 2 1 1 1 1 0 1 1 0 1 2 0 0 1 0 0 0 1 0 1 1 1 0 0 0 1 1 1 0 0 0 1 1 0 0 0 2 0 1 1 2 0 0 0 0 1 1 0 0 0 1 0 1 1 1 1 0 0 1 0 0 1 1 0 0 1 0 1 0 1 1 1 1 1 0 1 1 0 0 2 1 0 0 0 1 0 0 1 1 0 0 1 1 1 1 0 0 1 1 1 1 0 1 1 1 0 2 1 0 0 0 0 0 1 0 0 1 1 1 0 0 1 1 1 1 1 0 1 2 0 2 1 2 0 0 1 1 1 0 0 0 1 1 0 1 1 1 0 1 0 1 2 0 0 0 0 1 1 0 2 1 0 0 0 2 2 0 2 1 2 2 0 1 1 0 1 1 1 0 1 1 2 1 0 1 1 0 0 0 0 0 0 1 1 1 1 1 0 0 0 1 0 1 0 2 1 0 0 1 0 2 1 2 1 0 1 2 0 0 0 1 1 1 1 1 2 1 2 1 0 2 0 0 0 0 0 0 0 2 0 0 0 1 0 1 1 1 1 1 1 0 1 0 1 0 1 0 2 0 1 1 1 0 1 0 0 1 0 0 0 0 0 0 0 1 0 1 0 0 0 0 2 0 1 0 0 0 0 1 0 1 1 0 0 0 0 0 1 0 1 1 1 0 2 1 0 2 1 1 1 1 1 1 0 1 1 0 0 0 0 2 0 1 2 0 1 0 0 0 0 2 1 0 1 0 0 1 1 1 1 0 0 2 0 2 1 2 1 2 0 1 2 0 1 1 2 0 2 0 2 1 1 1 0 0 1 1 0 1 1 1 0 0 0 1 0 1 1 2 0 2 2 1 1 1 1 1 1 1 2 1 0 1 0 0 2 0 0 1 2 2 1 0 0 0 0 1 1 0 0 1 0 1 0 0 2 0 0 0 0 2 2 0 0 1 2 1 1 1 0 0 1 0 1 1 0 1 0 0 0 1 0 0 2 2 2 0 1 0 2 0 0 1 0 1 1 1 0 0 1 1 0 2 0 1 2 1 1 0 0 2 2 0 0 0 1 1 0 0 2 1 2 0 2 0 0 1 0 0 0 1 1 1 0 0 0 1 1 0 1 1 1 0 0 1 1 0 0 0 0 0 1 0 0 1 0 2 0 0 0 1 1 0 1 2 1 0 0 0 0 1 0 0 0 1 1 0 0 2 1 1 0 1 1 2 0 0 0 0 1 1 1 2 2 2 1 1 1 0 0 0 1 1 1 1 0 0 1 1 1 1 0 1 1 1 0 0 0 1 0 1 1 1 0 2 1 0 1 2 0 1 0 1 2 2 2 2 0 0 1 0 0 0 0 1 0 1 1 0 0 0 1 1 0 0 0 0 0 2 1 2 0 1 1 1 0 1 1 1 0 0 0 0 2 0 2 1 2 2 1 1 0 1 0 0 1 0 0 1 0 2 1 0 0 0 2 2 0 1 2 1 0 2 0 2 0 1 0 2 1 0 1 0 1 0 2 1 2 1 0 0 0 0 1 1 2 0 0 0 1 1 0 0 1 2 0 2 0 1 0 1 1 1 0 0 0 1 1 0 1 1 1 1 0 1 1 2 1 1 0 1 0 1 1 0 0 0 0 1 0 1 1 1 2 1 1 2 0 0 0 0 1 0 0 0 0 1 1 1 1 1 0 1 0 0 1 0 0 1 0 0 0 0 0 0 1 1 1 2 0 0 1 0 1 0 2 0 0 1 2 1 1 1 1 1 0 0 0 0 2 1 1 2 0 0 1 1 1 0 1 0 0 1 2 1 0 1 1 1 0 0 2 0 0 1 0 0 0 0 1 0 0 0 0 0 2 0 1 0 0 0 1 1 1 0 0 2 0 2 2 1 2 2 1 0 2 0 1 1 1 0 0 2 0 0 2 0 1 0 0 2 1 0 1 0 1 2 0 1 0 2 0 0 1 1 0 1 1 0 0 1 0 0 1 0 0 1 0 0 2 1 1 1 1 1 2 2 1 2 0 0 2 1 1 0 0 0 1 1 0 0 0 0 1 0 0 1 2 1 1 1 0 2 1 0 1 1 1 0 0 0 1 1 1 1 0 0 0 2 0 1 2 0 1 0 0 1 0 0 1 1 0 1 1 1 1 1 1 0 1 0 1 0 1 1 2 0 1 0 1 1 2 0 2 1 0 1 0 1 0 0 1 1 2 1 1 0 0 1 0 1 0 1 1 1 1 0 0 0 1 1 0 1 1 1 1 1 1 1 1 1 1 1 1 1 1 1 0 1 1 2 1 1 2 0 0 2 0 1 1 0 0 1 0 1 1 2 1 1 1 0 0 0 0 0 1 0 1 0 0 1 0 0 0 1 2 1 1 1 0 0 0 1 0 1 1 1 0 1 0 2 2 0 1 0 0 1 0 2 0 1 0 0 2 1 1 0 2 1 0 2 0 1 1 0 1 0 0 2 1 1 1 1 0 0 0 0 0 0 0 2 0 0 2 2 1 0 1 1 1 1 0 1 0 0 0 2 0 1 1 1 0 1 0 1 0 0 0 1 1 1 1 1 1 0 2 0 1 1 2 0 0 1 0 0 1 1 1 1 0 0 2 0 0 0 0 1 1 1 0 1 1 2 0 0 2 1 0 0 1 1 0 1 1 1 
1 1 0 0 0 0 0 0 1 1 0 0 1 2 1 0 0 1 1 1 0 1 0 0 0 1 0 1 1 0 1 0 0 1 0 1 0 1 0 1 0 1 1 1 1 0 1 0 1 1 0 1 0 0 1 0 0 0 0 1 1 0 0 1 1 0 1 0 0 0 1 0 0 1 2 0 0 0 0 0 1 0 0 1 0 0 0 1 1 0 1 0 1 0 0 1 0 0 0 0 0 0 1 0 0 0 0 1 1 0 0 0 1 1 0 1 0 0 0 0 1 1 0 0 0 0 1 1 0 0 0 0 0 1 0 0 0 0 1 0 0 0 0 1 1 0 0 0 0 1 1 1 0 0 1 1 0 1 2 0 0 0 1 1 0 1 0 0 1 0 0 1 0 0 0 0 0 0 0 0 0 1 0 0 1 1 0 0 0 0 1 1 0 1 1 0 0 0 0 0 0 2 0 1 0 0 0 0 0 0 0 0 0 0 0 0 0 1 1 1 1 1 0 0 0 0 0 1 2 0 1 0 1 2 0 2 0 1 0 1 1 0 1 0 0 0 1 1 1 0 0 1 0 0 0 0 1 0 0 0 0 1 1 0 0 1 0 0 0 0 0 0 1 1 0 0 1 1 0 1 0 1 0 0 0 1 0 0 1 0 1 0 0 0 1 2 0 0 0 1 0 1 0 1 0 0 0 1 1 1 1 1 0 0 0 0 0 1 2 0 0 1 2 1 1 0 0 1 0 1 0 1 0 0 0 1 2 1 0 0 0 0 0 0 0 1 0 1 1 0 0 0 0 0 1 0 1 1 1 0 0 0 0 1 0 1 0 0 1 0 1 0 0 1 0 0 0 1 0 0 1 1 1 1 1 0 1 1 0 1 0 1 0 0 0 0 1 1 0 0 0 0 0 1 1 1 0 1 0 0 0 1 0 1 0 1 1 0 0 0 2 0 1 0 1 0 0 0 0 0 1 0 0 0 1 1 0 0 0 0 0 0 1 0 0 0 0 0 1 1 0 1 0 0 1 0 2 0 0 1 0 1 1 0 1 1 0 1 0 0 1 0 0 2 1 0 0 1 0 0 0 2 0 0 1 1 0 0 2 0 0 1 0 0 0 0 0 1 0 1 0 0 1 0 1 0 1 0 0 1 1 1 0 0 0 0 1 0 1 0 0 0 2 1 0 0 0 1 0 0 1 0 1 0 0 0 0 0 0 0 1 0 1 1 0 0 0 1 0 1 0 0 0 0 1 0 0 0 0 0 1 0 0 0 0 1 1 1 0 1 1 1 1 1 0 1 1 0 1 1 0 1 0 1 0 0 2 0 1 1 0 1 1 0 1 1 1 1 1 0 0 1 0 1 2 1 0 0 1 1 0 0 0 0 0 0 1 0 0 1 0 0 0 1 1 1 0 1 1 1 1 1 0 2 0 1 0 0 2 0 1 0 0 0 0 0 2 0 0 0 0 1 1 0 1 0 0 1 0 0 0 0 2 0 1 0 1 0 1 0 0 0 0 0 0 0 1 1 1 2 0 0 0 0 0 0 0 0 1 0 0 0 2 2 0 2 0 2 1 1 0 1 0 1 1 0 0 0 0 1 0 0 0 0 0 0 0 1 0 0 0 1 0 0 1 1 1 0 1 1 1 0 0 0 1 0 0 0 1 0 0 2 0 0 0 0 0 1 1 0 0 2 2 1 0 0 0 1 2 0 1 0 2 1 1 0 1 1 0 0 2 0 0 0 1 1 1 0 1 1 0 1 1 0 0 0 0 0 0 1 0 0 0 0 0 0 0 1 0 2 1 1 1 1 0 1 2 0 0 2 0 0 0 0 1 1 0 0 0 1 0 1 0 0 1 0 1 0 2 0 1 0 1 0 0 0 0 0 0 0 0 0 0 1 0 1 0 0 1 0 1 0 1 0 0 2 2 0 0 0 0 2 0 0 0 1 1 0 0 0 1 2 0 1 1 0 0 2 0 1 0 0 1 0 0 0 0 0 0 1 0 0 2 1 1 0 1 0 0 0 0 0 0 0 1 0 1 0 1 1 0 0 0 0 0 1 1 0 1 1 0 0 0 0 0 1 0 0 1 0 0 1 0 0 0 0 1 1 0 0 0 0 1 0 0 0 0 0 0 1 0 2 1 0 0 0 1 1 1 0 0 0 0 2 1 1 1 0 1 0 2 1 0 0 1 0 0 0 1 2 0 1 0 1 1 1 0 0 1 1 1 1 0 0 1 1 0 0 1 0 0 1 0 1 0 0 1 2 1 0 0 0 0 0 0 0 0 1 0 0 1 0 0 1 0 1 1 0 1 0 0 0 2 0 1 1 0 1 1 0 1 0 0 1 0 1 1 0 1 0 0 0 1 0 1 1 0 0 1 1 0 0 0 1 1 1 0 0 0 0 0 1 1 0 0 1 0 1 0 0 1 0 1 0 0 0 1 1 0 2 0 0 0 1 1 0 1 0 1 0 0 0 1 1 0 0 1 1 0 0 1 0 1 0 0 0 1 0 1 1 0 0 0 0 1 1 1 1 0 0 0 0 0 0 0 0 1 2 0 0 0 0 1 0 0 0 0 0 2 0 0 1 0 0 0 0 0 0 0 0 0 0 0 1 1 0 1 1 1 1 1 2 0 1 1 0 0 0 0 1 0 0 1 0 1 1 0 0 1 0 0 1 0 0 2 0 0 0 0 0 0 0 0 1 1 0 0 1 1 0 1 1 0 0 0 1 0 0 1 1 0 1 1 0 0 0 2 0 1 1 1 1 0 1 0 1 1 0 0 1 0 1 1 1 1 1 0 0 1 0 0 0 0 1 0 1 0 0 1 0 0 0 1 0 0 1 0 1 1 1 0 0 0 2 0 0 0 1 0 0 1 1 0 0 1 0 1 0 0 1 1 0 1 0 0 0 1 1 0 0 1 0 1 1 0 1 1 0 1 1 1 1 1 2 0 1 1 0 0 0 1 0 1 1 0 1 0 0 1 2 0 1 1 1 0 0 0 1 0 0 1 0 1 0 0 0 1 0 0 0 0 1 1 0 0 1 1 0 1 1 0 0 1 1 0 0 0 0 0 0 0 0 0 1 0 0 0 0 0 0 1 0 0 1 0 0 1 2 1 0 1 0 0 0 1 1 0 1 0 1 0 0 0 0 2 0 1 0 1 1 0 0 0 0 0 0 0 0 0 0 0 0 0 1 1 0 1 0 1 1 0 0 0 1 0 0 1 0 0 0 0 0 1 1 0 1 0 1 0 0 0 0 2 1 2 0 0 0 0 0 1 0 0 0 0 0 0 0 1 1 0 0 0 1 0 0 1 1 0 0 0 1 1 0 0 0 0 0 1 1 1 1 0 1 1 1 0 0 1 0 0 0 0 0 0 0 0 0 0 0 0 1 0 0 1 1 0 0 1 0 0 2 0 0 0 0 0 1 0 0 0 0 1 0 0 0 1 0 0 0 0 0 0 1 1 0 1 0 0 0 0 1 0 0 1 0 1 1 1 0 0 1 0 0 0 1 1 0 0 1 1 0 1 0 1 1 0 1 1 0 1 1 1 0 0 0 0 0 0 1 0 0 0 1 1 0 0 1 0 0 1 0 0 1 1 0 1 1 1 0 1 0 1 0 0 0 1 0 0 1 0 0 0 0 1 0 0 0 1 1 1 1 0 0 0 1 1 0 0 1 0 0 0 0 0 0 0 1 0 1 0 0 0 0 1 0 0 0 0 0 0 0 2 0 0 0 0 1 0 0 0 1 0 1 1 0 0 1 1 0 0 0 0 0 1 1 0 1 1 0 0 0 1 0 0 2 1 0 1 1 1 0 0 1 0 0 0 1 1 0 1 0 0 1 1 0 1 1 1 1 1 1 1 0 1 0 0 1 1 0 2 1 0 0 0 0 1 0 0 1 1 0 0 1 1 1 1 0 0 1 0 0 1 0 0 2 0 2 1 0 0 0 1 0 0 0 1 2 0 1 1 0 0 0 0 1 1 0 0 0 1 0 1 0 0 0 0 1 0 1 0 1 1 1 1 1 1 0 1 0 1 1 2 0 1 0 1 1 1 1 1 0 0 1 0 0 1 0 0 1 0 0 0 0 1 0 0 0 0 1 0 0 0 0 0 0 0 1 0 1 0 0 1 1 0 0 1 0 0 1 0 2 0 1 1 0 0 0 1 0 0 0 1 0 1 2 0 0 1 0 0 1 1 1 0 0 0 1 0 1 0 0 0 0 1 0 1 0 0 0 0 0 0 0 0 0 0 0 0 0 2 0 0 0 0 0 0 0 1 0 0 0 1 1 0 0 1 0 1 0 0 1 1 0 0 0 0 0 0 1 0 1 0 1 0 0 0 1 0 0 0 1 1 1 0 1 1 0 0 1 0 0 1 0 1 0 1 0 0 0 0 1 0 0 0 0 2 1 2 1 0 1 1 0 0 0 1 0 0 1 0 1 0 0 1 1 1 0 0 0 0 1 1 0 0 1 0 1 0 0 
0 0 0 0 0 1 0 1 1 0 0 1 1 1 0 0 0 0 0 0 0 0 1 0 1 0 1 1 0 1 1 0 1 1 0 1 1 0 0 1 0 0 1 1 0 1 1 0 0 0 0 1 2 0 0 1 0 0 0 1 1 0 2 0 0 1 1 0 0 0 1 1 0 2 1 0 0 0 0 0 0 0 1 0 0 1 1 0 0 0 0 1 0 0 0 1 1 1 0 0 0 1 0 0 1 1 0 0 0 1 1 1 0 0 1 1 0 0 0 1 1 1 0 1 0 2 0 1 0 1 0 0 1 0 1 1 1 1 0 1 0 0 0 0 1 0 0 0 0 1 1 0 0 1 0 0 1 1 1 0 0 1 1 0 1 1 1 0 0 1 1 0 0 1 0 0 1 1 1 1 0 0 1 1 0 0 1 0 1 0 0 0 0 1 1 1 1 0 1 0 1 0 0 0 0 0 1 1 1 0 0 0 0 1 0 1 1 1 2 1 0 0 0 0 0 0 0 0 0 0 0 1 0 1 0 0 1 0 0 1 1 0 0 0 0 0 0 1 0 1 0 0 0 0 1 0 0 0 0 1 0 1 1 0 1 0 0 0 1 0 0 0 0 1 1 1 0 1 0 1 0 0 0 1 0 1 1 1 1 1 1 0 0 1 1 1 0 0 1 1 1 0 1 0 1 0 1 1 1 0 1 0 1 0 0 0 1 1 0 0 1 1 0 0 0 1 0 0 0 1 0 1 1 0 0 1 0 2 0 0 0 1 1 1 1 0 0 1 0 1 2 0 0 0 0 0 2 0 1 0 2 0 0 0 0 0 0 1 0 0 2 0 0 0 0 0 1 1 1 1 1 1 0 0 0 1 1 0 0 0 0 0 0 0 1 0 0 0 1 0 0 0 1 0 0 1 0 0 0 0 1 1 0 1 1 0 0 0 0 0 0 0 1 0 0 1 0 1 0 1 1 0 1 0 1 0 0 1 1 0 0 1 0 0 1 0 0 1 0 0 1 0 0 1 0 1 0 0 1 0 1 1 0 0 0 1 1 0 1 0 1 1 0 0 1 1 0 0 0 0 0 1 0 0 0 0 0 0 1 0 1 0 1 0 0 1 1 1 0 1 1 0 0 0 0 0 1 0 0 1 0 0 1 0 1 1 2 1 0 0 0 1 1 1 1 0 1 1 2 1 1 1 0 1 1 1 0 2 1 1 0 0 0 1 0 1 1 0 1 0 1 1 1 1 1 1 1 0 1 1 1 1 1 0 0 1 0 1 1 1 0 1 0 0 1 1 1 1 0 0 1 1 0 1 1 1 0 2 0 1 1 0 0 0 0 0 0 1 0 0 1 1 0 1 0 1 0 0 0 1 0 0 1 0 0 0 1 1 0 0 1 1 0 0 1 0 0 1 1 1 0 0 0 0 0 0 1 0 0 1 1 0 1 0 0 1 2 0 0 0 1 1 1 1 0 0 0 0 0 0 0 0 0 1 0 1 0 0 1 0 1 1 0 0 0 1 0 1 0 1 0 0 1 0 1 0 1 1 1 0 0 0 0 0 1 1 1 0 0 0 1 0 0 1 0 1 0 0 1 0 0 0 0 0 0 0 0 0 1 0 1 0 0 0 0 1 0 0 1 0 0 0 0 1 0 0 0 1 1 1 0 0 0 1 0 1 1 1 1 0 0 1 1 1 2 0 1 1 0 1 1 0 1 1 1 0 1 1 0 0 0 0 2 0 0 1 0 0 0 0 1 0 1 0 0 1 1 1 0 1 1 0 1 1 1 0 0 0 0 1 0 0 0 0 1 1 1 0 1 1 1 0 1 0 0 0 0 1 0 1 1 0 0 0 0 0 1 0 1 1 1 0 1 0 0 0 1 0 1 0 0 0 0 0 0 0 1 0 1 0 1 1 0 1 1 0 1 0 1 0 1 1 0 1 0 0 1 1 0 1 0 0 0 1 1 1 1 0 1 1 0 1 0 1 1 1 0 0 0 0 0 1 0 0 0 1 0 1 1 0 1 0 1 0 0 0 2 1 0 0 0 1 0 1 1 2 0 1 0 1 0 0 2 1 1 1 1 0 0 0 0 1 0 0 0 0 0 0 0 0 0 0 1 1 1 1 1 1 0 1 0 1 1 0 1 1 1 0 0 0 0 1 0 0 0 0 0 1 0 1 0 1 0 0 1 0 0 0 0 0 1 0 0 0 1 1 0 1 0 2 1 1 0 1 0 0 1 0 0 0 0 0 1 0 0 0 1 0 1 0 0 0 1 0 1 1 1 0 0 1 2 0 1 0 1 1 0 0 0 1 0 1 0 0 1 0 1 0 0 1 0 0 1 1 0 0 0 0 0 0 1 1 0 1 2 1 1 1 1 1 0 1 0 0 0 0 1 1 1 0 0 0 1 0 1 1 1 0 0 0 1 1 0 1 0 2 1 0 2 1 0 1 0 0 1 0 0 2 1 0 0 1 0 1 1 0 1 1 0 1 0 1 0 0 1 1 1 1 1 0 1 1 0 1 1 0 0 0 0 0 1 0 0 0 0 2 1 1 1 0 1 1 2 0 1 0 1 0 1 0 1 0 0 1 0 0 0 1 0 1 1 1 0 1 1 0 1 0 1 1 0 1 1 1 0 0 0 0 1 0 1 0 1 0 0 0 1 0 1 0 0 1 0 0 0 1 1 1 0 0 1 0 1 0 1 0 0 1 1 0 1 1 0 0 0 1 0 1 0 0 1 2 0 1 1 1 1 1 1 1 0 0 1 0 0 0 0 0 0 0 0 1 1 0 1 1 0 0 1 1 0 0 1 0 2 1 1 0 0 0 1 0 0 1 0 1 0 0 1 0 1 0 1 1 0 0 0 0 0 2 1 1 1 1 0 1 1 1 1 0 0 1 1 1 0 0 1 0 0 0 1 0 1 0 1 0 1 1 0 1 0 0 0 0 0 1 0 0 0 0 1 0 1 0 0 1 1 0 0 1 1 1 1 0 0 1 0 1 0 0 0 0 1 0 0 0 1 0 1 1 1 0 1 1 0 1 0 0 1 0 1 0 1 1 0 0 1 1 0 1 0 0 1 0 0 1 0 1 0 0 1 0 0 0 1 0 0 1 0 0 1 0 0 0 1 1 1 1 1 0 0 0 1 1 0 0 1 0 1 1 0 0 0 1 1 0 0 1 0 2 0 0 1 1 0 1 0 1 1 0 1 1 0 1 0 0 0 0 1 0 1 0 1 1 1 0 0 0 2 0 1 0 0 0 1 1 0 0 0 0 0 0 0 1 0 0 0 1 1 1 0 1 0 1 1 1 1 0 1 0 1 1 1 1 1 0 1 1 0 0 1 0 1 0 0 0 1 0 1 0 0 0 0 1 0 0 0 1 0 1 1 1 1 1 0 2 1 0 0 0 1 1 0 1 0 0 0 0 1 0 0 1 1 1 0 0 0 0 1 1 1 0 0 0 0 1 0 1 0 1 1 0 0 0 1 0 1 0 1 0 1 0 1 0 0 0 1 1 1 1 0 1 1 1 0 0 0 0 1 1 0 1 0 1 1 1 0 0 1 0 0 0 0 1 1 1 0 1 0 0 0 0 1 0 1 0 1 1 0 0 0 0 0 0 1 1 0 0 1 1 1 0 1 0 0 1 1 1 0 1 0 1 1 0 1 1 1 1 0 1 1 1 0 1 0 1 1 0 1 1 1 1 0 1 0 0 0 0 0 1 0 1 1 0 0 1 0 0 0 2 1 0 1 0 1 1 0 1 0 0 0 0 1 0 1 1 1 0 0 0 0 1 1 0 1 1 1 1 1 2 1 0 1 1 1 1 1 1 1 1 1 1 0 1 1 0 0 0 1 1 1 1 2 1 0 1 1 1 0 0 0 0 0 0 1 1 0 0 1 0 0 0 1 0 1 1 0 1 0 0 0 0 1 0 0 1 0 0 1 0 1 0 1 1 0 0 0 0 1 1 1 0 0 0 0 0 0 0 1 1 1 1 0 0 1 0 0 0 2 1 0 1 0 0 1 0 1 1 0 1 0 1 0 0 0 1 0 1 0 1 0 1 1 1 1 0 0 0 0 0 0 0 0 0 1 1 1 0 1 0 0 1 1 1 2 1 0 1 1 1 0 0 0 0 0 1 1 1 0 0 0 0 1 0 1 0 0 0 0 0 0 0 1 1 0 0 1 2 0 1 0 1 0 0 1 0 1 0 0 1 0 0 0 1 1 0 0 0 1 0 1 0 1 1 1 1 1 1 1 0 0 0 1 1 0 1 0 1 1 0 1 0 0 1 1 0 0 0 0 1 0 1 1 1 0 1 0 1 0 0 1 0 1 0 0 1 1 1 0 0 1 0 1 0 0 0 1 1 0 0 1 1 2 0 0 0 1 1 0 0 2 1 2 1 0 0 1 1 0 0 0 0 0 0 0 1 1 1 1 1 0 0 0 0 1 1 2 0 0 1 1 0 1 0 1 1 0 0 0 1 
1 0 1 0 0 0 0 0 0 0 0 0 0 0 0 0 0 0 0 0 0 0 0 0 0 0 1 0 1 0 0 1 0 0 0 1 0 0 0 1 0 0 1 0 0 1 0 0 0 0 1 0 0 0 0 0 1 1 0 0 0 0 0 0 1 0 0 0 0 0 0 0 0 1 0 0 0 0 0 0 0 0 0 0 0 0 0 1 1 0 0 1 1 1 0 0 0 0 0 0 0 0 2 2 0 0 1 0 0 0 0 0 0 0 0 0 0 0 0 0 0 0 0 0 0 1 1 1 0 0 0 2 1 0 0 1 1 0 0 1 0 1 0 0 0 0 0 1 0 1 0 0 1 1 0 0 0 1 1 0 0 1 1 0 0 0 0 0 0 0 0 0 0 0 0 0 0 0 1 0 1 0 0 0 0 0 0 1 1 0 0 0 1 0 0 0 0 0 0 0 0 0 0 0 1 0 0 0 0 1 0 0 0 1 0 1 0 1 0 0 1 0 0 0 0 0 0 0 0 0 0 0 1 1 0 1 0 0 0 0 0 0 1 0 0 1 0 1 0 0 1 2 0 1 1 0 0 0 0 0 0 0 1 1 0 0 0 0 0 0 0 0 0 0 0 0 1 1 0 1 0 0 1 0 0 1 1 0 0 0 0 0 1 1 1 0 1 0 1 0 1 0 0 0 0 0 0 0 0 0 0 0 0 0 1 1 0 1 0 2 0 1 1 0 0 2 0 0 1 1 0 1 0 0 0 0 0 0 1 1 0 0 0 0 1 1 1 0 0 0 1 0 0 0 1 0 1 1 0 0 0 0 0 0 0 0 0 0 0 1 1 0 0 0 2 0 0 0 2 0 1 1 1 1 0 0 0 0 1 0 0 0 0 1 1 0 0 0 1 0 0 1 0 0 1 0 0 0 0 1 1 0 0 0 0 0 0 0 1 0 1 0 1 1 0 1 0 0 0 0 1 0 1 0 0 0 0 0 0 0 0 0 1 0 1 0 1 0 0 1 0 0 0 1 0 0 2 0 0 1 0 1 0 0 0 1 0 0 1 0 0 1 0 1 1 1 0 1 0 0 0 0 0 0 1 0 0 0 0 0 0 0 0 0 0 0 0 1 0 1 1 0 0 0 0 0 0 0 0 0 0 0 0 1 0 1 1 0 0 1 0 0 2 1 1 0 1 0 0 0 0 0 0 0 0 0 1 1 0 1 1 0 1 0 0 0 0 0 0 0 0 0 0 0 0 0 1 1 0 1 0 0 0 1 0 0 0 0 1 0 0 0 0 0 0 0 0 1 1 2 1 1 2 1 0 1 0 1 0 0 0 1 1 1 0 1 0 0 0 1 0 0 0 0 0 0 0 1 0 0 0 0 0 0 0 0 0 0 0 0 0 0 0 0 0 0 0 0 0 1 0 2 0 0 0 0 1 0 1 1 0 0 0 0 0 1 0 0 0 0 0 0 0 0 0 2 1 0 0 0 0 1 0 0 0 1 2 0 1 0 0 1 1 0 0 0 0 1 1 0 0 0 1 0 0 0 0 0 0 2 0 0 1 0 1 0 0 0 1 1 0 0 1 0 1 0 0 0 0 0 0 1 0 0 1 0 1 1 0 1 0 0 0 0 0 0 1 1 0 0 0 1 0 0 0 0 0 0 0 0 0 0 0 0 1 1 0 1 0 0 0 0 0 0 0 0 0 0 1 0 0 1 0 0 1 0 0 1 0 0 0 0 1 0 0 0 1 0 0 0 0 2 0 1 0 0 0 0 0 0 0 0 0 1 1 0 0 0 1 0 0 0 0 0 1 0 0 0 0 0 1 0 0 0 0 1 0 0 0 0 0 0 0 1 0 0 0 1 1 1 1 0 0 1 0 0 0 0 0 0 0 0 0 1 0 0 0 0 0 0 0 1 0 1 0 0 0 0 0 0 0 0 0 0 0 0 0 0 0 1 0 0 0 0 1 1 1 1 0 0 1 1 0 0 1 1 0 0 0 0 1 0 0 0 0 0 2 0 0 0 0 0 1 1 0 0 1 0 0 0 1 0 0 0 0 0 1 0 0 0 0 0 0 0 0 0 0 0 0 0 0 0 0 0 0 1 1 0 2 0 0 0 0 0 0 0 0 1 0 0 0 0 1 0 1 0 0 0 0 1 0 0 0 0 2 0 0 0 0 0 1 1 0 0 0 1 0 0 0 0 0 1 0 0 0 0 0 0 0 1 0 0 2 1 0 0 0 0 2 1 0 0 0 0 0 0 0 0 0 0 0 0 1 0 1 0 0 0 0 0 0 0 0 2 1 0 0 1 0 0 0 1 0 0 0 1 1 0 0 0 0 0 0 0 1 0 0 0 0 1 0 0 0 0 1 0 0 0 0 1 0 0 0 0 0 0 0 1 0 1 0 0 0 0 0 0 0 1 0 1 1 0 0 0 0 0 1 0 1 1 0 0 1 0 1 0 1 1 0 0 1 0 0 1 0 1 1 0 0 0 0 0 0 0 0 1 0 0 1 0 0 0 1 2 1 0 0 1 0 0 0 0 0 0 0 0 0 0 0 0 1 0 1 0 0 1 1 1 0 0 1 0 0 0 0 1 0 0 1 0 0 1 0 1 1 0 0 1 0 1 0 0 0 1 1 0 0 0 0 0 0 0 1 1 0 0 0 0 0 0 0 0 0 1 0 1 1 0 0 0 0 1 1 0 0 0 0 0 2 1 1 1 0 0 0 1 0 0 0 0 0 1 1 0 1 0 1 0 0 0 0 1 0 1 0 2 0 0 0 0 1 1 0 0 1 0 0 1 0 0 0 2 0 0 1 1 0 0 1 0 1 0 0 0 0 0 1 0 1 0 0 0 1 0 0 1 1 1 0 1 0 0 1 0 0 1 0 0 0 0 0 0 0 0 0 0 0 0 0 1 0 0 0 0 0 0 1 0 0 0 0 0 0 0 0 0 0 0 0 0 1 0 1 0 0 0 1 0 0 0 0 1 0 0 1 0 0 0 0 0 1 0 0 0 0 0 1 0 0 0 0 1 0 1 0 0 1 1 1 1 0 1 0 0 0 0 1 0 0 0 0 2 0 0 1 1 1 1 0 0 0 0 0 0 0 0 0 0 0 0 0 1 0 0 1 0 0 0 1 0 1 0 0 0 0 0 0 0 0 0 0 0 1 0 0 0 0 0 0 0 0 0 1 0 1 1 0 0 0 0 0 1 0 0 1 0 0 0 1 0 1 1 0 0 0 0 0 0 1 1 0 0 0 1 0 0 0 0 0 0 0 0 0 1 0 0 0 0 0 0 0 1 0 0 0 0 0 1 0 0 0 0 1 1 0 0 0 0 2 0 1 0 0 0 0 0 1 0 1 0 0 0 1 0 0 1 0 0 0 1 1 0 1 0 0 1 0 0 0 0 1 1 2 0 0 0 1 0 0 1 1 0 0 0 0 0 0 1 0 0 0 2 0 0 2 0 0 1 1 0 0 0 0 0 1 0 0 0 0 1 0 0 0 0 0 1 0 1 0 0 1 1 0 0 0 0 0 0 0 0 0 0 0 0 1 1 0 0 0 1 0 0 0 0 1 0 0 0 1 0 0 0 0 0 0 1 0 0 0 0 0 0 0 0 1 1 0 0 1 1 1 1 1 0 1 0 1 0 1 0 1 0 0 1 0 0 0 0 1 0 1 0 0 0 0 1 0 2 0 1 0 0 0 0 0 0 0 1 0 0 1 0 1 0 0 1 0 0 0 0 0 0 1 0 0 0 0 0 0 0 0 0 0 0 0 0 0 0 1 0 1 1 0 0 2 0 0 0 0 1 0 1 1 0 1 0 0 0 0 1 0 1 0 1 0 0 0 1 1 0 0 0 1 0 1 0 0 0 0 1 0 0 0 0 0 0 0 0 0 0 0 0 0 0 1 0 0 0 0 0 0 0 0 0 0 1 1 0 0 0 1 0 0 0 0 1 0 0 0 1 0 1 0 0 0 0 0 0 0 1 1 0 0 0 0 0 0 0 1 1 0 0 1 2 0 1 0 1 0 0 0 0 0 0 0 0 0 0 1 1 0 0 1 1 1 0 0 0 1 0 0 1 0 0 0 0 0 0 0 0 1 0 0 0 1 0 1 0 0 1 0 0 0 0 0 1 1 0 0 0 0 0 1 0 0 1 1 1 0 0 0 1 0 1 1 0 1 0 0 1 0 0 0 0 0 0 0 0 0 0 0 0 0 0 0 0 0 1 0 0 0 0 0 1 0 1 0 1 0 0 2 1 0 1 0 0 0 0 1 0 1 0 1 1 0 0 0 0 0 0 1 0 0 1 0 0 0 1 0 0 1 0 1 1 1 0 1 1 0 1 1 0 0 1 0 0 1 0 0 0 0 1 1 1 1 0 1 1 0 0 1 0 1 0 1 0 0 0 1 0 1 0 1 1 1 0 0 1 0 0 0 0 1 0 0 1 0 0 0 1 1 0 0 1 0 2 1 0 0 0 
0 0 0 1 1 1 0 0 0 1 0 2 0 1 0 0 0 0 1 0 1 0 0 0 0 1 1 0 0 0 0 1 1 0 2 1 0 1 0 1 0 1 0 1 1 0 0 0 1 1 0 0 1 1 0 1 0 1 0 1 1 1 0 0 1 0 0 0 1 0 1 1 0 1 0 1 0 1 1 0 0 0 2 0 2 0 1 0 0 0 1 0 1 0 1 1 2 1 0 0 0 0 0 0 2 0 1 1 0 0 1 1 0 0 0 0 1 0 1 0 0 0 1 0 0 0 0 0 0 1 0 0 0 0 0 0 0 0 1 0 0 1 0 1 0 0 0 2 0 0 0 0 1 0 0 1 1 1 0 0 1 0 0 1 0 0 0 0 0 1 0 0 1 1 0 0 1 0 1 0 1 0 1 0 1 0 0 1 0 1 1 0 1 1 1 0 1 1 1 0 0 1 0 1 0 0 0 0 2 0 1 0 1 2 1 2 1 0 0 1 1 0 1 0 2 0 1 1 0 0 0 1 1 1 1 1 1 0 2 0 2 0 0 0 0 0 0 1 1 1 1 1 1 1 1 1 0 1 0 0 1 1 1 1 1 1 1 1 1 1 0 0 1 1 1 0 1 0 0 0 1 1 1 0 1 1 0 0 1 0 1 0 2 0 0 0 0 0 1 0 1 0 0 0 0 1 0 1 0 0 1 1 0 1 0 0 2 0 0 1 0 2 0 0 0 0 1 1 1 0 1 0 1 0 2 1 0 1 0 1 0 1 1 0 1 0 0 1 0 0 0 0 1 0 0 1 0 0 0 0 1 1 1 0 1 1 0 1 0 0 0 0 0 2 0 2 0 2 0 0 0 0 2 1 1 0 1 0 0 0 1 1 1 1 0 0 1 1 1 1 0 1 0 0 1 0 0 1 2 0 2 0 0 1 0 0 1 0 0 0 0 0 1 1 1 1 0 1 0 1 2 1 0 1 1 0 0 1 0 1 1 0 0 1 1 0 1 1 1 0 1 0 1 2 1 2 1 0 0 1 1 1 0 1 0 0 0 0 0 1 1 1 0 0 0 0 1 2 2 1 1 0 0 0 0 0 2 2 0 0 0 0 0 1 0 0 0 0 1 1 0 0 0 0 0 0 1 0 1 0 0 0 0 0 1 0 1 2 1 0 0 0 0 1 0 1 1 0 0 0 0 1 1 0 2 0 2 1 0 0 1 0 1 0 0 1 0 0 1 0 1 0 0 0 1 0 1 0 1 1 1 0 1 0 1 0 1 0 0 0 0 1 1 0 1 0 0 2 0 1 2 0 1 0 0 0 0 0 0 0 1 0 1 1 1 1 1 0 0 1 0 1 1 0 0 0 0 1 0 1 2 0 0 1 0 1 0 1 1 0 2 1 1 1 0 1 0 1 0 1 0 1 0 0 0 0 0 1 0 0 0 0 2 0 0 0 0 0 0 1 1 0 1 0 0 0 1 0 0 1 0 1 0 1 1 0 1 1 1 0 1 2 0 2 1 1 0 0 0 1 2 0 0 1 1 0 0 1 1 0 0 1 2 1 0 0 0 1 1 1 0 0 1 0 1 0 1 0 1 0 1 0 1 1 0 0 0 0 0 0 0 1 0 0 1 1 0 1 0 0 1 0 0 0 0 0 0 0 0 0 0 0 1 1 1 1 0 1 0 0 1 0 0 0 0 1 0 0 0 0 0 2 0 0 1 0 0 0 0 1 1 0 0 1 0 0 1 1 1 1 0 0 1 1 0 0 1 0 0 0 1 1 1 0 2 0 1 0 0 0 1 0 2 2 2 1 1 0 1 1 0 0 0 1 0 0 0 1 0 0 0 0 0 0 1 0 0 0 1 1 0 0 0 0 1 0 1 0 0 2 0 0 1 0 2 0 0 1 0 0 0 2 0 2 1 0 0 0 0 0 0 0 0 0 1 1 0 1 1 0 1 1 0 0 2 0 0 1 0 1 2 0 2 0 0 2 1 1 0 0 0 1 1 1 1 1 1 1 2 0 1 1 0 0 1 0 0 0 1 0 0 0 0 1 0 0 0 0 0 0 0 1 1 0 0 0 0 0 1 0 2 0 1 1 0 0 1 2 0 1 0 0 2 0 0 1 0 0 1 0 1 0 0 0 0 1 1 1 0 0 1 0 0 1 0 1 1 2 0 1 1 1 0 1 1 0 0 0 2 1 2 1 0 1 2 0 0 0 0 0 0 0 1 1 0 0 0 0 1 2 0 0 1 0 0 0 1 0 1 0 0 2 1 1 2 0 1 1 1 1 0 1 1 0 0 0 0 0 1 0 0 2 0 1 1 1 0 1 0 1 0 0 2 1 0 0 0 1 0 1 0 0 1 1 0 0 1 1 0 1 1 1 0 1 2 1 0 0 1 0 0 1 1 1 0 1 0 0 2 1 0 0 0 0 1 0 0 0 0 0 0 1 0 1 2 1 1 0 0 0 0 0 0 2 0 0 1 0 1 1 1 1 1 0 1 0 2 2 0 0 0 0 1 0 0 0 0 0 0 0 0 0 1 0 0 1 0 0 0 1 1 0 1 0 1 0 0 1 0 1 0 1 1 0 0 0 0 1 0 0 0 0 1 1 1 0 1 1 2 1 0 1 2 2 0 0 0 1 1 1 1 0 0 0 0 1 0 1 0 0 1 0 1 2 0 0 0 1 1 1 1 1 1 1 0 1 0 1 0 1 1 0 1 0 2 0 1 0 0 0 1 0 2 1 1 1 1 1 0 0 1 1 0 1 0 1 0 0 0 0 1 0 0 0 0 0 1 0 2 2 1 0 1 0 0 0 1 0 1 0 0 0 1 0 1 0 1 1 2 0 0 1 0 0 0 1 0 1 1 0 0 0 0 0 1 0 1 0 0 0 0 0 1 1 1 1 0 0 0 0 0 0 1 0 0 1 0 2 0 0 0 0 1 0 0 0 1 0 0 0 1 0 0 0 1 0 2 1 0 0 2 1 0 1 0 0 0 0 0 0 0 1 1 0 1 2 0 1 2 0 1 2 1 2 0 1 0 0 0 0 0 0 0 0 1 1 0 0 2 0 0 0 0 0 1 1 0 0 1 1 0 1 2 1 0 1 1 1 0 0 0 1 1 1 2 1 0 1 1 1 0 0 0 1 0 0 0 0 2 0 1 0 0 0 0 0 0 0 1 0 1 0 0 0 1 1 0 1 0 1 0 0 1 0 1 1 1 1 0 0 1 0 0 1 0 0 0 1 1 1 1 0 0 0 0 0 0 0 1 0 0 0 0 0 0 0 0 0 0 0 0 0 0 0 1 0 0 0 0 0 0 0 0 0 1 0 1 0 1 0 1 0 0 0 0 0 0 0 0 0 1 1 2 0 1 1 0 0 1 0 1 1 1 0 1 0 0 0 1 1 0 1 1 0 0 1 1 0 0 1 1 1 0 0 0 0 0 1 0 1 1 0 0 0 1 2 0 1 0 2 0 2 0 0 0 2 1 0 2 1 0 1 0 0 0 0 0 0 0 1 1 1 0 0 1 0 1 0 0 1 1 1 0 1 0 0 1 0 1 0 1 0 1 1 0 1 1 0 0 0 0 0 1 0 2 1 0 0 1 0 0 1 0 2 0 0 1 0 1 0 1 1 0 0 1 0 0 0 0 1 1 1 0 0 0 2 0 0 1 1 1 0 1 0 0 0 1 0 0 1 0 1 0 0 0 0 1 0 1 0 1 0 0 0 1 1 0 0 1 0 1 2 0 2 0 1 2 0 0 0 1 0 0 0 0 0 0 0 0 0 1 0 0 2 0 0 1 2 1 0 0 1 1 1 2 0 1 0 0 0 1 0 0 1 0 1 0 1 0 0 2 0 1 1 0 0 0 0 1 1 1 1 0 0 0 0 1 1 1 0 1 0 1 0 1 0 1 0 0 1 1 0 1 1 1 0 1 0 0 0 1 0 0 0 0 0 0 0 0 1 0 0 1 1 1 0 0 0 0 1 0 1 1 1 1 1 1 1 1 0 1 1 0 0 0 0 0 1 1 0 0 0 0 0 0 0 1 1 0 0 0 1 0 0 2 2 1 1 0 1 1 1 0 0 0 2 0 1 0 2 1 1 2 0 0 0 1 0 1 0 1 0 0 0 1 0 0 0 1 0 1 0 0 0 1 0 0 2 0 0 1 0 0 1 1 0 2 0 0 0 1 1 1 0 0 0 0 1 0 1 0 0 0 1 0 0 2 0 0 1 1 0 0 1 0 0 0 1 0 0 0 1 0 2 0 1 1 0 2 0 0 0 0 1 0 0 0 0 0 1 0 1 1 2 1 1 1 0 1 1 0 0 2 0 0 1 1 1 1 1 0 0 0 1 0 0 1 1 0 0 0 0 0 1 0 1 0 0 1 0 0 0 1 1 2 0 1 0 1 0 0 0 1 1 1 0 0 0 0 1 0 0 1 1 0 0 0 1 2 1 2 0 0 1 0 0 0 0 1 0 
0 0 1 0 0 0 1 0 1 1 0 0 0 0 1 0 1 0 0 1 1 1 1 2 0 0 1 0 0 1 0 0 1 0 0 0 0 0 0 0 2 2 0 0 0 1 0 0 1 1 0 0 1 0 1 1 0 1 0 0 1 1 0 2 0 2 0 0 1 0 0 0 0 1 1 2 1 1 0 0 0 0 1 2 1 0 1 0 0 1 0 0 1 0 0 1 0 1 1 0 0 0 0 0 1 0 1 0 0 0 1 0 0 1 0 1 0 0 0 0 1 1 0 1 0 0 0 0 0 1 1 0 0 0 1 1 1 1 0 0 0 0 0 0 0 0 0 0 1 1 1 1 1 1 1 0 0 1 0 1 0 0 0 1 1 0 0 0 1 1 0 0 0 0 1 0 0 0 0 1 0 1 0 0 1 1 1 2 0 0 0 1 0 0 1 1 1 0 1 1 1 1 0 1 0 0 1 0 0 0 1 0 1 0 1 0 0 0 1 1 1 1 0 1 1 1 1 0 1 0 0 0 0 0 1 1 0 0 1 0 0 0 1 1 0 0 0 1 1 0 0 0 1 0 0 1 0 1 2 1 0 0 0 1 0 1 1 0 1 2 0 1 0 0 0 1 1 0 0 0 1 0 0 1 1 1 1 1 0 1 1 0 1 0 1 0 0 0 0 0 1 0 0 0 0 1 0 0 1 0 1 0 1 0 1 0 2 0 1 0 0 0 0 0 0 1 1 0 0 1 1 1 0 0 0 0 0 1 1 0 0 0 1 0 1 0 0 0 0 1 1 0 0 0 1 0 0 0 1 0 0 0 0 0 1 2 0 0 0 0 0 1 0 0 1 0 0 1 1 0 0 0 1 0 0 1 0 0 1 0 1 0 1 1 0 0 1 1 0 0 0 0 0 1 0 0 0 1 1 0 0 1 1 1 0 1 0 2 0 1 1 1 0 1 0 1 0 1 0 1 2 1 0 0 1 1 0 0 0 2 0 0 0 0 1 1 0 0 0 0 1 0 1 0 1 0 0 0 0 2 0 1 1 0 0 0 2 0 0 1 0 0 0 0 1 0 1 0 1 2 0 1 0 0 1 1 1 1 1 0 0 0 1 0 0 0 1 1 0 1 1 1 0 0 0 0 1 0 0 0 1 0 0 0 0 1 0 1 0 1 1 0 0 0 0 0 0 0 1 0 1 1 0 0 1 0 0 1 0 0 0 0 0 2 0 1 0 1 0 0 0 0 0 0 1 1 1 1 0 1 0 0 0 0 0 0 0 1 0 0 1 1 1 1 0 1 0 0 1 1 0 1 0 0 1 0 0 0 0 1 0 1 1 0 0 0 0 0 0 0 0 1 0 1 0 0 0 0 1 0 2 0 0 2 0 0 0 1 1 1 1 0 0 1 1 0 2 0 0 1 1 0 0 1 0 1 1 0 0 1 0 0 0 0 0 1 0 1 0 0 1 0 0 0 0 0 0 1 0 2 0 0 1 1 1 0 1 0 1 0 0 1 0 1 1 0 0 0 0 1 0 1 1 0 0 0 1 1 0 1 0 1 1 0 1 1 0 0 1 0 0 0 2 1 0 0 1 0 0 1 1 0 0 0 1 0 1 0 1 0 1 1 0 0 0 0 1 1 0 0 0 1 0 1 1 0 1 1 1 1 0 0 0 0 1 1 2 0 2 2 0 1 0 0 1 1 0 1 0 0 0 1 0 1 1 0 0 0 1 1 1 1 1 0 0 1 1 0 1 0 0 0 1 1 0 1 0 0 1 0 1 0 0 1 0 1 1 0 0 1 0 0 0 1 0 1 0 0 0 1 0 0 1 1 0 0 0 0 0 1 0 0 1 0 0 1 0 0 0 0 1 1 1 0 0 0 0 0 0 1 0 0 0 0 1 0 2 0 1 1 0 0 0 1 2 0 0 1 0 1 1 1 1 1 0 0 1 0 2 0 1 0 0 0 1 0 1 0 0 1 1 1 1 1 0 0 1 1 0 0 0 0 1 1 2 0 1 1 1 1 1 1 2 0 1 0 0 0 0 1 2 0 1 1 0 1 1 1 1 1 1 0 0 0 2 0 0 1 1 0 0 1 0 0 0 0 1 0 0 1 0 2 1 0 0 0 1 0 2 0 1 0 1 1 0 1 0 0 1 0 1 0 0 0 1 0 1 0 0 1 0 2 1 0 0 2 0 1 0 1 0 0 1 0 0 0 0 1 0 1 1 0 0 1 0 1 0 1 0 0 1 1 0 0 0 0 1 0 0 0 1 0 1 0 0 0 1 1 0 1 0 0 0 0 1 0 1 0 1 1 1 1 0 1 0 1 0 2 1 0 0 0 1 2 0 1 1 1 0 0 0 0 1 1 0 0 1 1 0 1 1 1 0 0 0 1 0 1 1 0 0 1 0 0 1 1 1 2 1 0 0 1 0 1 0 1 2 0 0 0 1 1 0 1 0 1 0 0 0 0 0 0 0 1 0 1 0 1 0 0 0 0 0 1 0 0 2 0 1 0 0 0 1 1 0 0 1 1 0 1 0 0 0 0 1 0 0 0 1 0 0 0 2 2 1 1 1 0 0 0 1 0 1 1 1 0 0 0 0 1 1 0 2 0 0 0 0 0 1 0 1 1 0 0 0 0 0 0 0 0 1 1 0 0 1 0 0 1 0 1 0 1 0 0 0 1 0 0 1 0 0 1 1 0 2 0 0 1 1 0 0 0 0 1 0 0 0 0 0 1 0 0 1 2 0 1 1 1 0 0 0 0 0 1 1 0 1 0 1 1 1 1 0 0 0 0 2 0 1 1 0 1 0 0 2 0 0 1 0 0 1 0 1 0 1 0 0 0 1 0 0 0 1 1 0 0 0 1 0 0 0 0 1 0 1 1 1 1 0 0 0 1 0 0 1 0 0 0 0 1 0 0 0 0 0 0 1 1 0 0 1 2 1 0 0 2 0 0 0 0 1 0 0 0 1 0 0 1 0 0 1 0 0 0 0 0 0 1 2 1 1 0 0 1 1 1 1 2 0 0 0 0 0 0 0 0 1 0 0 1 0 0 0 1 0 2 2 0 1 0 0 0 0 0 1 1 1 0 0 0 1 1 0 0 0 0 1 0 2 0 1 0 0 0 0 0 0 1 0 1 0 1 2 0 0 0 0 0 0 1 1 1 0 1 1 1 1 1 0 1 0 1 1 0 1 1 0 1 0 0 1 2 0 0 0 0 1 0 0 1 1 0 0 1 0 0 1 0 1 1 0 1 2 0 0 0 0 0 1 0 1 1 1 2 0 0 0 0 0 0 1 0 0 0 0 0 0 0 1 0 0 1 0 0 0 0 1 0 1 0 0 1 0 0 1 1 2 1 0 1 0 0 0 1 0 1 1 0 1 1 0 0 0 1 1 0 0 0 0 1 1 0 1 0 0 0 1 2 0 1 0 0 0 1 0 1 0 0 1 0 1 2 0 1 0 1 0 0 0 0 1 0 0 1 1 1 0 2 0 0 0 0 0 1 0 1 1 0 0 1 0 0 0 1 1 0 2 1 1 0 2 1 0 0 1 0 1 0 1 1 0 1 0 1 1 0 1 0 1 0 0 1 0 1 0 1 0 0 1 0 2 0 1 2 1 1 2 0 0 0 0 1 1 1 0 1 1 0 0 1 0 0 1 0 0 1 1 1 0 0 0 0 0 0 2 0 0 0 0 0 0 1 0 1 0 1 2 1 0 0 0 1 1 0 0 1 0 1 0 0 0 1 1 0 0 0 0 1 0 1 2 0 0 1 1 0 0 1 0 0 0 0 1 2 0 0 1 1 1 0 0 1 1 1 1 0 0 0 1 0 0 1 1 0 0 1 1 0 0 1 0 1 1 1 0 1 1 1 0 2 1 1 1 0 0 0 0 0 0 0 2 1 0 1 0 0 1 0 1 1 2 0 0 2 0 1 0 1 0 0 0 0 0 2 2 0 1 0 1 0 0 2 0 0 0 1 0 0 0 0 0 0 1 1 0 1 0 0 1 0 0 0 0 0 1 0 1 1 2 0 0 0 1 1 1 1 0 0 0 1 0 0 0 0 0 0 0 0 0 1 1 1 0 1 0 0 1 0 1 0 0 0 0 0 0 1 1 0 1 0 0 1 0 0 1 0 2 0 0 0 0 1 0 0 1 0 1 1 0 0 0 1 0 0 0 0 0 0 1 1 1 0 1 1 0 2 0 1 0 1 1 0 0 0 1 0 0 0 0 0 0 1 1 0 0 0 0 0 0 0 0 1 0 1 0 0 1 0 0 0 0 0 1 0 1 0 0 0 0 0 0 1 0 1 0 0 0 1 1 0 1 0 1 0 0 0 1 0 1 1 1 1 1 0 0 1 0 0 0 1 1 1 1 0 0 1 0 1 1 0 0 0 0 0 1 0 1 1 1 1 0 0 1 1 1 0 0 0 1 1 0 0 0 0 0 0 1 0 0 1 0 0 0 0 0 0 0 1 0 1 
0 0 1 0 0 0 0 1 0 0 0 2 0 0 0 0 0 0 0 0 0 0 0 0 1 0 0 0 0 1 0 1 0 0 0 0 0 0 0 1 0 0 0 0 0 0 0 1 1 0 0 0 0 0 0 0 0 1 0 0 0 0 0 1 0 0 1 0 1 0 0 0 0 0 1 0 0 0 0 0 1 0 0 0 1 0 0 0 0 0 0 0 0 0 0 0 1 0 0 0 0 0 0 0 0 0 0 0 0 1 0 0 0 0 0 0 0 0 1 0 0 0 0 0 0 0 0 0 0 0 1 0 0 0 0 1 1 0 0 0 0 0 0 0 0 0 1 0 0 0 0 0 0 0 0 0 0 0 1 0 0 1 0 0 0 0 0 0 0 0 0 0 0 0 1 0 0 0 0 0 0 0 0 0 1 0 0 0 0 0 0 0 0 0 0 0 1 0 0 0 0 1 0 0 0 0 0 0 0 0 0 0 0 0 0 0 0 1 0 0 1 0 0 0 1 0 0 0 0 1 0 0 1 0 0 0 0 1 0 0 0 0 1 0 0 1 0 0 0 0 0 1 0 0 0 0 0 0 0 0 0 1 0 0 0 0 0 0 0 1 0 0 0 1 0 0 0 1 0 0 0 0 0 0 1 0 0 0 0 0 0 0 0 1 0 0 0 0 0 0 0 0 0 1 0 0 0 0 1 0 0 0 0 0 0 0 0 0 0 0 1 0 0 0 0 0 0 0 1 0 0 0 0 0 0 1 0 0 0 0 0 0 0 1 0 0 0 0 1 1 0 1 0 1 0 0 0 0 0 0 0 0 0 0 0 0 0 0 0 0 0 0 0 0 0 0 0 0 0 1 0 0 0 1 0 0 0 0 0 0 0 0 0 0 0 0 0 0 0 0 0 0 0 0 0 0 0 0 1 0 0 0 0 0 0 0 0 0 0 0 0 0 0 0 0 1 0 0 0 0 0 0 0 0 0 0 0 0 1 0 0 0 0 0 1 1 0 0 0 0 0 1 0 0 0 0 0 0 1 0 0 0 0 0 0 0 0 0 0 0 0 0 0 0 0 0 0 0 0 0 1 0 0 0 0 0 0 1 0 0 0 0 0 0 0 1 1 0 0 0 1 0 0 0 0 1 1 0 0 1 0 0 0 0 0 0 0 1 0 0 0 0 0 0 0 0 0 1 1 0 0 0 0 0 0 0 0 0 0 0 1 0 0 0 1 0 0 0 0 1 1 0 0 0 0 0 1 0 0 0 0 0 0 0 0 0 0 0 0 0 0 0 0 0 1 1 0 0 0 0 0 0 0 0 0 0 1 0 0 0 0 0 1 0 1 1 0 0 0 0 0 0 0 0 0 0 0 1 1 0 0 0 1 1 0 0 0 0 0 0 0 0 0 0 0 1 0 0 0 0 0 0 0 0 0 0 0 0 0 0 0 0 0 0 1 0 0 0 0 0 0 0 0 0 1 0 0 0 0 0 0 0 0 0 0 0 0 0 0 0 0 0 0 0 0 0 0 1 0 1 0 0 0 0 0 0 0 0 0 0 0 0 0 0 0 0 0 0 1 0 0 0 0 0 1 0 0 1 0 0 0 0 0 0 0 0 0 0 0 0 0 0 0 1 0 0 1 0 0 0 0 0 0 0 0 0 0 0 0 0 0 0 0 0 0 0 0 0 0 0 0 0 0 0 0 0 0 0 0 0 0 0 0 0 1 0 0 0 0 0 0 0 0 0 0 0 0 0 1 0 0 0 0 0 1 0 0 0 0 1 0 0 0 0 1 0 0 0 0 1 1 0 1 0 0 0 0 1 1 0 1 0 0 1 0 0 0 0 0 0 0 0 0 0 0 0 0 0 0 1 0 0 0 0 0 0 0 0 0 0 0 1 0 0 0 0 0 0 0 0 0 0 0 1 0 0 0 0 0 1 0 1 0 0 0 0 0 0 0 0 0 0 0 0 0 0 0 0 1 0 0 0 0 0 0 1 0 1 0 0 1 0 0 0 0 0 0 0 0 0 0 0 0 0 0 0 0 0 1 0 0 0 0 0 0 0 0 0 0 0 0 1 0 0 0 0 0 0 1 0 1 0 0 0 0 0 1 0 0 1 0 1 0 0 0 0 0 0 1 0 0 0 0 0 0 0 0 0 0 0 1 0 0 0 0 0 0 0 0 0 0 0 0 0 0 0 0 0 0 0 0 0 0 0 0 1 0 0 0 0 0 0 0 1 0 0 0 0 0 0 0 1 0 1 0 0 0 1 0 0 0 0 0 0 0 1 1 1 0 0 0 0 1 0 0 0 0 0 0 0 0 0 0 0 0 0 0 0 1 0 0 0 0 0 0 0 0 0 0 0 1 0 0 0 0 0 0 0 1 1 0 1 0 0 0 0 0 0 1 0 0 0 0 0 0 0 0 0 0 0 1 0 0 0 0 0 1 1 0 0 0 0 0 0 0 1 0 0 0 0 0 1 1 0 0 0 0 1 0 1 0 0 0 0 1 1 0 0 0 0 0 0 0 0 0 0 0 0 1 0 1 0 0 0 0 0 0 0 0 0 0 1 0 0 0 0 0 0 0 1 0 0 1 0 0 0 0 0 0 0 0 1 0 0 0 0 0 0 0 0 0 0 0 0 0 0 0 0 0 0 0 0 0 0 0 0 1 0 0 0 0 1 0 1 1 0 0 0 0 1 0 0 0 0 1 0 0 1 0 0 0 0 1 0 0 0 0 0 0 0 0 1 1 0 0 0 1 0 0 0 0 0 1 1 0 0 0 0 0 0 0 0 0 0 0 0 0 0 0 0 0 1 0 0 0 0 0 0 0 0 0 0 0 0 0 0 0 0 0 0 1 0 0 0 0 0 0 0 0 1 0 0 1 0 0 0 1 0 0 0 0 0 0 0 0 1 0 0 0 0 0 0 0 0 0 0 0 0 0 0 1 0 0 0 1 0 0 0 0 0 0 0 1 0 0 0 0 0 0 0 0 0 0 0 0 0 1 0 0 0 0 0 0 1 0 1 1 0 0 1 0 0 1 0 0 0 0 0 0 0 0 0 1 0 1 0 0 1 0 1 0 0 1 0 0 0 0 0 0 0 0 0 0 0 0 0 0 0 0 0 0 1 0 0 1 0 0 0 1 0 0 0 0 0 0 0 0 0 0 0 1 0 0 0 0 0 0 0 0 0 0 0 0 0 0 0 0 0 0 0 0 0 0 0 0 1 0 0 0 0 0 0 0 0 1 0 0 0 0 0 0 0 0 0 0 0 0 0 0 0 0 0 0 0 0 1 0 1 0 0 0 0 0 1 0 0 0 0 1 0 0 0 0 0 0 1 0 0 0 0 0 0 0 0 0 1 1 0 0 0 0 0 0 0 0 0 0 1 0 0 0 0 0 0 0 0 0 0 0 0 0 0 0 1 0 0 0 1 0 0 1 1 0 0 0 0 0 0 0 0 0 0 0 0 1 1 0 0 0 1 0 0 2 0 0 0 0 0 0 1 0 0 0 0 0 0 0 0 0 0 0 1 0 0 0 0 0 0 1 0 0 0 0 1 0 0 0 0 0 0 0 0 0 0 0 0 0 0 0 0 0 0 1 0 0 0 0 0 0 0 0 0 0 0 0 0 0 0 0 0 0 0 0 0 1 0 0 0 0 0 0 0 0 0 0 0 0 0 0 0 0 0 0 1 0 0 0 0 0 0 0 0 0 0 0 1 0 0 0 0 0 0 0 0 0 0 0 0 0 0 0 0 1 0 0 0 0 0 1 1 0 0 0 0 0 0 0 1 0 0 0 0 0 1 0 0 0 0 0 0 0 0 0 0 0 0 1 0 0 0 0 0 0 0 0 0 0 0 0 0 0 0 0 1 1 1 0 0 1 0 0 1 0 0 0 0 0 1 1 0 0 0 0 0 1 0 0 0 0 0 0 0 0 0 0 0 1 0 0 0 0 0 0 0 0 0 0 0 1 0 0 0 0 0 0 0 0 0 0 0 0 0 0 0 0 0 0 0 0 0 0 0 0 0 0 0 0 1 0 0 1 0 0 0 0 0 0 0 1 1 0 0 0 0 0 0 0 0 0 0 0 0 0 1 0 0 0 0 0 0 0 0 0 0 0 0 0 0 1 0 0 0 1 0 0 0 1 0 0 0 0 1 2 0 0 0 0 0 0 0 1 0 0 0 0 0 0 0 2 0 0 0 0 1 0 0 0 0 0 0 0 0 0 0 0 0 0 0 0 0 0 0 0 0 0 0 0 0 0 1 0 0 0 0 0 0 0 0 0 0 1 1 1 0 0 0 0 0 1 2 0 0 1 0 0 0 0 0 0 0 1 0 0 0 0 1 0 0 0 0 0 0 1 0 0 0 0 0 0 1 0 0 0 0 1 0 0 0 1 1 0 0 0 0 1 0 0 0 0 0 0 0 0 0 0 0 0 0 0 0 0 0 0 0 0 0 0 0 0 0 0 1 0 0 0 0 0 1 0 0 
0 0 1 0 0 0 1 1 0 1 0 1 1 0 0 1 0 0 1 0 1 0 0 0 0 2 1 0 0 0 0 0 0 1 1 0 0 1 1 0 1 0 0 0 1 1 1 1 0 0 0 1 1 1 2 1 0 0 0 1 1 0 0 0 1 0 0 0 0 0 0 0 0 0 0 0 0 1 0 1 0 0 0 0 0 0 1 1 2 0 1 2 0 0 0 0 1 1 0 0 1 0 0 0 0 0 0 0 2 0 0 1 0 1 0 0 1 0 2 0 0 0 0 0 1 1 1 0 0 0 0 1 0 1 1 1 1 1 0 0 0 1 0 1 0 1 0 0 0 0 0 0 0 1 0 0 0 0 0 0 0 0 0 2 0 0 0 0 1 1 1 0 0 1 1 0 1 0 1 0 0 0 0 0 1 1 0 0 0 1 0 0 1 0 0 0 0 1 1 1 0 0 0 0 0 0 0 0 0 0 1 0 1 0 1 2 1 0 0 0 1 0 1 1 0 1 1 0 1 0 0 2 0 1 1 1 1 1 1 0 0 0 0 0 1 0 0 0 0 2 0 0 1 1 0 0 1 0 1 0 0 0 1 1 0 0 0 0 0 0 0 0 0 1 0 0 0 0 0 0 0 1 0 0 0 0 0 0 0 1 0 0 1 0 0 2 0 0 0 0 0 1 1 0 1 0 0 0 0 0 0 0 0 1 0 2 2 1 1 1 2 0 0 0 0 0 0 1 0 1 1 1 0 0 1 0 0 0 0 0 0 1 0 2 0 1 1 1 0 2 0 1 0 0 0 1 0 1 0 0 1 1 2 2 0 0 2 0 0 0 1 1 0 0 0 0 0 0 1 0 0 1 0 1 1 0 0 0 1 2 1 0 0 0 0 0 0 1 0 1 0 1 1 0 0 1 0 1 0 1 0 1 1 0 0 0 2 0 2 0 0 1 1 0 0 0 1 1 0 0 0 1 0 1 0 0 1 0 0 0 0 1 0 0 0 0 0 0 1 0 1 0 0 0 1 0 0 1 0 1 0 1 1 0 0 1 0 0 1 1 1 1 0 0 1 1 0 0 0 1 0 1 0 0 0 1 0 0 2 0 0 0 0 0 2 1 0 1 0 1 0 0 0 0 0 0 0 0 0 0 1 0 1 0 1 0 0 0 1 1 0 0 1 0 1 0 2 0 0 1 1 0 0 0 0 1 0 1 0 0 1 0 0 0 0 1 0 1 0 1 0 0 0 1 0 0 0 1 0 0 0 1 0 1 0 0 0 0 0 0 0 1 1 1 1 1 1 0 0 1 0 0 1 0 1 0 0 0 1 0 0 0 1 0 0 0 0 0 0 0 1 0 0 0 0 0 0 0 1 1 0 1 2 0 0 1 0 0 1 1 0 0 0 1 0 1 0 0 0 2 0 0 0 0 0 0 0 1 1 1 0 0 0 1 1 0 0 0 0 0 1 0 1 1 0 0 0 0 1 1 0 0 0 1 0 2 0 0 0 0 0 1 0 0 0 1 1 0 0 0 1 0 0 0 2 0 1 0 2 0 0 0 0 0 0 1 0 0 1 0 1 1 0 0 0 0 1 0 0 0 0 2 1 0 0 0 0 0 2 1 1 0 0 0 0 0 0 0 0 0 0 0 0 0 1 0 0 1 0 1 1 0 0 0 0 0 0 0 1 1 0 1 0 0 1 0 1 0 1 0 1 0 0 0 0 0 2 0 0 0 0 1 1 0 0 0 1 0 0 1 2 0 1 0 0 0 0 0 0 0 0 0 0 1 0 1 0 0 0 0 0 0 0 1 0 0 0 0 1 0 0 0 2 0 1 0 0 0 0 0 1 1 1 1 2 0 0 0 0 1 1 1 0 0 0 1 1 0 1 1 0 2 0 0 0 1 0 1 0 0 1 1 1 0 1 0 1 0 0 0 0 0 0 1 0 0 1 0 1 1 1 1 0 1 0 1 0 0 1 1 1 2 0 1 0 0 0 1 1 1 1 1 0 0 1 0 0 0 0 1 0 1 0 0 0 0 0 0 0 0 0 1 0 0 2 2 0 1 0 0 1 2 0 0 1 0 1 0 0 0 1 1 0 0 0 0 0 2 0 0 0 1 0 1 0 1 1 1 1 0 1 1 0 0 0 0 1 0 0 2 0 0 0 0 0 0 0 0 1 0 0 0 1 0 1 0 0 1 1 0 1 0 0 1 0 0 0 2 0 0 1 0 0 0 0 0 0 0 0 1 0 0 1 0 2 0 1 1 0 1 0 0 2 0 0 0 0 0 1 0 0 0 0 0 0 0 0 0 0 0 1 2 0 1 0 0 1 1 0 2 0 2 2 0 0 0 1 1 2 0 1 2 0 0 1 0 0 0 0 2 1 0 1 1 0 0 0 1 1 1 0 0 0 1 0 0 1 0 0 0 1 1 0 1 0 0 1 0 1 1 0 1 0 0 0 1 0 1 0 2 0 0 0 0 0 0 1 1 2 0 0 0 0 0 0 1 0 1 0 0 0 0 0 1 1 0 0 0 0 0 1 0 1 0 0 1 0 1 1 0 0 1 0 1 0 0 0 0 0 0 1 0 1 0 1 1 0 0 0 0 1 0 0 1 0 2 0 1 1 1 1 1 0 0 0 1 0 1 1 0 0 1 1 0 1 0 2 0 0 0 1 0 0 0 1 0 1 1 1 0 0 1 0 0 1 0 2 1 1 0 0 1 1 0 0 1 1 0 1 1 2 1 1 0 0 0 0 0 0 0 0 1 0 1 1 0 1 1 0 0 1 0 0 1 0 1 2 0 1 0 0 2 0 0 1 1 1 0 0 0 0 0 1 1 0 0 0 1 0 0 0 0 1 1 1 1 0 0 1 1 0 0 1 0 1 0 1 0 0 1 0 0 1 1 1 0 0 1 0 0 0 0 0 1 0 1 1 0 1 1 2 1 0 0 0 0 0 0 0 0 0 0 0 0 0 1 1 1 0 0 0 0 0 0 1 0 0 0 0 1 0 1 0 0 0 1 0 0 0 2 0 1 0 2 0 0 1 0 0 0 0 0 0 0 1 0 1 0 0 1 1 0 0 0 0 0 0 0 0 0 0 0 0 0 1 0 1 0 1 0 0 1 0 0 1 0 0 1 0 0 0 1 0 0 0 0 1 0 1 1 0 1 1 0 0 0 0 1 0 1 1 0 0 0 1 1 1 0 1 2 1 1 0 0 0 0 0 1 0 2 0 0 0 1 0 0 1 0 0 1 1 1 0 1 0 0 2 1 0 1 0 1 0 1 0 0 1 0 0 2 0 1 0 0 0 0 0 1 0 0 0 1 1 1 2 0 0 1 0 0 0 1 1 0 1 0 0 0 1 1 1 0 0 0 0 0 1 0 0 1 1 0 0 1 2 0 0 0 0 1 1 1 0 0 0 1 0 0 0 0 1 0 0 0 0 1 0 1 0 0 0 0 1 0 0 0 1 0 1 1 0 1 1 0 0 1 0 0 0 0 0 0 1 1 1 0 0 1 0 0 0 0 1 0 0 1 1 0 0 0 0 0 1 0 0 0 0 0 0 0 0 0 0 0 0 0 1 1 1 1 0 1 2 0 1 0 0 0 0 0 0 0 0 0 0 0 0 1 0 1 1 0 0 2 0 1 1 1 0 0 1 0 0 1 0 1 1 1 0 1 0 1 0 1 1 0 1 0 0 0 0 0 1 1 0 1 1 1 1 1 0 0 0 1 1 0 0 0 1 1 0 0 0 1 1 1 1 0 0 0 2 0 0 0 0 0 0 0 0 0 0 1 1 1 0 1 0 0 0 1 1 0 0 2 1 1 1 1 1 0 0 0 0 0 1 0 1 0 0 2 1 1 0 0 0 0 1 1 0 0 1 1 0 0 0 0 1 1 0 1 0 0 0 2 0 0 0 0 0 1 0 1 0 0 0 0 1 0 1 0 1 2 0 1 0 0 0 1 0 0 0 0 2 1 0 0 0 1 0 0 0 1 0 0 0 0 0 0 0 0 0 0 0 0 0 0 0 0 1 1 1 0 0 1 1 1 2 1 0 1 0 0 0 0 0 0 0 0 0 0 0 0 0 0 0 0 0 0 1 1 0 0 1 0 0 0 1 1 0 1 0 0 0 1 1 0 0 0 0 0 1 0 1 0 0 0 0 0 0 1 0 0 0 0 1 1 0 1 1 1 0 1 1 0 1 0 0 1 0 1 1 0 0 0 1 0 0 0 0 0 0 0 0 1 0 1 0 1 1 0 0 0 1 0 0 0 1 1 0 0 0 0 2 0 1 1 0 1 0 1 0 1 2 0 1 0 1 0 0 2 1 0 0 0 0 0 1 2 0 0 0 1 0 0 0 0 0 0 0 0 0 0 1 1 0 0 1 0 1 1 0 0 0 0 1 0 0 0 0 0 0 0 0 2 2 0 0 0 0 1 2 0 1 1 1 2 0 2 1 0 0 0 0 1 0 0 0 1 0 0 
0 0 1 1 0 1 2 0 2 1 1 0 1 0 0 1 0 0 0 0 1 1 0 1 1 0 0 2 2 1 1 0 1 0 0 0 0 0 0 0 0 1 0 1 1 0 0 0 1 0 0 0 1 1 2 1 0 0 1 0 2 1 0 1 1 2 0 0 0 0 0 2 0 0 0 1 0 0 1 1 1 1 1 0 0 0 0 0 1 0 1 0 0 0 0 0 0 0 1 1 2 2 0 1 2 0 1 0 1 0 0 0 0 0 0 0 0 0 1 1 0 0 1 0 0 0 0 0 1 0 1 0 0 0 2 1 0 1 2 0 1 0 1 1 0 1 0 1 0 1 0 0 0 1 0 1 0 0 0 0 0 1 0 0 1 1 0 1 0 0 0 0 0 2 0 2 1 0 0 0 0 0 1 0 1 0 1 1 1 2 1 0 0 0 0 1 0 1 1 2 2 0 0 1 2 0 1 0 0 0 0 1 0 0 2 1 0 0 0 0 0 0 2 0 0 2 1 1 0 0 1 1 1 0 2 0 1 0 2 0 0 0 0 0 0 2 0 1 0 1 0 0 0 0 0 0 0 0 1 0 1 0 1 0 1 1 0 0 0 0 0 2 0 0 0 0 0 0 1 1 0 1 0 2 2 0 1 0 2 0 1 0 1 0 1 2 1 0 0 1 1 0 0 0 0 0 0 0 1 0 1 2 1 0 0 1 1 2 1 1 2 1 1 0 0 0 0 0 0 0 0 2 0 0 1 1 0 0 0 1 0 1 0 1 0 1 0 0 2 1 1 2 0 0 1 1 0 1 0 0 1 0 0 1 1 2 0 0 0 0 0 1 2 1 1 0 0 1 0 1 0 1 1 0 0 1 0 0 0 0 0 0 0 0 0 0 0 0 1 1 0 0 2 1 0 0 1 1 0 0 1 1 0 0 2 0 1 1 0 1 0 0 0 2 0 1 0 0 1 0 1 2 1 1 2 1 1 0 1 0 1 0 0 2 1 0 0 1 2 0 0 0 0 1 2 0 0 0 1 0 2 0 0 0 0 1 0 0 0 1 1 0 2 1 0 1 1 0 0 1 0 0 1 0 1 0 1 2 1 0 0 1 1 0 2 1 1 0 1 1 0 0 0 1 0 0 0 0 0 0 0 1 0 0 0 2 1 1 1 1 0 1 0 0 1 1 1 2 1 1 0 1 0 1 0 1 1 0 0 1 1 1 2 0 1 1 0 1 0 0 1 1 1 1 0 0 0 1 0 0 1 0 0 1 1 1 1 0 0 1 0 2 1 0 1 0 0 0 0 0 0 0 1 1 0 0 0 0 0 1 1 1 1 0 2 0 0 0 1 0 0 1 0 1 0 0 0 0 0 0 0 0 0 2 2 0 1 0 0 1 1 1 0 0 0 0 2 1 1 1 0 1 1 0 0 0 0 1 0 1 1 1 0 1 0 1 1 0 0 0 2 1 0 0 0 1 0 0 1 1 0 0 0 1 0 0 0 0 0 1 1 0 1 2 1 1 1 0 1 0 1 1 1 0 1 0 0 1 0 0 2 2 0 0 1 1 1 0 0 1 0 0 0 1 0 0 0 0 2 0 2 1 1 0 1 0 0 0 1 0 1 1 1 0 1 0 1 1 0 2 1 1 2 0 0 0 0 0 0 1 0 1 1 0 1 0 0 1 1 1 0 0 2 0 0 0 0 1 1 1 2 1 0 0 2 0 0 0 1 0 0 0 0 1 0 2 0 2 0 0 0 0 0 0 1 0 1 2 0 0 0 1 2 1 1 0 0 0 1 2 0 0 0 0 1 0 1 2 0 1 0 1 2 2 1 2 1 2 1 1 0 2 0 0 1 1 1 1 0 0 0 2 0 0 1 0 0 0 1 1 0 0 0 0 2 1 0 0 0 1 0 1 2 0 0 0 0 0 0 0 2 0 0 0 0 1 1 0 0 0 1 0 0 2 1 1 0 1 1 1 0 1 0 1 0 2 0 0 1 1 0 0 0 2 0 1 1 0 2 0 0 0 0 1 0 1 1 0 0 0 0 0 1 0 0 1 0 0 0 0 1 0 0 1 0 1 0 0 0 0 0 1 0 0 1 1 1 0 1 1 1 0 0 1 0 0 0 0 1 0 0 0 2 0 1 0 0 0 0 0 1 0 1 0 2 0 1 0 0 1 0 0 1 1 1 1 2 0 0 1 1 0 0 2 0 0 1 2 0 2 1 1 0 1 1 0 0 0 0 0 0 0 0 1 1 1 2 1 1 0 1 0 0 1 1 0 1 1 2 0 0 1 0 1 1 0 0 1 1 2 1 0 0 0 1 0 2 2 1 0 1 0 0 0 1 1 0 0 1 1 1 1 0 0 1 2 2 0 1 0 0 1 0 0 1 1 1 0 0 2 0 1 1 0 0 0 0 0 0 2 1 1 1 1 0 1 1 0 0 1 0 0 1 2 1 1 1 1 1 0 0 1 1 1 0 1 0 0 0 1 0 0 0 0 0 0 0 0 0 0 1 1 1 0 2 0 1 0 1 0 0 0 1 0 0 1 1 0 1 1 0 0 1 0 0 1 0 2 0 1 0 1 2 1 0 1 0 0 1 0 1 1 0 0 0 0 0 0 2 0 1 1 0 0 0 0 0 0 0 0 0 1 0 1 0 0 1 0 0 1 1 0 2 1 0 0 0 0 0 2 1 1 1 1 1 0 0 0 1 1 0 1 2 1 1 0 1 1 2 0 2 1 1 0 0 0 1 0 1 1 1 0 0 1 1 1 0 0 0 0 1 1 1 0 2 1 0 1 1 0 0 2 1 0 0 0 1 0 1 1 0 1 0 1 1 0 0 0 0 2 2 0 0 1 1 0 2 1 0 0 2 0 1 0 0 1 1 0 0 0 0 0 2 0 1 1 1 0 0 1 0 0 0 2 1 0 0 1 0 1 1 1 0 0 0 1 0 0 1 1 1 0 0 0 1 0 1 0 0 2 1 0 1 0 1 0 0 0 1 0 0 0 0 0 0 0 0 0 0 0 2 0 0 1 1 0 0 0 1 0 0 0 0 1 1 1 0 1 1 0 0 0 2 1 1 2 0 1 0 1 0 0 0 1 0 1 1 0 2 0 1 0 0 0 1 1 2 0 0 0 2 0 0 0 2 0 0 1 0 0 0 1 0 0 1 2 0 1 1 1 1 0 0 1 1 0 0 2 1 0 2 0 0 0 1 0 0 0 0 0 1 1 0 1 1 1 0 0 1 0 0 1 1 1 0 0 0 1 1 0 1 1 0 1 0 1 0 2 1 0 2 0 1 0 0 0 0 0 0 2 0 0 1 0 0 0 0 0 0 0 0 2 1 0 1 0 1 0 0 1 0 0 0 2 1 0 0 1 1 1 2 1 1 1 0 0 0 0 1 1 1 1 1 0 0 0 0 0 1 0 1 1 1 2 0 1 2 0 0 0 0 1 1 0 1 0 1 0 0 0 0 0 2 0 0 2 0 2 0 1 1 2 1 1 1 1 2 0 0 2 0 1 0 0 2 1 0 1 0 1 0 0 2 2 0 0 0 0 0 0 0 0 0 0 1 0 0 2 0 0 2 0 0 1 1 1 0 1 0 0 2 1 0 0 1 1 0 0 0 0 1 0 2 0 1 1 1 1 0 1 0 1 0 0 1 0 1 2 0 1 1 1 0 2 0 1 2 0 1 1 1 0 0 1 1 0 0 2 1 0 2 0 0 1 1 0 2 1 0 0 0 0 1 0 1 1 1 0 1 0 0 0 0 1 1 0 1 0 0 1 1 1 0 0 1 2 0 0 0 0 0 0 1 1 0 1 1 1 1 1 0 1 1 1 0 1 0 0 0 0 1 1 0 1 0 1 1 0 0 2 0 2 0 0 1 1 0 0 1 1 0 2 0 1 0 1 0 0 0 1 0 0 0 0 1 1 0 1 0 1 0 1 1 1 0 1 0 0 0 0 0 0 0 1 1 0 0 0 1 1 1 1 1 1 0 0 1 0 1 0 1 0 1 1 0 2 0 1 0 0 0 1 0 1 1 1 0 1 0 1 0 0 0 1 0 0 1 0 0 2 1 1 0 1 2 1 0 0 2 0 0 0 1 0 2 0 1 0 1 1 0 0 2 1 1 0 0 1 0 0 2 0 1 1 0 0 0 1 0 0 0 0 2 1 0 1 0 0 1 1 1 1 2 2 0 0 2 0 1 0 0 1 1 0 1 0 0 0 1 1 1 1 1 0 0 1 0 0 1 0 0 0 0 1 0 1 2 0 1 0 1 0 0 0 0 0 2 0 1 1 2 0 0 0 1 2 1 2 2 0 0 0 0 0 1 0 1 0 0 0 0 0 0 0 0 0 0 0 0 2 0 1 0 0 0 0 0 0 2 0 0 2 1 0 0 0 0 1 0 0 1 2 2 1 1 0 1 0 0 1 0 2 2 1 0 0 2 0 0 1 0 0 1 0 0 0 0 0 0 2 
0 1 0 0 1 0 1 1 1 0 1 2 1 1 2 1 0 0 0 1 2 2 0 2 0 1 1 0 0 1 0 1 2 1 1 1 1 0 1 2 0 1 2 0 1 1 1 1 1 1 1 1 0 1 1 1 1 1 0 2 1 1 1 2 1 1 1 0 1 0 1 1 0 0 1 0 2 0 2 0 0 1 1 1 1 1 2 0 1 1 2 0 0 1 0 2 0 1 0 1 0 1 0 1 1 1 1 1 0 1 2 1 0 1 1 0 0 0 1 1 1 0 0 0 0 1 2 1 0 0 2 2 1 1 1 1 1 1 1 2 0 1 1 0 2 0 2 0 1 2 0 1 2 2 2 1 1 0 1 0 1 2 0 2 0 0 1 1 0 0 1 1 1 0 1 0 1 0 0 0 1 2 2 1 0 1 1 1 1 0 0 1 0 2 2 0 0 2 2 0 1 2 1 1 2 0 1 1 2 0 1 0 0 2 0 2 0 0 2 0 1 0 1 0 0 0 0 1 1 1 2 0 1 1 1 2 1 1 0 1 0 2 1 0 0 2 0 1 1 2 1 0 1 0 1 1 1 2 1 1 0 0 2 1 1 0 0 0 2 1 1 1 1 1 0 1 2 2 1 1 0 2 0 2 2 1 2 1 1 2 1 0 1 1 1 2 1 2 1 0 1 2 1 0 1 1 1 1 0 0 2 2 0 1 2 0 1 1 2 0 1 1 1 0 2 1 1 1 0 2 0 0 1 0 2 1 0 1 0 2 0 2 0 1 0 1 2 0 1 0 0 1 2 2 2 1 1 1 0 0 1 2 2 0 0 0 0 2 0 0 1 1 1 0 0 0 1 1 0 0 1 0 1 1 2 1 2 0 0 2 2 0 1 1 1 0 2 1 0 0 1 1 1 0 0 0 1 0 1 2 0 1 1 0 0 0 0 0 1 2 0 1 0 2 1 1 0 0 2 0 0 1 1 1 2 1 0 1 1 1 2 1 0 1 1 1 1 0 1 2 0 1 1 1 2 1 1 2 0 1 1 0 1 1 0 2 1 2 1 1 1 0 1 2 2 2 0 0 0 1 0 1 2 1 0 1 1 0 1 0 1 1 1 1 1 1 0 2 1 0 0 1 1 1 0 1 1 1 2 0 1 1 1 0 1 2 2 1 0 1 2 1 1 1 1 0 1 1 0 0 0 1 1 0 2 2 0 1 2 1 0 1 1 1 0 1 0 1 0 0 2 0 1 0 1 2 0 0 1 0 2 0 1 0 2 1 0 1 0 1 0 1 0 1 0 2 1 1 2 1 0 0 1 1 0 1 1 1 1 1 1 1 2 2 0 0 1 1 1 0 2 1 2 1 0 0 1 2 1 1 0 1 0 0 1 2 1 2 0 1 0 1 0 0 2 1 1 0 2 1 0 0 1 1 2 1 2 0 0 0 1 2 2 0 1 1 0 2 0 1 1 0 1 1 1 2 2 0 0 1 2 2 2 0 1 1 1 0 2 1 1 0 1 0 1 0 1 0 1 0 2 0 1 1 1 1 1 1 0 0 2 0 1 1 2 0 1 0 2 2 0 1 0 2 0 1 1 0 1 0 0 1 0 2 1 1 1 1 0 0 0 2 0 1 0 1 1 1 2 0 2 2 1 2 1 1 1 1 0 1 1 1 1 1 2 0 1 1 0 1 2 1 0 0 2 1 0 2 2 0 0 1 0 1 1 1 2 1 1 0 1 1 1 2 2 1 0 1 1 1 0 1 1 0 0 1 1 1 0 1 0 2 1 1 0 1 0 1 1 0 1 1 1 1 1 1 1 2 0 1 1 0 2 1 0 1 1 0 0 1 1 1 1 2 0 1 1 1 1 1 1 1 2 0 1 1 1 1 1 1 1 1 0 1 1 1 0 1 1 1 1 0 1 1 1 0 0 1 0 1 1 2 1 0 1 0 2 0 2 0 1 1 1 1 2 1 0 1 1 1 1 1 2 2 1 1 2 0 0 0 0 0 1 0 2 1 1 0 0 1 1 1 0 2 1 1 2 2 1 1 1 0 2 0 0 0 1 1 0 2 2 1 2 1 2 0 0 0 1 2 1 1 1 1 2 1 2 0 0 0 0 1 0 0 1 0 0 1 0 1 0 0 2 2 0 0 2 1 1 2 1 0 2 1 0 0 0 0 0 2 1 0 1 1 1 1 1 0 1 2 0 1 1 1 0 0 0 0 1 1 0 1 0 1 1 0 0 2 0 1 0 2 2 1 1 0 1 1 1 1 2 2 1 0 1 2 0 1 1 2 0 1 0 1 1 1 1 1 0 1 1 1 0 1 2 0 2 1 2 1 0 0 2 0 1 0 1 0 0 1 1 1 1 0 0 0 1 1 2 0 2 1 2 2 1 0 2 0 1 0 0 1 0 1 0 0 1 0 2 2 1 0 0 0 0 0 0 1 0 1 2 2 1 1 0 0 0 0 2 1 0 2 1 1 1 1 2 2 0 0 2 0 2 1 1 0 0 0 2 1 1 1 2 0 0 0 1 1 1 0 1 0 0 1 2 1 1 1 2 0 2 0 1 0 0 1 1 1 2 1 1 0 0 1 1 2 1 0 1 0 1 0 0 0 2 2 1 1 1 1 1 0 2 0 0 2 0 1 1 1 0 0 1 1 2 1 1 0 0 1 1 1 0 1 1 0 1 0 1 0 0 2 0 0 0 1 0 2 0 1 1 0 0 1 1 0 0 1 1 2 2 0 1 1 2 0 1 0 0 2 0 1 0 1 1 1 0 2 1 1 1 0 0 2 2 2 0 0 1 1 1 2 1 1 0 1 0 2 1 0 0 2 1 1 1 1 2 0 1 0 2 1 1 1 1 0 0 0 0 1 2 0 0 0 1 1 0 0 1 1 1 2 2 1 1 0 1 1 1 2 1 0 0 2 2 1 1 2 0 0 0 0 0 1 2 2 1 1 0 0 0 0 2 1 1 1 0 0 1 1 2 0 2 1 0 1 0 0 2 0 1 0 1 0 1 0 2 2 1 1 1 1 2 1 1 1 2 1 1 0 1 0 0 1 0 1 1 1 1 1 2 1 1 1 1 1 1 0 1 0 0 1 0 1 1 0 1 0 0 0 1 1 1 1 1 0 1 1 1 1 0 1 1 1 0 2 1 2 1 0 0 0 1 0 1 1 1 1 1 1 0 1 0 0 1 0 0 0 1 0 1 0 0 2 0 2 2 0 1 0 2 1 0 0 1 2 2 2 1 2 2 0 2 1 2 0 1 2 1 1 0 1 1 0 1 1 2 0 2 0 2 1 1 0 1 1 0 1 2 2 1 2 0 1 1 1 2 2 0 0 2 0 1 1 1 1 1 1 1 0 1 1 0 2 1 1 1 1 1 2 0 2 1 1 1 0 1 1 2 0 0 2 1 2 1 1 0 0 2 1 0 1 0 1 1 1 1 0 1 1 1 0 1 0 1 2 1 1 1 2 0 1 1 0 1 1 1 2 2 0 1 0 0 0 2 1 0 1 2 1 0 2 0 1 1 2 1 1 2 0 0 1 0 1 0 0 0 2 1 1 0 1 0 0 0 1 2 2 2 0 2 1 0 2 2 0 1 1 1 0 1 2 1 0 2 1 0 2 2 2 0 0 1 1 0 1 0 0 0 1 1 1 0 1 0 0 2 0 1 1 2 1 0 0 1 2 0 0 2 0 1 0 1 1 1 2 0 1 0 0 2 1 1 0 1 1 2 2 2 1 1 2 0 2 1 1 1 1 2 2 1 1 0 1 1 0 1 1 0 0 0 0 2 1 2 1 1 1 0 1 2 1 0 0 0 2 1 0 2 0 0 1 2 1 0 1 1 0 1 2 0 0 2 0 0 1 1 1 1 0 1 1 0 1 1 0 0 2 1 2 2 0 0 1 0 2 1 2 1 1 0 0 0 1 1 1 2 0 1 2 1 1 1 1 0 1 1 2 0 1 0 1 1 2 2 1 2 0 0 0 0 1 1 1 1 1 1 2 2 0 1 2 0 1 0 0 1 1 1 0 1 1 2 0 2 1 1 0 0 1 2 0 2 1 0 0 0 1 1 1 1 0 1 0 1 0 1 0 0 0 1 0 0 1 0 0 0 2 0 1 0 1 1 0 1 1 2 0 1 1 2 1 1 1 0 1 1 0 1 1 1 2 2 1 0 1 0 1 1 2 1 0 0 1 1 1 1 1 0 1 1 1 1 0 2 1 1 2 1 1 0 1 1 0 0 1 0 2 1 1 2 1 0 1 1 1 1 1 1 0 1 2 0 0 1 1 1 0 0 2 1 0 0 2 2 2 2 0 1 0 1 1 0 2 1 1 2 1 0 1 1 0 0 1 1 0 0 1 0 0 2 0 1 1 0 1 1 1 0 2 2 2 2 0 2 0 1 2 1 1 0 1 1 1 0 0 2 0 0 1 1 1 1 0 0 1 0 1 1 0 1 1 0 0 2 2 1 1 2 0 
0 0 0 0 1 0 0 0 0 0 0 0 0 0 0 0 0 0 0 0 0 0 0 1 0 0 0 0 0 0 0 0 0 0 0 0 1 0 0 0 0 0 0 0 0 0 0 1 0 0 0 0 0 0 0 0 0 0 0 0 0 0 0 0 0 0 0 0 0 0 0 0 0 0 0 0 0 0 0 0 0 0 0 0 0 0 0 0 0 0 0 0 0 1 0 0 0 0 0 0 1 1 0 0 0 0 0 0 0 0 0 0 0 0 0 0 0 0 0 0 0 1 0 0 0 0 0 0 0 0 0 0 1 0 0 0 0 0 0 0 0 1 0 0 0 0 0 0 0 0 0 0 0 0 0 0 0 0 0 0 0 0 0 0 0 0 0 0 0 0 0 0 0 0 0 0 0 0 0 0 0 0 0 1 0 0 0 0 0 0 0 0 0 0 0 0 0 0 0 0 0 0 0 0 0 0 0 0 0 0 0 0 0 0 0 0 0 0 0 0 0 0 0 0 0 0 0 0 0 0 1 0 0 0 0 0 0 0 0 0 0 0 0 0 0 0 0 0 0 0 0 0 0 0 0 0 0 0 0 0 0 0 0 0 0 0 0 0 1 0 0 0 0 0 0 0 0 1 0 0 0 0 0 0 0 0 0 0 0 0 0 0 0 0 0 0 0 0 0 0 0 0 0 0 0 0 0 0 0 0 0 0 0 0 0 0 0 0 0 0 0 0 0 0 0 0 0 0 0 0 0 0 0 1 0 0 0 0 0 0 0 0 0 0 0 0 0 0 0 0 0 0 0 0 0 0 0 0 0 0 0 0 0 0 0 0 0 0 0 0 0 0 0 0 0 0 0 0 0 0 0 0 0 0 0 0 0 0 0 1 0 0 0 0 0 0 0 0 0 0 0 0 0 0 0 0 0 0 0 0 0 1 0 0 1 0 0 1 0 1 0 0 0 0 0 0 0 0 0 0 0 1 0 0 1 0 0 0 0 0 1 0 0 0 0 0 0 0 0 0 0 0 0 0 0 0 0 0 0 0 0 0 0 0 0 0 0 0 0 0 0 0 0 0 0 1 0 0 0 1 0 1 0 0 0 0 0 0 0 0 0 0 0 0 0 0 0 0 0 0 0 0 0 0 0 0 0 0 1 0 0 0 0 0 0 0 0 0 0 0 0 0 0 0 0 0 1 0 0 0 0 0 0 0 0 0 0 0 0 1 0 0 0 0 0 1 0 1 0 0 0 0 0 0 0 0 0 0 0 0 0 0 0 0 0 0 0 0 0 0 1 0 0 0 0 0 0 0 0 0 0 0 0 0 1 0 0 0 0 0 0 0 0 0 0 0 0 0 0 0 1 0 1 0 0 0 0 0 0 0 0 0 0 0 0 0 0 0 0 0 0 0 0 0 1 0 0 0 0 0 0 0 0 0 0 0 0 0 0 0 0 0 1 0 0 0 0 0 0 0 0 0 0 0 0 0 0 0 0 0 0 1 0 0 0 0 0 0 0 0 0 0 0 0 0 0 0 0 0 0 0 0 0 0 0 0 0 0 0 0 0 0 0 0 1 0 0 0 0 0 0 0 0 0 0 0 0 1 0 0 0 0 0 0 0 0 0 0 0 0 0 0 0 0 0 0 0 0 0 0 0 0 0 0 0 0 0 0 0 0 0 0 0 0 0 0 0 0 0 0 1 0 0 0 0 0 1 0 0 0 1 0 0 0 0 0 0 0 0 0 0 0 0 0 0 0 0 0 0 0 0 0 0 0 0 0 0 0 0 0 0 0 0 0 0 0 0 0 0 0 0 0 0 0 0 0 0 0 0 0 0 0 0 0 0 0 0 0 0 0 0 0 0 0 0 0 0 0 0 0 0 0 1 0 0 0 0 0 0 0 0 0 0 0 0 0 0 0 0 0 0 0 0 0 0 0 0 0 0 0 0 0 0 0 1 0 0 0 0 0 0 0 0 0 0 0 0 0 0 0 0 0 0 0 0 0 0 0 0 0 0 0 0 0 0 0 0 0 0 0 0 0 0 0 0 0 1 0 0 0 0 0 0 0 0 0 0 0 0 0 0 0 0 0 0 0 0 0 0 0 0 0 0 0 0 0 0 0 0 0 0 0 0 0 0 0 0 0 0 1 0 0 0 0 0 0 0 0 0 0 1 0 0 0 0 0 0 0 0 0 0 0 0 0 0 0 0 0 0 0 0 0 0 0 0 0 0 0 0 0 0 1 0 1 0 0 0 0 0 0 0 0 0 1 0 0 0 0 0 0 0 0 0 0 0 0 0 0 0 0 0 0 0 0 0 0 0 0 0 0 0 0 0 0 0 0 0 0 0 0 0 0 1 0 0 0 0 0 0 0 0 0 0 0 0 0 0 0 0 0 0 0 0 0 0 0 0 0 0 0 0 0 0 0 0 0 0 0 0 0 0 0 0 0 0 0 0 0 0 0 0 0 0 0 0 0 0 0 0 0 1 1 1 0 0 0 0 0 0 0 0 0 0 1 0 0 0 0 0 0 0 0 0 1 0 0 0 0 0 0 0 0 0 0 0 1 0 0 0 0 0 0 0 0 0 0 1 0 0 0 0 0 0 0 0 0 0 0 1 0 0 0 0 0 0 0 0 0 0 0 0 0 0 0 0 0 0 0 0 0 0 0 0 0 0 0 0 0 0 0 0 0 0 0 0 0 1 0 0 0 0 0 0 0 0 0 0 0 0 0 0 0 0 1 0 0 0 0 0 0 0 0 0 0 0 0 0 0 0 0 0 0 0 0 0 0 0 0 0 0 0 0 0 1 0 0 0 0 0 0 0 0 0 0 0 0 0 0 1 0 0 0 0 0 0 0 0 0 0 0 0 0 0 0 0 0 0 0 0 0 0 0 0 0 0 0 0 0 0 0 0 0 0 0 0 0 0 0 0 0 0 0 0 1 1 0 0 0 0 0 0 0 0 0 0 0 0 0 0 0 0 0 0 0 0 0 0 0 1 0 0 0 0 0 0 0 0 0 0 0 0 0 0 0 0 0 0 0 0 0 0 0 0 1 0 0 0 0 0 0 0 0 0 0 0 0 0 0 0 0 1 0 0 0 0 0 0 0 0 0 0 0 0 0 0 0 0 0 0 0 0 0 0 0 0 0 0 0 0 0 0 0 0 0 0 0 0 0 0 0 0 0 0 0 0 0 0 0 0 0 0 0 0 1 0 0 0 0 0 0 0 0 0 0 0 0 0 0 0 0 0 0 0 0 0 0 0 0 0 0 0 0 0 0 0 0 0 0 0 0 0 0 0 0 0 0 0 0 0 0 0 0 0 0 0 0 0 0 0 0 0 0 0 0 0 0 0 0 1 0 0 0 0 0 0 0 0 0 0 0 0 0 0 1 0 0 0 0 0 1 0 0 0 0 0 0 0 0 0 0 0 0 0 0 0 0 0 0 0 0 0 0 0 0 0 0 0 0 0 0 0 0 0 1 0 0 0 0 0 0 0 0 0 0 0 0 0 0 0 0 0 0 0 0 0 1 0 0 0 0 0 0 0 0 0 0 0 0 0 0 0 0 0 0 0 0 0 0 0 1 0 0 0 0 0 0 0 0 0 0 0 0 0 0 0 0 0 0 0 0 0 0 0 0 0 0 0 0 0 0 0 0 0 0 0 0 0 0 0 0 1 0 0 0 0 0 0 0 0 0 1 0 0 0 0 0 0 0 0 0 0 0 0 0 0 0 0 1 0 0 0 0 0 0 0 0 0 0 0 0 1 0 0 0 0 0 1 0 0 0 0 0 0 0 0 0 0 0 0 0 0 0 0 0 0 0 0 0 0 0 0 0 0 0 0 0 0 0 0 0 0 0 0 0 0 0 0 0 0 0 0 0 1 0 0 0 0 0 0 0 0 0 0 0 0 0 0 0 0 0 0 0 0 0 0 1 0 0 0 0 0 0 0 0 0 0 0 0 0 1 0 0 0 0 0 0 1 0 0 0 0 0 0 0 0 1 0 0 0 0 0 0 0 0 0 0 0 0 0 0 0 1 0 0 0 0 0 0 0 0 0 0 0 0 0 0 0 0 0 0 0 0 0 0 0 0 0 0 1 0 0 0 0 0 0 0 0 0 0 0 0 0 0 0 0 0 0 0 0 0 0 0 0 0 0 0 0 0 0 0 0 1 0 0 0 0 0 0 0 0 0 0 0 0 0 1 0 0 0 0 0 0 0 0 0 0 0 0 0 0 0 1 0 0 0 0 0 0 0 0 0 1 0 0 0 0 0 0 0 0 0 0 0 1 0 0 0 0 0 1 0 0 0 0 0 0 0 0 0 1 0 0 0 0 0 1 0 0 0 0 0 0 0 0 0 0 0 0 0 1 0 0 0 0 0 0 0 0 0 0 1 0 0 0 0 0 0 0 0 0 1 0 0 0 0 0 0 0 0 0 0 0 0 0 0 0 0 0 0 0 0 1 0 0 0 0 0 0 0 0 0 0 0 0 0 0 0 0 0 0 
0 0 1 1 0 0 0 0 0 0 0 1 0 0 0 0 0 0 1 0 0 0 0 0 0 0 0 1 0 0 0 0 0 0 0 1 1 1 0 2 0 1 0 0 0 0 0 0 0 0 1 1 0 0 0 0 0 0 1 0 0 0 1 0 0 0 0 0 0 0 0 0 0 0 0 1 1 1 0 0 0 0 0 0 0 0 0 0 0 0 0 1 0 0 0 1 1 0 1 2 0 1 0 1 0 0 0 0 0 1 0 0 0 0 0 1 2 0 0 1 0 0 0 0 1 0 0 1 0 0 0 0 0 1 0 0 0 0 0 0 0 0 0 0 1 0 0 0 0 0 1 0 0 0 0 0 1 0 1 1 1 1 1 1 0 1 1 0 0 0 0 0 0 0 0 1 0 0 0 0 0 0 0 1 1 0 1 0 0 1 0 0 0 1 1 0 0 1 0 0 1 0 0 0 1 0 0 0 0 0 0 1 0 0 0 2 1 0 2 1 0 0 0 0 0 0 0 0 1 0 0 1 0 1 0 1 0 0 1 0 1 1 0 1 1 1 0 1 1 0 0 0 1 1 1 0 1 0 0 1 0 1 1 0 1 1 0 1 0 0 0 0 0 1 1 1 0 0 0 0 0 0 0 0 0 0 1 0 1 1 0 0 0 0 0 1 1 0 0 1 0 1 1 0 1 0 0 0 1 1 1 0 0 0 0 0 0 0 1 1 0 1 1 0 0 1 0 0 1 0 1 0 0 0 0 0 1 0 0 0 0 1 0 1 0 1 0 1 0 0 0 0 0 0 0 0 0 0 1 0 0 0 0 1 0 0 0 2 1 1 0 1 0 1 0 0 1 1 0 0 0 0 0 0 0 0 1 1 1 0 0 0 0 0 0 0 0 0 1 0 0 0 1 1 1 0 0 0 0 0 0 0 0 0 0 1 0 0 1 0 0 1 1 2 2 1 0 1 0 0 1 0 0 1 0 0 0 0 0 0 0 0 1 1 0 1 0 1 1 0 0 0 0 0 2 1 0 0 0 0 0 1 0 0 0 0 0 0 0 0 0 0 0 0 1 0 0 1 0 0 0 0 0 0 1 1 0 1 1 0 0 0 0 0 0 1 0 1 1 0 0 1 0 0 0 0 0 1 0 0 1 0 0 1 0 0 1 0 1 1 0 0 0 0 1 0 1 0 0 0 1 0 0 1 0 2 0 0 0 1 1 0 1 0 1 1 0 0 1 1 0 0 0 0 0 1 1 0 0 2 0 0 2 1 0 1 1 0 0 0 0 1 0 0 1 2 1 1 1 0 1 0 0 0 0 0 0 0 0 1 0 0 0 0 1 0 0 0 0 0 0 0 0 1 0 0 0 1 0 1 0 1 0 0 0 0 0 1 0 0 0 0 0 0 0 0 0 1 0 0 0 1 1 1 0 0 0 0 0 0 1 0 0 0 0 1 1 0 0 0 0 1 0 0 1 0 0 0 0 0 1 0 0 0 0 0 1 1 2 1 1 1 0 0 0 0 0 1 0 0 0 2 0 1 0 0 0 0 1 0 1 0 0 0 0 0 0 0 0 1 0 0 0 0 0 0 0 0 0 1 0 0 0 0 0 1 0 0 1 0 0 0 0 1 0 0 0 0 1 1 0 0 0 1 0 0 1 0 1 0 0 0 0 0 0 0 0 1 1 0 0 0 0 1 0 1 0 0 0 0 0 1 0 1 1 1 0 0 1 1 0 0 0 1 0 0 1 0 0 0 0 0 0 0 2 0 0 0 1 0 1 2 0 0 1 1 0 0 0 0 0 1 1 0 0 0 0 0 1 0 0 1 0 0 0 0 0 0 0 0 0 1 0 0 0 0 0 0 1 1 1 0 0 0 0 0 0 0 1 0 1 0 0 0 1 1 0 0 0 0 1 1 0 0 0 0 0 1 0 1 0 0 1 1 0 1 0 0 0 0 0 1 0 2 0 0 0 0 0 0 0 0 0 1 0 0 0 0 0 0 0 0 1 0 0 1 0 0 0 0 0 0 1 0 0 1 0 0 0 0 0 0 0 1 0 1 0 0 0 0 0 0 0 1 0 0 0 0 0 2 0 0 0 0 0 0 2 0 0 0 0 0 1 0 0 0 1 1 0 1 0 1 0 0 0 0 0 0 0 0 1 1 0 1 0 1 0 1 0 0 0 0 0 0 0 0 0 1 0 0 1 0 0 1 1 0 0 0 0 1 1 0 1 0 0 0 0 0 1 1 1 0 0 0 0 1 0 1 0 0 0 0 1 1 0 0 0 0 1 0 1 0 0 0 0 0 0 0 0 0 0 0 1 0 2 0 0 1 0 1 1 0 0 1 0 0 0 0 1 0 0 0 1 0 0 0 0 0 0 0 0 1 0 0 1 1 0 1 0 0 0 0 1 0 0 0 0 0 2 0 0 1 0 0 0 0 0 0 0 0 0 2 0 0 0 0 0 0 0 1 0 0 1 0 1 0 0 1 0 0 1 0 0 0 1 0 1 1 0 0 0 0 0 0 1 0 0 0 0 0 0 0 1 0 1 1 0 1 0 0 0 0 1 0 0 1 1 0 1 0 0 2 1 0 0 0 0 0 0 0 0 0 0 0 0 2 0 0 0 0 0 0 0 1 1 0 0 1 1 0 1 1 0 0 0 0 0 0 0 1 0 0 0 0 0 0 1 1 0 0 0 0 0 1 0 1 0 0 1 0 1 1 0 1 0 0 0 0 0 0 0 0 0 1 0 0 0 0 1 0 0 0 1 0 0 0 1 2 1 0 2 1 1 0 0 0 0 0 1 1 0 0 1 0 0 0 0 0 1 0 0 0 0 0 0 1 0 0 1 0 0 1 2 0 0 1 1 0 1 0 0 0 0 0 0 0 0 0 0 0 0 0 0 0 0 0 1 0 1 0 0 0 0 0 0 0 1 0 0 0 0 0 0 0 0 0 0 0 1 0 0 1 0 0 0 0 0 1 1 0 0 1 0 0 0 1 0 0 0 1 0 1 0 1 0 1 0 1 0 0 0 0 1 0 0 1 0 0 1 0 0 0 0 0 0 0 0 1 0 1 0 0 1 0 1 0 0 0 1 0 1 0 0 0 0 1 0 0 1 0 0 0 0 0 1 0 0 0 0 0 0 0 0 1 0 0 1 0 0 1 1 0 0 0 1 0 0 0 0 0 0 1 0 0 0 1 0 0 0 0 0 0 0 1 0 1 0 0 0 1 0 1 0 0 0 0 2 0 0 0 0 1 0 0 1 0 0 0 0 0 0 0 0 0 0 1 0 0 0 0 0 0 0 1 0 0 0 1 0 2 0 0 0 0 0 0 1 0 0 0 2 1 1 0 0 0 0 0 1 0 0 0 0 0 0 0 1 0 0 0 0 0 0 0 0 0 0 1 1 0 0 2 0 0 0 1 0 1 1 0 0 0 1 0 0 0 0 1 1 0 0 0 0 0 0 0 0 1 0 0 0 1 0 0 0 1 0 0 0 1 1 0 0 1 0 1 1 0 0 1 0 1 0 0 0 0 0 0 1 0 0 0 0 0 0 1 0 0 1 0 0 1 0 0 0 0 1 0 0 0 1 0 0 0 0 1 0 1 0 0 1 0 0 1 0 1 0 0 0 0 1 0 0 0 0 0 0 0 0 0 0 0 0 1 0 0 0 1 1 0 0 0 0 1 0 0 0 0 0 1 0 0 1 0 0 2 0 0 0 1 0 0 0 0 1 0 2 0 0 0 0 0 0 0 0 1 1 1 0 0 0 0 0 0 0 0 0 1 0 1 0 0 0 0 0 0 1 1 1 0 0 0 0 0 0 0 0 0 0 1 0 0 0 0 0 1 0 0 2 1 0 0 0 0 0 0 0 0 1 0 1 1 1 0 0 1 0 1 0 2 0 0 0 0 1 0 0 0 1 0 0 1 0 0 0 1 1 0 0 0 0 1 0 0 0 1 1 1 1 0 0 0 0 1 0 0 0 0 0 1 0 0 0 0 0 0 0 0 0 0 0 0 0 1 0 0 1 0 0 0 0 0 1 0 2 0 0 0 0 1 0 0 0 1 0 0 0 0 0 1 1 0 0 0 1 1 0 0 0 1 0 0 1 0 0 0 0 0 0 1 0 1 0 0 1 1 0 1 0 0 1 1 0 0 0 0 0 0 1 0 0 0 2 1 0 0 0 0 1 0 1 1 0 0 1 0 0 0 0 1 0 0 0 2 0 0 0 0 1 1 0 1 1 1 0 0 0 0 0 1 1 1 0 1 1 0 0 0 1 0 0 0 0 0 1 0 1 0 0 0 0 1 0 0 0 0 0 1 0 0 1 0 0 0 0 0 0 1 1 1 0 0 0 1 0 0 0 0 0 0 0 0 0 1 0 0 0 1 0 1 0 0 0 0 0 0 0 0 1 0 0 0 1 1 0 1 0 0 0 0 0 0 0 0 0 0 0 0 1 1 0 1 0 0 0 0 0 0 1 0 
0 0 0 1 0 0 0 0 0 0 0 1 0 0 0 0 0 0 1 0 0 0 0 0 1 0 0 1 1 0 0 0 0 0 0 1 1 0 1 0 0 1 0 0 0 2 0 0 0 0 0 0 0 0 0 0 0 2 1 0 0 0 0 0 0 0 1 0 0 1 0 0 0 1 0 0 0 0 0 0 0 0 0 0 0 1 1 0 2 0 0 0 0 0 1 1 0 0 0 0 0 1 0 0 0 0 1 0 1 1 0 0 0 0 0 0 0 0 1 0 1 0 0 1 0 0 0 0 1 0 0 1 0 1 1 1 0 0 0 0 1 0 1 0 0 0 0 1 0 0 0 0 0 1 0 0 0 0 1 0 1 0 0 0 0 1 0 0 0 0 0 1 0 1 0 0 0 0 0 0 1 0 0 0 0 0 0 0 0 1 0 0 0 0 0 0 0 0 0 0 1 0 0 1 1 0 0 1 0 0 0 0 0 0 0 0 0 0 0 1 0 0 0 1 0 1 1 0 0 0 0 0 0 0 0 0 0 1 0 0 0 0 0 0 0 0 0 1 1 0 0 1 0 1 0 0 0 0 0 0 0 1 0 0 0 0 0 0 0 0 1 1 0 0 0 0 1 0 0 0 0 0 0 1 0 0 0 0 0 1 0 0 0 0 0 0 0 0 0 0 0 0 0 0 0 0 1 1 0 1 0 1 0 0 0 0 0 1 0 0 0 0 0 0 0 0 0 0 0 0 0 1 0 1 0 0 0 0 1 0 0 0 0 0 0 1 0 0 0 0 0 0 0 0 0 0 0 0 0 0 0 0 0 0 1 0 0 0 1 0 0 0 0 0 0 0 1 1 1 0 0 0 0 0 0 0 0 0 1 0 1 0 1 1 0 1 0 0 0 0 0 0 1 0 0 1 1 0 1 0 0 0 0 0 0 0 0 0 0 0 0 1 0 0 0 1 0 0 0 1 0 0 1 0 0 0 1 0 1 0 0 0 0 0 0 0 1 0 0 0 0 0 0 0 0 0 0 0 0 1 0 0 0 0 0 0 1 0 0 0 0 0 0 1 0 1 1 1 0 0 0 0 0 0 0 0 1 0 0 0 0 0 1 0 0 0 1 0 0 0 1 0 0 0 0 2 0 0 1 0 0 0 1 0 0 0 0 0 0 0 0 0 0 0 0 0 0 0 1 0 0 0 0 1 0 0 1 0 0 0 1 0 1 0 0 1 0 0 0 0 0 1 0 0 1 0 0 0 0 0 0 0 0 0 0 1 0 1 0 0 0 0 0 1 0 0 1 0 0 1 0 0 1 0 0 1 0 1 0 1 1 0 1 0 0 0 0 0 1 1 1 0 1 1 0 0 1 0 0 0 0 0 0 0 0 0 0 1 0 1 0 1 0 0 1 0 1 0 1 0 0 1 0 0 1 0 0 0 1 1 1 0 0 0 0 0 0 0 1 0 0 0 0 0 0 0 1 0 0 0 0 0 0 0 1 0 0 1 0 1 0 1 0 0 0 0 1 0 1 0 0 0 0 0 0 0 0 0 0 0 1 1 0 0 1 1 0 1 1 0 0 1 0 0 0 0 1 1 0 1 0 0 0 0 0 0 0 0 0 0 0 0 0 1 0 1 1 0 0 1 1 0 0 0 0 1 0 0 0 0 0 0 0 0 0 1 0 0 0 0 1 0 0 0 1 0 2 0 0 0 0 1 0 0 0 0 0 0 0 0 0 1 0 0 0 1 0 1 0 0 1 0 1 0 0 0 0 0 1 0 1 0 0 0 0 0 1 0 0 0 0 1 0 0 0 0 0 0 0 0 0 0 0 0 0 0 1 0 0 0 0 0 0 1 0 1 0 1 0 0 0 1 1 1 1 0 0 0 0 0 0 0 0 0 0 0 1 1 1 0 0 1 1 1 0 0 1 0 0 0 1 1 0 1 0 0 1 0 0 0 0 0 0 0 0 0 0 0 0 0 0 1 0 0 0 1 0 0 0 0 0 0 0 0 0 0 0 0 0 0 0 0 0 0 0 1 0 0 0 0 0 0 1 1 0 0 1 0 0 1 1 0 0 0 0 0 0 0 0 0 0 0 0 1 1 0 0 0 0 0 0 1 0 0 1 0 0 0 1 0 0 0 0 0 0 0 0 0 1 0 0 0 1 0 0 0 1 0 0 0 0 0 0 0 0 0 0 0 0 0 0 0 1 0 1 0 0 0 0 1 0 0 0 1 0 0 0 0 1 0 0 1 1 0 0 0 0 0 0 1 0 0 0 0 0 1 0 0 1 1 1 0 0 0 0 0 0 1 0 1 1 0 1 0 0 1 0 0 1 0 0 0 0 0 1 0 0 0 0 0 0 0 1 0 0 0 0 0 0 0 0 0 0 0 0 0 0 1 0 2 0 0 1 1 1 1 0 0 0 0 0 1 0 0 0 0 0 0 1 1 0 0 0 0 0 0 0 0 0 0 0 0 0 0 1 0 0 0 0 0 0 0 0 0 1 1 0 0 0 0 0 0 0 0 0 1 0 0 1 0 0 0 1 1 0 0 1 1 0 0 1 0 0 1 1 0 1 0 1 0 1 0 1 0 0 0 0 0 1 1 0 0 0 0 0 0 1 0 1 0 0 0 0 0 0 0 1 1 0 0 0 0 0 0 0 1 0 0 0 0 0 0 0 0 0 0 0 1 0 1 0 0 1 1 0 0 1 0 0 0 0 0 0 1 0 1 0 0 0 0 0 0 1 0 0 0 0 0 0 0 0 1 0 0 0 0 0 0 1 0 0 0 0 0 1 0 0 1 0 0 0 0 0 0 0 0 0 0 0 0 1 0 0 0 0 0 1 0 0 0 1 0 0 0 0 0 0 0 0 0 0 0 0 1 0 0 1 0 0 0 0 0 0 0 1 1 0 0 0 0 0 0 2 0 1 0 0 1 0 0 1 0 0 1 0 0 0 0 0 0 0 1 0 0 0 0 0 1 0 0 0 0 0 1 0 0 1 0 0 1 0 0 1 0 1 0 0 0 0 0 0 0 0 0 0 0 0 0 0 0 0 0 1 0 0 1 0 1 0 0 0 1 0 0 0 0 1 0 0 0 0 0 0 0 0 0 0 0 1 0 0 0 0 0 0 0 0 0 1 0 0 0 1 1 0 0 0 0 1 0 1 0 0 0 1 0 1 1 0 0 0 0 0 0 0 0 0 0 0 0 0 0 0 0 0 1 0 1 0 0 0 0 1 0 1 0 0 0 0 0 1 0 0 0 0 0 1 0 0 0 0 1 0 0 1 1 0 0 0 0 0 0 0 0 0 1 0 0 0 0 0 1 0 0 0 0 0 0 0 0 0 0 0 0 0 0 0 0 1 0 1 0 0 1 0 0 1 0 0 0 0 0 0 0 0 0 1 0 1 0 2 0 0 0 0 0 0 0 0 0 1 0 0 0 1 1 0 0 0 0 0 0 0 0 0 0 1 0 0 0 0 0 0 0 1 0 0 1 1 0 0 0 0 0 0 1 0 0 0 0 0 0 0 0 0 0 0 0 0 0 0 0 0 0 1 0 0 0 0 0 0 1 0 0 0 0 0 1 1 0 1 0 0 0 0 0 0 0 1 0 0 0 0 0 0 0 0 0 0 0 1 0 0 0 0 1 0 0 1 0 0 0 0 0 0 0 0 0 1 0 0 0 0 0 0 0 0 0 0 0 0 0 0 1 0 2 0 0 0 1 0 0 0 1 0 1 0 0 0 1 0 0 1 0 0 0 0 0 0 0 0 0 0 1 1 0 0 0 0 0 0 1 1 0 0 0 0 0 0 0 0 1 1 0 0 0 0 0 0 0 0 0 0 0 0 0 0 0 0 1 0 0 1 0 0 0 0 0 0 0 0 0 0 0 1 0 0 1 0 1 0 0 1 0 0 1 1 0 1 0 0 0 0 0 0 0 0 0 0 0 0 1 0 0 1 0 0 0 0 0 0 0 0 1 1 0 1 0 0 0 0 1 0 1 0 0 0 0 0 0 0 0 0 1 1 0 0 1 0 1 0 1 0 1 0 0 0 0 0 0 0 0 1 1 0 0 0 0 1 0 0 1 0 0 1 0 1 0 0 0 1 0 0 0 0 1 0 0 0 0 0 1 0 0 1 0 0 0 0 0 1 1 0 0 0 0 1 1 0 1 0 0 1 0 0 0 0 0 0 1 0 0 0 0 0 0 1 0 1 0 0 0 0 0 0 0 1 1 1 0 0 0 0 1 0 0 1 1 0 0 0 0 1 0 0 0 0 1 0 1 0 0 0 1 0 0 0 0 0 0 0 0 0 1 1 0 0 1 1 0 1 0 0 0 0 1 0 0 0 0 0 0 0 0 1 1 1 0 0 0 0 0 0 1 0 0 0 0 0 0 0 1 0 0 0 0 0 0 0 0 0 1 0 0 0 0 0 0 0 0 1 0 1 0 0 0 0 0 0 0 0 0 0 0 1 0 0 0 1 1 
0 0 1 0 0 0 0 0 0 0 0 0 0 0 0 0 0 0 0 0 0 1 0 0 0 0 0 0 0 0 0 0 0 0 0 0 1 0 0 0 0 0 0 0 0 0 0 0 0 0 0 0 0 0 0 0 0 0 0 0 0 0 1 0 0 0 1 0 0 1 0 0 1 0 0 0 0 0 0 0 0 1 0 0 0 0 0 0 0 0 0 1 0 0 0 0 1 0 0 0 0 0 0 0 0 1 0 0 0 0 0 0 0 0 0 0 0 0 0 0 1 1 0 1 0 0 0 0 0 0 0 1 1 0 0 1 0 0 0 0 0 0 0 0 0 0 0 0 0 1 0 0 0 1 0 0 0 0 0 0 0 1 0 0 0 1 1 0 0 0 0 0 0 0 1 0 0 0 0 0 0 0 0 0 0 0 0 0 1 0 0 0 0 0 1 0 0 0 0 0 0 0 0 1 0 0 0 0 0 0 0 0 0 1 0 0 0 0 0 0 0 0 0 0 0 0 0 1 0 0 0 0 0 0 1 1 0 1 0 0 0 0 0 0 0 0 0 1 0 0 0 1 1 0 0 0 1 0 1 0 1 0 0 0 0 0 0 1 1 1 0 1 0 0 1 0 0 0 0 0 0 0 0 0 0 0 0 0 0 1 1 0 0 0 0 0 0 1 1 0 0 0 0 1 0 0 1 0 0 0 0 1 1 0 0 0 0 0 0 0 0 0 0 0 0 0 0 0 0 0 0 0 1 0 1 0 0 0 0 0 0 0 0 0 0 0 0 0 0 0 0 0 0 0 0 0 0 0 0 0 0 0 0 0 0 0 0 0 0 0 1 0 1 0 0 0 0 1 0 0 0 0 0 0 0 0 0 0 0 0 1 0 0 0 0 0 0 0 0 1 0 1 0 0 0 0 0 1 0 0 0 0 0 0 0 1 0 1 0 0 0 0 0 0 1 1 0 0 0 0 0 0 0 0 0 1 0 0 0 0 0 1 0 0 0 0 1 0 0 1 0 0 1 0 0 0 0 0 1 0 1 0 0 0 0 0 1 0 0 0 0 0 0 1 0 1 1 0 0 0 0 0 0 0 0 0 0 0 0 0 0 1 0 0 0 0 0 1 0 0 0 0 0 0 0 0 0 0 0 0 0 0 0 0 0 1 0 0 0 0 1 0 0 1 0 1 0 0 0 0 1 0 0 0 0 0 0 0 0 0 1 0 0 1 0 0 0 0 0 0 0 0 0 1 0 0 0 0 0 1 0 0 0 0 0 0 0 0 0 1 0 0 0 0 0 0 0 0 0 1 0 0 0 0 0 1 1 0 0 1 0 0 0 1 0 0 0 0 0 1 0 0 0 0 1 0 1 0 0 0 0 0 0 1 0 0 0 0 0 0 0 0 0 0 0 1 0 0 0 1 0 1 0 0 0 0 1 0 0 0 1 0 0 0 1 0 1 0 1 1 0 0 0 0 1 0 0 0 0 0 0 0 0 0 0 0 1 0 0 0 0 0 0 0 1 1 0 1 0 0 0 0 0 0 0 0 0 0 0 0 1 0 0 0 1 0 0 0 0 0 0 0 0 0 0 0 0 0 0 0 0 0 0 0 0 0 0 0 0 0 1 1 0 0 0 0 1 0 0 1 0 1 0 0 0 1 0 0 1 0 1 0 0 0 1 0 1 0 0 0 0 0 0 0 0 0 0 0 1 0 0 0 1 0 0 1 0 1 0 0 1 0 1 0 0 0 0 0 0 0 0 0 0 0 0 0 0 0 0 0 0 0 0 0 0 0 0 0 0 0 0 0 0 0 0 1 0 0 0 0 0 0 0 0 0 0 0 0 0 0 0 0 0 0 0 0 0 0 0 0 0 0 0 1 0 0 0 1 0 0 0 0 0 0 0 1 0 0 0 0 1 0 0 1 0 0 0 0 0 0 0 0 1 0 0 0 0 0 0 0 0 1 0 0 0 0 0 0 0 0 0 0 0 0 0 0 0 0 0 0 1 0 0 0 0 0 0 0 0 1 0 0 0 1 0 0 0 0 0 1 0 0 0 0 1 1 0 1 0 0 0 0 0 0 1 0 1 1 0 0 0 0 0 0 0 1 0 0 0 0 0 0 0 0 1 0 1 0 0 0 1 0 0 0 0 1 0 0 0 0 0 0 1 0 0 0 1 0 0 0 0 0 1 1 0 0 1 0 0 0 0 0 0 0 0 0 0 0 0 1 0 1 0 0 0 0 0 0 0 0 0 0 0 1 0 0 0 0 0 0 0 1 0 0 0 0 0 0 0 0 0 0 0 0 0 0 1 0 0 0 0 1 0 1 0 1 0 1 0 0 0 0 0 0 1 0 0 0 0 0 0 1 0 0 0 0 0 0 0 0 0 0 0 0 0 0 0 1 0 0 0 0 0 0 0 1 0 0 0 0 0 0 0 0 0 0 0 0 0 0 0 1 0 1 0 0 0 0 0 0 0 0 0 1 0 0 0 0 0 0 0 1 0 0 0 0 0 1 0 0 0 1 0 0 0 0 1 0 0 0 0 0 0 0 0 0 0 0 0 0 0 0 0 1 0 0 0 1 0 0 0 0 0 0 0 0 0 0 0 0 0 1 1 0 0 0 0 0 0 0 0 0 0 0 0 0 0 0 0 0 0 0 0 0 0 1 0 0 0 0 0 0 0 0 1 1 1 0 0 0 0 0 0 0 0 0 0 0 0 0 0 0 0 0 0 1 0 0 0 0 0 0 0 0 0 1 0 0 0 0 0 0 0 0 0 0 0 0 1 0 0 0 0 0 0 1 0 0 0 0 0 0 0 0 0 0 0 0 0 0 0 0 0 0 0 0 0 0 0 0 1 0 0 0 0 0 0 0 0 0 0 0 0 0 0 0 1 0 0 0 0 0 0 0 0 0 0 0 0 0 0 0 0 0 0 0 0 0 0 1 0 0 0 0 0 0 0 0 0 0 0 0 0 0 1 0 0 0 0 1 0 0 1 0 0 0 0 0 0 0 1 0 1 0 0 0 0 0 1 0 0 0 0 0 0 0 0 0 0 0 0 0 1 0 0 0 0 0 0 0 0 0 1 0 0 1 0 0 0 0 0 1 0 0 0 0 1 0 0 0 0 0 0 0 0 0 0 0 0 0 0 1 0 0 0 0 0 0 0 0 0 0 0 0 0 0 0 0 0 0 0 1 0 0 0 0 0 1 1 0 0 0 0 0 0 1 1 0 0 1 1 0 0 0 0 1 0 0 0 0 0 1 0 0 0 0 1 0 1 0 1 0 1 0 0 0 0 0 0 0 0 0 1 0 1 0 0 0 0 0 0 0 1 0 1 0 0 0 0 0 0 0 0 0 0 0 0 0 0 0 0 0 0 0 0 1 0 0 1 0 0 1 0 0 0 0 0 0 0 0 0 0 0 1 0 0 0 0 0 0 0 0 0 0 0 0 1 0 0 0 1 0 0 0 0 0 0 0 0 0 1 0 0 0 0 0 1 0 1 0 0 0 0 0 0 0 0 0 1 0 0 0 0 1 0 0 0 1 0 0 0 1 0 0 0 1 0 0 0 0 1 0 0 0 0 1 0 0 0 0 0 1 0 0 1 1 0 0 0 0 1 0 1 0 1 0 0 0 1 0 1 0 0 0 1 0 0 0 0 0 0 0 1 0 0 0 0 0 0 0 0 0 0 0 0 0 1 0 0 0 0 1 0 0 0 0 0 0 0 0 0 0 0 0 0 0 0 0 0 0 0 0 0 0 0 0 0 0 0 0 0 0 0 0 1 1 0 0 0 0 0 1 0 0 0 0 0 0 0 0 0 0 0 0 1 0 0 0 0 0 0 0 0 0 0 0 0 0 0 1 0 0 0 0 0 0 0 1 0 0 0 1 1 0 0 1 0 0 0 0 0 0 1 0 0 1 0 1 0 0 1 0 1 0 0 0 0 0 0 0 0 0 0 0 0 0 0 0 0 0 0 0 0 1 0 0 0 0 0 0 1 0 0 0 0 0 0 0 1 0 0 0 1 1 0 0 0 0 0 0 1 0 0 0 0 0 0 0 0 0 1 0 0 0 0 1 0 0 0 0 0 0 1 0 1 1 0 1 0 0 0 1 1 1 0 0 0 0 0 0 0 0 0 1 0 0 0 1 0 0 1 0 0 0 0 0 0 0 0 0 0 0 0 1 0 0 0 0 0 0 0 0 0 0 0 0 1 0 1 0 0 0 0 1 0 0 0 0 0 0 0 1 0 0 0 0 0 0 1 1 1 1 0 0 0 0 0 0 0 0 0 0 1 0 0 0 0 0 0 1 0 0 0 0 1 0 0 0 0 0 0 0 0 0 1 0 0 0 0 0 0 0 1 0 1 0 0 0 0 0 0 0 0 0 0 0 0 0 0 0 0 1 0 0 1 0 1 0 0 1 0 0 0 0 0 0 0 0 0 0 0 0 0 0 0 1 0 0 1 1 0 0 1 0 0 1 0 1 1 0 
0 0 0 0 2 0 0 0 1 2 0 0 0 0 0 1 1 1 1 1 2 1 0 0 1 0 1 0 2 1 1 1 0 1 2 2 0 1 2 0 0 0 0 1 0 0 0 0 1 0 1 1 0 0 0 1 1 1 1 0 0 1 0 1 1 2 1 0 0 0 1 1 0 0 1 1 2 1 1 0 1 0 0 1 1 0 0 0 1 1 0 1 0 0 1 2 0 1 1 1 0 1 0 0 0 0 1 1 1 1 1 2 0 1 1 2 0 2 0 1 0 1 2 0 0 0 1 0 1 0 1 1 0 0 0 1 0 0 2 0 0 1 1 2 0 0 1 0 0 0 0 0 1 2 1 2 0 0 1 0 0 0 1 0 2 1 2 1 0 1 1 0 0 0 0 0 0 2 0 1 0 0 0 1 1 0 1 0 0 0 1 0 1 0 0 0 2 0 0 1 1 1 0 0 0 0 1 0 0 1 2 1 0 0 2 1 0 1 0 0 0 0 2 1 1 1 0 0 2 2 2 0 0 1 1 0 1 0 1 0 0 1 0 0 1 0 1 0 0 0 0 1 0 1 0 1 0 1 0 0 0 1 1 0 2 1 0 1 0 1 1 0 0 0 0 0 2 0 0 2 0 0 0 1 0 0 1 0 1 1 0 1 1 0 0 0 1 1 0 0 1 0 0 1 1 1 0 1 1 2 1 0 1 2 0 0 1 1 1 0 1 0 1 0 2 0 2 0 0 0 2 2 0 1 1 1 1 0 0 0 0 0 1 0 0 0 0 0 1 1 1 1 1 1 0 0 0 1 1 0 0 0 0 1 0 0 0 2 0 0 0 1 0 1 1 0 0 0 0 1 0 0 2 1 0 0 1 1 1 1 1 0 0 0 0 0 0 0 1 1 0 0 1 1 0 1 1 0 1 0 0 1 1 2 0 0 0 0 0 0 0 0 1 1 2 1 0 0 0 1 1 1 1 0 1 0 0 0 0 1 0 0 1 2 1 1 0 2 0 0 1 1 0 0 1 0 1 1 0 1 1 1 0 0 0 0 1 1 2 1 0 1 0 1 0 0 1 1 1 0 1 0 0 1 1 0 0 0 0 1 2 0 1 0 1 1 0 0 0 1 1 1 0 1 0 0 0 0 0 1 1 0 0 1 0 0 1 1 1 2 1 0 2 0 0 1 0 0 1 2 1 0 0 0 0 0 0 1 0 0 0 0 2 0 2 1 0 1 0 2 1 1 1 0 0 0 0 1 1 0 0 2 1 0 1 0 1 0 2 1 0 1 0 1 0 0 1 0 0 1 0 0 1 1 1 1 0 0 2 1 0 1 2 0 1 2 0 1 1 0 0 0 1 1 2 1 0 1 1 1 0 0 0 0 1 1 0 1 0 0 2 0 0 1 0 0 1 0 0 1 1 1 0 0 0 1 1 0 0 1 0 1 0 1 0 0 0 0 0 0 0 1 0 1 0 0 1 0 1 0 0 0 1 0 0 0 1 2 0 0 0 1 1 2 0 0 0 1 1 0 1 1 1 1 0 0 0 0 0 0 1 1 0 0 1 0 0 1 0 0 0 0 1 1 0 1 0 0 2 0 0 0 2 1 1 1 0 0 0 0 0 0 0 0 1 0 0 0 2 0 0 0 1 2 0 1 1 2 1 0 2 0 1 1 1 1 0 2 0 1 1 2 1 1 1 0 0 1 0 0 1 0 1 0 0 0 0 0 0 0 1 1 0 0 0 1 0 0 1 0 2 0 0 1 1 1 1 0 1 0 1 0 1 0 1 0 1 1 1 1 0 1 1 0 1 0 0 0 1 0 0 0 0 1 1 0 1 0 0 1 0 0 1 0 2 1 0 0 0 0 0 0 0 1 1 0 1 0 1 1 1 2 1 0 1 0 0 0 0 0 0 2 0 1 0 0 0 1 2 1 0 2 2 0 0 1 1 1 0 0 0 0 0 0 0 1 1 1 0 1 2 2 0 2 2 0 0 1 0 0 1 0 0 0 0 1 0 0 1 1 1 0 1 0 1 1 0 1 1 0 1 0 1 1 0 0 0 0 0 1 0 0 0 0 0 0 0 1 0 0 1 0 0 1 1 1 1 0 1 2 0 2 2 1 1 0 1 1 0 1 1 2 1 0 0 0 1 0 1 0 1 0 1 1 1 0 1 1 1 2 1 0 0 0 0 2 0 1 0 0 1 1 0 2 1 2 2 1 1 0 1 1 0 0 0 0 0 0 1 1 1 1 0 1 1 0 0 2 1 2 0 1 2 0 0 0 0 1 2 0 0 1 0 1 0 1 1 1 1 0 1 0 2 0 0 0 0 1 0 1 0 0 1 0 0 1 2 1 2 0 1 1 1 1 0 1 0 2 2 0 0 2 1 0 0 0 1 0 0 0 0 1 0 0 0 0 1 1 0 0 1 1 1 0 0 0 0 1 2 2 1 2 0 1 1 1 1 1 0 0 0 1 0 0 1 0 0 1 0 0 1 1 1 1 0 0 0 0 2 1 2 0 0 0 0 1 0 0 1 0 1 2 0 1 0 0 2 1 1 0 1 0 0 0 1 0 0 1 0 0 1 0 2 0 0 0 0 0 0 0 0 1 1 1 1 0 1 1 0 1 2 0 0 0 0 1 1 1 1 1 0 1 0 1 1 0 1 1 1 2 2 0 1 1 1 1 1 1 0 1 1 1 0 0 0 0 0 2 2 2 0 0 0 2 1 2 0 1 0 1 2 1 0 0 1 0 1 2 0 0 1 1 2 0 0 1 0 0 1 1 0 1 0 0 0 1 0 1 1 0 1 1 0 1 0 0 0 0 0 1 0 0 2 1 2 1 1 0 0 2 0 0 1 2 0 0 0 1 1 1 0 1 2 0 0 0 0 0 1 0 1 0 1 0 1 0 2 2 0 0 1 0 0 2 1 1 1 0 1 0 1 0 0 0 0 1 0 1 0 0 0 1 1 0 1 0 1 1 0 0 1 1 0 0 0 0 0 0 1 0 1 0 0 1 1 0 1 0 0 0 1 0 0 1 1 0 0 1 2 0 1 0 0 1 1 1 2 0 1 1 0 0 1 1 1 2 0 0 0 0 0 0 1 1 0 0 1 1 0 0 0 1 0 2 0 0 0 2 2 1 0 2 0 1 0 1 0 0 1 2 0 0 2 0 1 0 1 0 0 0 1 0 1 1 0 0 0 0 0 1 1 1 0 0 0 2 0 0 1 0 1 0 0 1 0 0 1 0 1 1 1 1 0 1 0 0 0 1 0 0 1 1 1 1 2 0 0 0 1 1 2 1 1 1 0 1 0 0 0 0 1 1 0 0 0 2 0 0 0 2 0 0 0 1 0 0 0 0 1 1 1 1 1 0 0 0 0 0 1 0 0 0 0 0 0 1 0 0 1 2 0 1 1 1 0 1 1 0 0 1 1 0 0 1 1 1 0 1 0 0 0 2 1 0 0 0 2 0 1 2 0 0 2 0 0 1 0 1 1 0 2 0 0 0 1 0 1 0 1 0 2 0 1 1 0 0 2 1 0 1 1 1 1 1 1 0 0 1 0 1 2 0 0 0 0 0 0 0 0 0 1 1 0 0 0 0 0 0 2 0 0 0 0 0 1 0 0 1 1 1 0 1 0 1 0 0 0 0 1 0 0 0 0 1 0 0 1 1 0 0 2 0 0 1 0 2 0 0 0 0 2 1 1 1 1 0 0 0 0 1 0 1 0 1 0 1 2 2 1 1 2 0 0 0 1 0 0 0 0 0 0 1 0 2 0 1 1 1 2 0 0 1 1 0 0 1 2 1 1 0 0 0 0 0 0 0 0 0 2 1 0 1 0 0 0 0 0 0 0 0 2 1 0 0 1 1 1 0 0 2 1 0 0 0 0 0 1 1 0 1 0 0 1 0 0 0 0 0 2 0 0 0 0 2 0 1 2 1 0 0 1 0 0 0 1 0 0 1 0 1 0 0 0 0 0 1 0 0 0 1 0 1 0 1 1 0 0 0 0 1 2 1 0 0 0 1 0 0 1 0 1 0 1 0 1 0 0 0 1 1 0 1 0 1 0 2 0 1 0 0 1 1 0 0 0 0 0 0 0 1 0 1 1 1 0 0 1 0 1 1 0 1 1 0 0 0 1 0 0 1 1 1 1 0 0 2 0 1 1 0 1 1 0 1 1 1 0 1 0 0 1 1 0 2 1 0 0 1 1 0 0 0 2 0 0 1 0 0 0 1 1 1 0 0 2 2 0 1 0 1 0 0 0 0 1 1 1 0 1 0 2 1 0 0 0 0 0 0 0 1 1 1 1 1 1 0 1 0 0 0 0 0 0 1 0 0 1 0 0 1 0 0 0 0 0 0 0 1 0 1 0 0 0 0 2 1 0 0 2 1 1 0 2 0 1 0 0 0 1 0 2 0 0 1 1 1 1 1 0 0 0 0 0 2 1 0 0 0 1 2 1 0 0 1 0 0 0 0 0 0 
1 0 0 1 0 0 0 0 1 1 0 0 0 0 0 1 0 0 0 0 0 0 0 0 0 0 0 2 0 0 0 1 0 0 0 0 0 0 0 0 0 0 0 0 1 0 0 1 0 0 1 0 0 0 0 0 0 0 0 1 0 0 0 0 0 0 0 1 1 0 0 0 0 0 0 0 0 0 0 0 0 0 0 0 0 0 0 0 0 1 0 0 0 0 0 0 0 0 0 0 0 1 1 0 0 0 0 0 1 1 0 0 0 0 1 1 0 0 1 0 0 0 0 0 0 0 0 0 0 0 1 0 0 0 0 1 0 1 0 0 0 1 0 0 0 0 0 0 0 0 0 0 0 0 0 1 0 0 0 0 0 0 0 0 0 0 0 0 0 0 0 0 0 0 0 0 0 0 0 0 1 0 0 0 0 0 0 1 0 0 0 0 0 0 0 0 0 0 0 1 0 0 0 2 0 0 0 1 0 0 0 0 0 0 0 0 1 1 0 0 0 0 0 1 0 0 0 0 0 0 0 0 0 0 0 0 0 0 0 0 0 0 0 0 0 0 0 0 1 0 0 0 0 0 0 1 0 0 0 0 0 0 1 0 0 0 1 0 0 1 0 0 0 0 0 0 0 0 0 1 0 0 0 0 0 1 0 0 0 0 0 0 0 0 0 0 0 0 0 0 0 0 0 1 0 0 0 0 0 0 1 2 0 1 0 0 0 0 0 0 0 0 0 0 0 2 0 0 0 0 0 0 0 0 0 0 0 0 0 0 0 0 1 0 2 0 0 0 0 0 0 0 0 0 0 0 0 0 1 0 0 2 0 1 0 1 0 0 0 0 0 0 0 1 1 0 0 0 0 0 0 0 0 0 0 0 0 0 0 0 0 0 0 0 0 0 2 0 0 0 0 0 0 1 0 0 1 1 0 0 0 0 0 0 0 0 0 0 0 1 0 0 0 0 0 0 0 1 0 0 0 0 1 0 0 1 0 0 0 0 0 0 0 0 0 1 1 0 0 0 1 0 0 0 0 0 0 0 0 0 1 0 1 1 0 0 0 0 0 0 0 0 0 0 0 0 0 0 0 0 0 0 0 1 0 0 0 0 0 0 1 0 0 0 0 0 0 0 0 0 0 1 0 1 0 0 0 0 0 0 0 0 0 0 0 1 0 0 0 0 0 0 1 1 0 1 0 0 1 0 0 0 0 1 0 0 0 0 1 0 0 0 0 0 0 0 0 0 0 0 0 0 1 0 1 0 0 0 0 0 1 0 0 1 0 0 0 0 0 0 0 0 1 0 0 0 0 0 0 0 0 0 1 0 0 0 0 0 0 0 0 0 0 0 0 1 0 0 0 0 0 0 0 0 0 0 0 0 1 0 0 0 0 0 0 0 0 0 0 0 0 0 0 0 0 0 0 0 0 0 0 0 0 0 0 0 0 1 0 1 0 0 0 0 1 0 1 0 0 0 1 0 0 1 0 1 0 0 0 0 0 0 1 0 0 0 0 0 0 0 0 0 0 1 0 0 0 0 0 0 0 0 0 0 0 0 1 0 0 0 0 0 0 0 0 0 0 0 0 0 0 0 0 0 0 1 0 2 0 0 0 0 0 0 0 0 0 0 0 1 0 0 0 0 0 1 0 0 0 0 0 0 0 1 1 0 0 0 0 0 0 0 0 0 0 0 0 0 0 0 0 0 0 0 0 0 0 0 0 0 1 0 0 0 0 0 0 0 0 0 1 0 0 0 0 0 0 0 0 0 0 0 0 0 0 0 0 0 0 1 0 0 0 0 0 0 0 0 0 0 0 0 0 1 0 1 0 2 0 0 0 0 0 0 0 0 0 0 0 0 1 0 0 0 0 1 2 1 0 0 0 0 0 0 0 0 0 1 0 0 0 0 0 0 0 0 0 0 0 0 0 0 0 0 0 0 0 0 0 0 0 0 0 0 0 0 0 0 0 0 0 1 0 1 1 0 0 0 0 0 1 1 1 0 0 0 0 0 0 0 0 0 0 1 0 0 0 0 0 0 0 0 0 0 0 1 0 0 1 0 0 0 1 0 0 0 1 0 1 0 0 0 0 0 0 2 0 0 0 0 0 0 0 0 0 0 0 0 0 0 0 0 0 0 0 0 0 1 1 1 0 1 1 0 1 0 0 0 0 0 0 0 0 0 0 0 0 1 0 0 0 0 1 0 1 0 0 0 0 1 0 0 0 0 0 0 0 1 0 0 0 0 0 0 0 0 0 0 0 0 0 0 0 0 0 0 0 0 0 1 0 0 0 0 0 0 0 0 0 0 0 0 0 0 0 0 1 1 0 0 1 0 1 0 0 0 0 0 0 0 0 0 0 0 0 0 0 0 0 1 0 0 1 0 0 0 0 0 0 0 0 0 0 0 0 0 0 0 0 0 0 1 0 0 0 0 0 0 0 0 0 0 0 0 0 1 0 1 0 0 0 0 0 0 0 1 0 0 1 0 0 0 0 0 0 0 0 0 0 0 0 0 0 0 0 0 0 0 0 0 0 1 0 0 0 0 0 0 0 0 1 0 0 0 0 0 1 0 1 0 0 0 0 0 0 0 2 0 0 0 0 0 0 0 0 0 0 0 0 1 0 0 0 0 0 0 0 0 0 0 1 0 1 0 0 1 1 0 0 1 0 0 0 0 0 0 0 1 1 0 0 0 0 0 0 0 0 0 0 0 0 0 0 0 0 0 2 0 1 1 0 0 0 0 1 0 0 0 2 0 0 0 0 0 0 0 1 0 0 0 0 1 0 0 0 0 0 0 0 0 1 0 0 0 0 0 0 0 0 0 0 0 0 0 0 0 0 0 0 1 0 0 0 0 0 0 0 0 0 0 0 0 0 0 0 0 0 0 0 0 0 0 1 0 0 0 0 0 0 0 0 0 1 0 0 0 0 1 0 0 0 0 0 1 0 1 0 0 0 0 0 0 0 0 0 1 0 0 0 0 0 0 0 0 0 0 0 0 0 0 0 0 0 0 0 0 0 0 0 0 1 0 0 0 0 0 0 0 0 1 0 0 0 0 0 0 0 0 0 0 0 0 0 0 0 0 1 1 0 0 0 0 0 1 0 0 0 0 0 0 1 0 0 0 0 0 0 0 0 0 0 0 0 1 2 0 0 0 1 0 0 0 0 0 0 0 0 0 0 0 0 0 1 0 0 0 1 0 0 0 0 1 0 0 0 0 0 0 0 0 0 0 0 0 1 0 0 0 0 0 0 1 0 0 0 0 0 0 0 0 0 0 0 0 0 0 0 0 1 1 0 0 0 0 0 0 0 0 0 0 0 0 0 0 0 0 0 0 0 0 0 0 0 0 0 0 0 0 0 0 1 0 0 0 0 0 0 0 0 0 0 0 0 0 0 0 0 1 0 0 0 0 0 0 0 0 0 0 0 0 0 0 0 1 0 0 0 1 0 0 0 0 0 0 0 0 0 0 1 0 0 0 1 0 0 0 0 0 0 0 0 1 0 0 0 0 0 0 0 0 0 0 0 0 1 0 1 0 0 0 0 0 0 1 0 0 0 0 0 0 0 0 0 0 0 0 0 0 0 0 1 0 0 0 0 0 0 0 0 1 1 0 0 1 0 0 0 0 0 0 0 0 0 0 0 0 0 0 0 0 1 0 0 0 1 0 1 1 0 0 0 0 0 0 0 0 0 0 1 0 0 0 0 0 0 0 0 0 0 0 0 0 0 0 0 0 0 0 0 0 0 1 0 0 0 0 0 0 0 0 0 0 0 0 1 0 0 1 0 0 0 1 0 0 0 0 0 0 0 0 1 0 0 0 0 0 0 0 0 0 0 0 0 0 0 0 0 0 0 1 1 0 1 0 0 0 0 0 0 0 0 0 0 0 0 0 0 0 0 0 0 2 0 0 0 0 1 0 1 0 0 0 1 0 0 0 0 2 1 0 0 0 1 1 0 0 0 1 0 0 0 0 0 0 1 0 1 0 0 0 0 0 0 0 0 0 0 0 0 1 0 0 0 0 0 0 0 0 0 0 0 0 0 0 0 1 0 1 0 0 0 1 1 0 0 1 0 0 0 0 0 0 0 1 0 0 0 0 0 0 0 1 0 0 0 0 1 0 0 0 0 0 1 0 0 0 0 0 0 0 0 1 0 1 0 0 0 0 0 1 0 0 1 0 0 0 0 0 1 0 1 1 0 0 0 0 0 0 0 0 0 0 0 1 0 0 0 0 0 0 0 0 1 0 0 1 0 0 0 0 0 0 0 0 0 0 0 0 0 0 1 0 0 0 0 0 0 0 0 0 1 0 0 0 0 1 0 0 0 0 0 0 0 0 0 0 0 0 1 0 0 0 1 0 0 1 1 1 0 0 0 0 1 0 0 1 1 0 0 0 1 0 1 0 0 1 0 0 0 0 0 0 1 2 0 0 0 0 0 0 0 0 1 0 0 0 0 1 0 0 0 0 0 0 0 0 0 0 1 0 1 0 0 1 0 0 0 0 0 0 
1 1 0 0 2 1 0 1 1 0 0 1 2 0 1 0 1 0 1 2 1 1 1 0 0 1 1 2 0 1 1 1 1 1 1 1 0 0 0 1 1 1 0 1 1 2 1 0 1 0 1 0 0 1 1 1 0 1 1 0 1 2 1 1 0 1 2 1 0 0 1 2 1 0 1 0 1 2 1 0 0 1 1 0 0 1 0 0 1 1 0 1 1 1 1 2 0 0 0 0 1 0 0 1 0 1 0 2 1 1 0 0 0 0 0 0 1 1 1 2 2 1 1 1 2 1 1 0 2 1 1 0 1 1 2 0 0 0 0 0 0 1 1 0 1 0 1 2 0 1 2 0 2 0 0 0 2 0 2 1 0 2 2 1 1 1 0 1 2 1 1 0 0 0 0 0 1 0 0 1 0 2 1 0 0 0 1 1 1 0 1 0 0 0 1 1 2 1 0 0 2 2 2 0 1 0 1 0 2 0 0 0 1 1 0 0 1 1 1 0 2 1 1 0 2 0 1 0 1 0 2 1 0 1 0 1 2 0 2 1 1 2 0 2 1 2 1 0 0 1 1 1 1 2 2 0 1 1 2 2 1 0 1 1 1 0 1 1 0 2 0 2 2 0 0 1 1 2 1 1 1 0 0 2 1 1 1 1 0 1 1 2 0 1 0 1 0 1 0 0 1 0 2 1 0 2 0 1 2 2 0 0 0 1 2 1 0 1 2 1 1 1 1 1 0 1 2 0 1 0 1 2 1 1 0 0 0 0 1 1 0 1 1 1 0 1 1 0 2 0 1 1 2 1 1 0 2 0 0 1 2 2 1 0 1 1 1 0 1 1 1 0 0 1 0 1 0 2 2 1 0 1 0 2 2 1 0 1 0 0 0 1 2 1 2 0 0 1 2 2 1 1 0 0 0 2 1 0 1 0 1 1 0 1 2 2 1 1 1 2 2 1 1 1 0 1 2 1 1 2 1 1 0 0 1 0 2 1 1 2 1 1 2 1 0 1 1 0 2 1 0 2 2 1 1 0 2 1 1 1 1 2 0 2 0 1 1 0 0 1 2 2 0 0 0 0 0 0 1 1 0 1 2 2 2 1 1 2 2 0 1 0 1 2 1 0 1 1 1 1 1 2 0 0 1 0 1 0 0 0 0 1 1 1 2 0 2 0 1 1 0 1 0 1 2 1 1 0 1 1 0 0 2 0 0 0 2 2 1 0 0 1 1 1 0 0 2 1 1 1 2 1 1 1 1 2 0 1 1 2 0 1 0 1 2 1 2 1 1 1 0 2 1 0 1 1 2 1 2 0 0 1 2 2 2 2 0 2 1 0 1 0 1 1 0 0 0 1 1 1 0 1 0 0 0 2 2 2 1 1 2 2 0 1 0 0 1 0 0 1 0 1 1 1 1 0 2 0 0 2 0 2 1 0 0 2 1 0 1 0 0 0 0 2 1 1 0 1 1 0 1 1 0 1 0 1 0 1 1 0 1 1 0 0 0 1 2 0 1 1 1 2 0 1 0 0 0 0 2 1 1 1 2 0 0 0 0 1 1 2 0 1 1 0 0 0 1 0 1 0 0 1 0 1 1 1 0 0 0 1 1 0 0 1 0 0 1 0 0 2 1 1 0 0 1 0 1 1 1 0 1 1 1 1 1 0 1 0 0 2 0 1 1 0 1 1 0 1 0 0 1 1 2 0 0 0 1 1 0 0 0 0 2 2 0 0 1 1 0 1 2 0 0 1 0 1 0 1 1 0 1 1 0 1 1 0 1 0 0 0 2 1 2 1 0 1 1 1 1 0 0 1 0 1 0 1 2 1 1 0 0 1 0 2 1 1 1 1 0 0 1 0 0 0 0 1 0 0 2 1 0 1 2 0 0 2 1 2 2 1 1 1 2 1 2 0 2 2 0 0 1 0 1 0 1 0 0 0 2 1 2 2 2 1 1 1 1 2 1 1 0 1 0 2 1 2 1 0 0 1 2 0 1 0 0 0 1 1 1 0 2 0 1 1 1 1 0 0 2 1 1 1 0 0 0 0 0 0 1 0 0 1 0 1 1 2 1 2 0 2 1 0 1 0 1 2 1 0 1 1 2 1 1 0 0 1 0 1 1 1 0 2 1 0 0 0 1 0 0 1 0 0 0 0 0 0 0 1 1 0 0 1 1 1 0 0 0 2 0 1 2 1 0 1 1 1 0 1 0 1 1 2 0 2 0 0 1 1 1 0 2 2 1 2 1 0 0 1 0 1 1 1 0 1 0 0 0 1 1 1 0 0 2 2 1 0 1 2 0 1 2 2 0 1 0 2 1 0 0 1 1 1 0 1 2 0 0 2 1 2 0 1 2 0 1 1 0 0 0 0 0 0 1 0 0 2 0 1 1 0 1 1 1 2 1 1 1 1 2 0 1 0 1 0 0 0 1 1 0 2 0 1 0 0 1 0 0 1 1 0 1 2 1 0 0 1 0 2 0 0 0 1 1 0 0 2 1 0 1 1 1 1 2 1 1 0 2 0 0 2 1 0 1 0 1 2 0 1 1 1 1 1 0 0 0 1 1 1 2 1 0 2 0 2 2 0 1 2 1 0 1 0 1 0 1 0 1 1 0 1 1 2 0 1 2 1 2 1 2 0 0 2 0 0 0 0 2 1 1 0 0 2 2 0 0 0 1 2 0 1 1 1 1 0 1 1 0 2 1 2 1 0 0 2 0 0 2 1 1 2 1 1 1 1 1 0 1 2 1 0 1 0 2 0 1 1 1 1 2 1 0 2 1 1 1 0 1 0 0 0 0 0 1 0 1 1 1 1 1 0 1 0 0 1 0 2 2 0 0 0 1 0 1 1 0 1 1 2 1 2 2 1 1 0 1 1 1 0 1 1 0 1 1 1 2 2 1 0 0 0 0 2 1 0 1 1 1 0 0 1 1 2 0 2 1 0 0 0 1 0 1 1 1 0 1 1 1 0 1 0 0 1 1 1 0 0 0 1 1 1 2 1 0 1 0 1 0 2 1 0 0 0 0 0 1 0 1 2 1 1 0 1 0 0 1 2 0 0 0 0 1 1 0 2 1 0 1 1 1 2 0 1 2 2 1 1 2 1 2 0 1 0 0 0 1 0 0 1 2 0 1 2 0 0 0 0 0 1 1 1 1 1 2 0 1 0 1 1 0 1 1 1 1 0 1 2 1 1 0 1 1 2 0 1 1 1 0 0 1 0 0 1 0 0 2 1 1 0 0 2 1 0 0 0 2 0 1 1 1 1 1 0 1 1 1 0 0 0 1 0 0 0 1 1 1 1 1 0 1 1 1 0 2 2 1 0 1 1 0 1 1 0 0 1 1 0 0 0 2 2 2 2 0 0 2 0 1 0 0 0 2 0 1 0 1 1 1 0 1 0 0 1 1 1 1 1 0 0 1 1 1 1 1 0 2 0 1 1 1 1 0 1 1 2 1 0 0 0 1 0 2 2 0 1 0 1 1 1 0 0 2 1 1 0 0 1 0 2 2 0 2 1 2 2 2 0 0 0 0 2 1 1 0 2 2 1 2 0 1 0 0 1 0 0 1 0 1 1 1 1 1 0 1 0 0 0 1 1 1 1 2 1 0 0 1 0 1 0 1 0 1 1 0 1 0 1 1 0 1 1 0 0 0 0 2 0 2 0 0 1 0 2 1 0 1 0 0 0 0 0 0 1 0 1 2 0 1 2 1 1 0 0 1 0 0 1 1 0 0 1 1 1 1 2 2 0 1 2 0 0 2 1 1 1 2 1 0 0 1 1 0 2 1 0 1 0 0 1 1 1 2 1 0 1 0 1 1 1 0 1 2 1 2 0 1 1 1 1 0 0 2 1 2 1 0 1 1 0 1 0 2 0 1 1 2 0 0 0 0 2 2 0 0 0 0 1 2 1 0 0 1 0 1 0 0 1 1 0 0 0 0 2 0 1 0 1 0 0 1 1 0 1 2 0 1 0 0 1 1 1 2 2 1 0 1 1 0 1 0 1 1 0 1 0 1 1 1 1 0 0 2 0 0 1 1 1 1 1 1 1 0 1 1 0 0 0 1 1 1 0 1 0 0 1 1 0 1 0 1 1 1 1 0 2 0 1 0 2 0 2 1 1 1 0 0 0 0 0 1 1 0 0 1 0 0 1 2 1 0 1 2 1 0 0 2 1 0 0 1 1 1 0 1 0 1 0 1 0 0 1 0 0 1 1 1 0 2 1 0 1 1 2 0 2 1 2 0 1 0 0 1 0 2 1 1 0 2 0 0 0 0 1 0 0 2 1 0 0 2 1 0 2 1 0 1 2 1 0 0 0 1 2 0 0 0 1 1 1 2 2 1 1 1 1 0 2 0 1 1 1 2 1 0 0 0 2 1 0 1 0 1 0 1 2 0 2 0 1 1 2 0 1 1 1 1 2 0 1 1 1 1 1 0 0 0 1 2 0 0 0 0 0 1 0 0 2 2 1 2 2 0 1 0 0 0 1 0 1 2 1 
0 0 0 0 1 0 0 0 0 0 0 1 1 0 0 0 1 0 0 0 0 1 0 0 1 0 1 0 1 0 0 0 0 1 1 0 1 0 0 1 0 0 0 0 0 0 0 0 0 0 0 0 0 0 0 0 0 0 1 0 1 1 1 0 0 0 0 1 1 0 0 0 0 0 0 0 1 1 0 0 0 0 0 0 0 0 0 0 0 1 0 0 0 0 1 1 0 1 0 0 0 0 0 0 0 0 0 0 0 0 0 1 0 0 0 1 0 0 0 0 0 1 1 0 0 0 1 0 0 0 0 1 0 0 0 1 1 0 0 1 0 1 0 0 0 0 0 0 0 0 0 0 0 0 1 0 1 0 0 0 0 0 1 0 0 0 2 1 0 0 1 1 0 0 0 0 0 0 0 0 0 0 0 0 0 1 0 0 1 0 0 0 0 1 0 0 0 0 0 0 0 0 0 0 0 1 0 0 0 0 1 1 1 1 0 0 0 1 0 0 0 0 0 0 0 0 0 0 0 0 0 0 0 0 0 0 1 0 0 0 0 1 0 0 0 0 0 0 0 0 0 1 1 0 0 1 0 1 0 0 1 0 0 0 0 0 0 0 0 0 0 0 0 0 0 0 0 0 0 1 0 0 0 0 0 0 0 0 1 0 1 0 0 0 0 0 0 0 0 0 0 0 0 0 0 0 0 1 0 0 0 0 0 0 0 0 0 0 0 0 0 0 0 0 0 0 1 0 0 1 0 0 0 0 1 2 0 0 1 0 0 0 1 0 0 0 0 1 0 0 0 0 1 0 0 0 0 0 0 0 1 0 1 1 0 0 0 0 0 0 0 0 0 0 0 0 0 0 0 0 0 0 0 0 0 0 0 0 0 0 0 1 0 0 0 0 0 1 0 0 0 0 0 1 0 1 0 0 0 0 1 0 1 0 0 0 0 0 1 0 0 0 0 0 0 0 0 0 0 0 0 0 0 2 0 1 1 1 1 1 1 0 1 1 1 0 1 0 0 0 0 0 1 0 1 0 0 1 1 0 0 1 0 1 0 0 1 0 0 1 0 0 0 0 1 0 1 0 1 0 0 1 0 0 0 0 0 0 1 1 0 1 0 1 0 0 0 0 0 1 0 0 0 0 0 0 0 0 0 0 0 0 1 1 0 0 0 0 1 0 0 0 0 0 0 0 0 0 0 1 0 0 0 0 1 0 0 0 0 1 1 0 1 0 0 1 0 0 1 0 0 0 0 0 0 0 0 0 1 0 0 0 0 0 1 0 0 1 1 0 0 0 0 0 0 0 0 0 0 0 0 1 1 0 1 0 0 0 0 0 0 0 0 0 0 0 0 1 1 0 0 0 0 0 0 0 0 0 0 1 0 0 0 0 0 0 0 0 0 0 0 0 0 0 1 0 0 0 0 0 0 0 0 1 0 0 0 0 0 1 0 0 0 1 0 0 1 0 0 0 0 0 0 0 0 0 0 0 0 0 1 0 0 0 0 0 2 0 1 0 0 1 0 0 1 0 0 0 0 1 0 0 0 0 1 0 1 0 0 0 0 0 0 1 0 1 0 0 1 1 0 0 0 0 1 0 0 0 0 1 0 0 0 0 1 2 0 0 0 1 0 0 0 0 0 0 0 0 0 1 0 0 0 0 0 0 0 0 0 0 1 0 0 0 0 0 0 0 0 0 1 0 0 0 0 1 0 0 0 0 0 0 0 0 0 0 0 0 1 0 1 0 0 0 0 0 0 0 1 1 0 0 0 0 1 0 0 0 0 1 0 0 1 0 0 0 0 0 0 0 0 1 0 0 0 0 0 1 0 0 0 0 0 0 0 0 0 0 0 0 0 0 0 0 0 1 1 1 1 1 0 0 0 0 1 1 1 1 0 0 0 0 0 0 1 0 1 0 1 0 0 0 2 1 0 0 0 0 0 0 0 0 0 0 0 0 2 1 0 0 1 0 0 0 0 0 0 1 0 0 0 0 0 1 0 0 0 0 0 0 0 0 0 0 1 0 0 0 0 1 0 0 1 0 0 1 0 0 0 0 0 0 0 1 0 0 0 1 0 0 2 0 0 1 1 1 0 0 0 1 0 0 0 0 1 0 0 0 0 0 0 0 1 1 1 0 0 0 1 0 1 0 0 0 1 0 0 0 0 0 1 0 0 0 0 0 0 0 0 0 0 0 1 1 0 0 0 0 0 1 0 0 0 0 0 1 0 1 0 1 0 0 1 0 0 1 0 0 0 0 0 0 0 1 1 0 0 1 1 0 1 0 0 0 0 0 0 0 0 0 0 1 1 0 0 0 1 0 0 0 0 0 1 0 0 0 0 0 0 0 0 0 1 0 0 1 0 0 0 0 0 1 0 1 0 0 1 0 0 0 0 1 0 0 1 0 0 0 0 0 0 1 0 1 0 0 0 0 1 0 0 0 0 0 0 1 0 0 0 0 0 0 0 0 0 0 0 0 0 1 0 1 0 0 0 0 0 0 0 0 0 1 0 1 0 0 0 0 0 0 0 1 0 0 0 0 0 1 0 0 0 0 0 0 0 1 0 0 0 0 0 0 0 0 0 0 1 0 1 1 0 0 0 0 0 0 0 0 0 0 0 0 1 1 0 0 0 0 0 0 1 1 0 0 0 0 0 0 0 0 1 0 0 0 0 0 0 0 0 1 0 0 0 0 0 0 0 1 0 0 1 0 0 0 0 1 1 2 0 0 0 0 0 0 1 1 0 0 0 0 0 0 1 0 1 0 0 0 1 0 0 0 0 0 0 0 0 0 0 0 0 0 0 0 1 0 0 1 0 0 0 1 0 0 0 0 0 0 0 0 0 0 1 0 0 1 0 0 1 0 0 0 0 0 0 0 0 1 0 0 0 0 0 0 1 0 1 0 0 2 0 0 0 0 0 0 0 0 0 0 0 0 0 0 0 0 0 0 1 0 1 0 1 0 0 1 1 0 0 0 1 0 1 0 0 1 1 1 0 0 0 0 1 0 0 0 0 0 1 1 1 0 0 1 0 0 0 0 0 0 1 0 0 0 0 0 1 0 0 0 0 1 0 0 0 0 0 0 0 0 2 0 0 0 0 0 0 0 0 0 0 1 0 0 0 0 0 0 0 0 0 0 0 0 0 1 0 0 0 0 0 0 2 1 0 1 0 0 0 0 0 0 0 0 0 2 0 0 1 0 0 0 0 0 0 0 0 0 0 0 0 0 0 1 0 0 0 0 0 1 1 1 0 0 1 0 0 0 0 0 0 0 0 0 0 0 0 0 0 0 0 0 0 0 0 0 0 0 1 0 0 0 0 0 0 0 0 0 1 0 1 0 0 0 0 1 0 0 1 0 0 0 0 0 0 0 0 0 0 0 0 0 1 2 1 0 0 0 0 0 0 0 0 0 1 0 1 0 0 0 0 0 0 2 0 0 0 0 0 0 0 0 0 0 0 0 0 0 1 0 0 0 0 0 1 1 0 0 2 0 0 1 0 0 1 0 0 0 0 0 1 0 0 0 0 0 0 1 1 0 1 0 1 0 1 1 0 0 0 0 0 1 0 1 0 0 0 0 0 1 0 0 0 1 0 0 0 1 0 0 0 0 0 1 2 0 1 1 1 0 0 0 0 0 0 0 0 1 0 1 0 0 0 1 0 0 0 0 0 1 0 1 1 0 0 0 0 0 1 1 1 0 0 1 0 0 0 0 0 0 0 0 1 0 0 0 1 1 0 1 1 1 0 0 0 0 0 0 0 0 0 0 0 0 0 0 0 0 0 0 0 1 0 1 1 0 0 1 0 0 1 0 1 0 0 1 0 0 0 0 0 0 0 0 0 0 0 0 0 0 0 0 0 0 1 0 0 1 0 0 0 0 0 0 1 1 0 0 0 0 0 0 0 0 0 0 0 0 0 1 0 0 1 0 1 0 0 0 0 0 0 0 2 0 0 0 0 0 0 0 0 1 1 0 1 1 0 0 0 0 0 1 0 0 0 0 0 0 0 0 2 0 1 0 0 0 0 1 0 0 1 0 0 0 0 0 0 0 1 1 1 0 0 0 1 1 0 0 0 0 1 0 0 0 0 0 0 0 0 0 0 0 0 0 0 1 1 0 0 0 0 0 0 0 0 0 1 1 0 1 0 0 1 0 0 1 0 0 1 0 0 1 0 0 1 0 0 0 0 0 0 0 0 0 2 0 1 0 0 0 0 0 0 0 1 0 0 1 0 0 0 0 0 0 0 0 0 0 0 2 1 0 0 1 1 0 0 0 0 0 0 0 0 0 0 0 0 0 0 0 0 0 0 0 1 0 0 1 0 0 0 0 0 1 1 0 0 1 0 0 0 0 0 1 1 1 0 0 0 0 1 1 1 0 1 1 0 0 0 0 0 1 0 0 0 0 0 0 0 0 0 0 0 0 0 0 0 0 0 0 0 0 0 0 0 0 0 0 0 0 0 1 0 0 0 0 0 0 0 1 0 1 0 0 0 1 1 0 0 0 
0 2 1 1 1 0 1 0 0 1 0 0 0 0 0 0 0 0 0 1 0 0 0 1 1 0 0 0 0 0 0 0 0 0 0 1 0 0 0 1 0 0 0 0 0 0 0 0 1 0 0 0 1 0 1 0 0 0 1 0 0 0 0 0 0 0 0 0 0 0 0 1 0 1 0 0 0 1 0 0 1 0 0 0 1 1 0 0 0 0 1 0 0 0 0 1 0 0 0 0 0 0 0 0 1 0 2 0 0 0 1 0 0 0 0 0 0 0 0 1 0 0 0 0 0 0 0 0 1 0 0 0 0 0 1 0 0 0 0 0 1 0 0 0 0 0 0 0 0 0 0 0 0 0 0 0 0 0 0 0 0 0 0 0 0 0 0 0 0 0 1 0 0 1 1 0 1 0 0 1 0 0 0 0 0 0 0 0 0 0 0 0 0 0 0 0 1 1 0 0 0 1 0 0 0 0 0 0 0 0 0 0 0 0 0 0 0 0 0 0 0 0 2 0 0 0 0 0 0 1 0 0 0 0 0 0 0 0 0 0 1 0 0 1 1 0 0 0 0 0 1 0 0 0 0 0 0 0 0 0 0 0 0 0 0 0 0 0 0 0 0 0 0 1 0 0 0 0 0 0 0 1 0 0 0 0 1 0 1 0 1 0 1 0 0 0 0 0 0 0 0 0 0 0 0 0 0 1 0 0 0 0 1 0 0 0 0 0 0 0 0 0 0 1 1 1 1 0 0 0 0 0 1 1 0 0 0 0 0 0 0 0 0 0 0 0 0 0 0 0 0 0 0 1 1 0 1 0 0 0 1 1 0 0 0 0 0 1 0 0 0 1 0 0 0 0 0 0 0 0 0 0 0 0 0 0 0 2 0 1 0 0 0 0 0 0 0 0 0 0 0 0 1 0 0 0 0 0 0 0 0 0 0 0 0 0 0 0 0 0 0 0 1 0 0 0 0 0 0 0 0 1 1 0 0 0 0 0 0 0 1 0 0 1 0 0 1 0 0 0 1 0 0 1 0 0 0 0 0 1 1 0 0 1 0 0 1 0 0 0 1 0 1 0 0 1 0 0 0 0 0 0 0 0 0 0 0 1 0 1 0 0 0 0 0 0 0 0 0 1 0 0 0 0 1 1 1 1 1 0 0 0 0 0 0 0 0 0 0 0 0 1 0 0 1 0 0 0 2 0 0 0 0 0 0 0 0 0 0 0 0 0 0 0 1 1 0 0 0 1 0 0 0 1 1 0 0 0 0 0 0 0 2 0 0 1 0 0 1 0 0 0 1 0 0 0 0 0 0 0 0 0 0 0 0 0 0 0 0 1 0 0 0 1 0 0 0 1 0 0 0 0 0 0 0 0 0 0 0 0 0 0 0 1 0 1 0 0 0 0 0 0 0 0 1 0 0 0 0 0 0 2 0 1 0 1 0 0 0 0 0 0 0 1 0 1 1 0 1 0 0 1 0 0 0 1 0 0 0 0 0 0 0 0 0 0 0 0 0 0 0 0 0 1 1 0 0 0 0 1 0 0 0 0 0 0 0 0 0 0 0 2 1 0 0 0 0 0 0 0 0 0 0 0 0 0 1 0 0 0 0 0 0 0 0 1 0 0 0 0 0 1 0 0 0 1 1 0 0 0 0 0 0 0 0 0 0 0 0 0 1 2 0 0 0 1 0 0 0 0 0 0 1 0 0 0 0 0 0 0 1 0 0 1 0 0 0 0 0 0 0 1 0 0 0 0 0 1 0 1 0 1 0 0 0 1 0 0 0 0 0 0 0 0 0 0 0 0 0 0 0 1 0 0 1 0 0 0 0 0 0 0 1 0 0 0 0 0 0 0 0 0 0 0 0 0 0 0 1 0 0 0 0 1 0 0 1 0 0 0 0 0 0 0 0 1 0 0 0 1 0 0 0 1 1 0 1 0 0 0 0 0 0 0 1 0 0 0 0 1 0 0 0 0 0 0 0 0 1 0 0 0 0 0 0 0 0 1 0 0 1 0 0 0 0 0 0 0 0 0 0 0 0 0 0 0 0 0 0 0 0 0 0 0 0 0 0 0 0 0 0 0 0 1 0 0 0 0 0 0 0 0 0 1 0 1 1 0 1 0 0 0 0 0 0 0 0 0 0 1 0 0 0 0 0 0 0 1 0 0 0 1 0 0 1 0 1 0 0 0 0 0 0 0 0 0 1 0 0 0 0 0 0 0 0 1 0 0 0 0 0 0 0 0 0 0 0 0 0 0 2 0 0 0 0 0 0 0 0 0 0 1 1 0 0 0 0 0 0 0 0 0 0 0 0 0 1 1 0 0 0 0 0 1 0 1 0 0 0 0 0 0 0 0 0 0 0 0 0 0 0 0 0 0 0 0 0 0 0 0 0 0 0 0 0 0 0 0 0 0 1 0 1 0 0 1 0 1 0 0 0 0 2 0 1 0 0 0 0 0 2 0 0 0 0 0 0 0 0 0 0 1 0 0 0 1 0 0 0 0 1 0 0 0 0 0 0 0 0 0 0 0 0 0 1 0 0 1 0 0 0 0 0 0 1 0 0 0 0 0 0 0 0 1 0 0 0 0 0 0 0 1 0 1 0 0 0 0 1 0 0 0 0 0 1 1 0 0 0 1 2 0 2 0 0 0 0 1 0 0 0 0 1 0 0 0 1 0 0 0 0 2 0 0 0 2 1 0 0 0 0 0 1 0 1 0 1 1 0 0 0 0 1 0 0 0 0 1 0 1 1 1 0 0 0 0 0 0 0 0 1 0 0 0 0 0 0 0 1 0 0 0 0 0 0 0 0 0 0 1 0 0 0 1 0 0 1 0 1 0 0 0 0 0 0 1 0 1 0 0 0 0 0 0 0 0 1 0 0 0 0 1 0 1 1 0 0 0 0 0 0 0 0 0 0 0 1 0 0 0 0 0 0 0 1 0 0 0 0 0 0 0 1 0 0 0 0 1 0 0 0 0 0 0 0 0 0 0 1 0 0 0 1 0 0 0 0 0 0 0 0 0 1 0 0 0 0 1 0 0 0 0 0 0 0 0 0 0 0 0 0 0 0 0 0 0 0 0 0 0 1 0 0 0 0 0 0 0 0 1 0 0 0 0 0 0 0 0 0 0 1 0 0 1 1 0 1 0 0 0 0 0 0 0 0 0 1 0 0 1 0 0 0 1 0 0 0 1 0 0 0 0 0 1 0 0 0 1 1 0 1 0 0 0 0 0 0 1 0 0 0 0 0 0 0 0 0 0 0 0 0 1 0 0 0 1 0 0 0 0 0 1 1 0 0 2 0 1 1 1 0 0 0 0 1 0 0 1 0 0 0 2 0 1 1 0 1 0 1 0 0 0 0 0 0 1 0 2 0 0 0 0 0 0 0 0 0 1 0 0 0 2 0 0 1 0 0 0 0 0 0 1 0 0 0 0 0 1 0 1 0 0 0 0 0 0 0 0 0 0 0 1 0 0 1 0 0 0 1 0 0 0 0 1 0 0 0 0 0 0 0 0 0 2 0 0 1 0 0 0 0 0 0 0 0 0 0 0 1 0 0 0 0 0 0 0 0 0 0 0 0 0 0 0 0 0 0 0 0 0 0 0 1 0 0 1 0 0 0 0 0 0 0 0 0 0 0 0 0 0 1 0 0 0 1 0 0 0 0 0 0 2 0 0 0 0 0 0 1 0 0 0 0 0 0 0 0 0 0 1 0 0 0 0 0 0 0 0 0 0 1 0 0 0 0 1 0 0 0 0 0 0 1 1 1 1 0 0 0 0 0 0 0 2 0 2 1 1 1 1 0 0 0 0 0 0 0 0 0 0 0 0 0 0 0 0 0 0 0 0 0 0 1 0 0 1 0 0 0 1 0 0 0 0 0 1 0 0 0 0 0 0 1 1 0 0 0 0 1 0 0 0 1 0 0 0 1 0 1 0 1 0 0 2 0 0 0 0 0 0 0 0 0 0 0 0 0 0 0 0 0 0 0 1 0 1 0 0 0 0 0 0 0 0 0 0 1 0 1 0 0 0 0 1 0 0 1 0 0 0 0 0 0 0 0 2 0 0 0 0 0 0 0 1 0 0 0 0 0 0 0 0 0 0 0 0 0 0 0 1 0 0 0 0 0 0 1 0 0 0 0 0 0 1 0 0 0 0 0 0 0 0 0 0 0 0 0 0 0 0 0 0 1 0 0 0 0 0 1 0 0 0 0 2 0 1 0 0 1 0 0 0 0 0 0 0 0 0 0 0 0 0 0 0 0 0 0 0 0 0 1 0 0 0 0 0 0 0 0 0 1 0 1 0 0 0 0 0 0 0 0 0 1 0 1 0 1 0 1 0 0 0 0 0 0 0 1 1 1 0 0 0 0 0 0 0 0 0 0 0 0 0 1 0 0 1 0 0 0 0 1 0 0 0 0 0 0 0 0 0 0 0 0 0 1 0 0 0 1 0 0 0 0 0 0 0 0 0 0 1 0 0 0 0 0 0 0 1 0 0 
