# Supplementary material for: Discovering causal interactions using Bayesian network scoring and information gain
Source: BMC Bioinformatics. 2016 May 26;17:221. doi: 10.1186/s12859-016-1084-8 (PMC4880828; doi:10.1186/s12859-016-1084-8)
Supplement: Additional file 1: — Supplement A. (ZIP 1133 kb) [file 12859_2016_1084_MOESM1_ESM.zip › Supplement A/Test Datasets Pure Epistasis/2-SNP Models/2snp.1maf.05her_Models.txt_EDM-1_2.txt]

N0	N1	N2	N3	N4	N5	N6	N7	N8	N9	N10	N11	N12	N13	N14	N15	N16	N17	N18	N19	N20	N21	N22	N23	N24	N25	N26	N27	N28	N29	N30	N31	N32	N33	N34	N35	N36	N37	M0P5	M0P6	Class
1	1	1	1	0	0	1	1	0	0	0	0	0	0	1	0	1	0	1	0	1	1	1	0	1	0	0	0	0	1	1	0	0	1	0	0	0	2	0	0	1
1	1	0	0	0	0	1	0	1	0	1	1	1	0	0	1	1	1	0	1	1	0	1	2	0	1	0	0	1	1	0	0	1	2	2	0	0	0	0	0	1
0	1	0	0	0	0	1	0	0	0	1	2	0	0	2	0	2	1	0	1	1	1	1	0	0	0	0	0	1	0	1	1	0	0	0	2	1	0	1	1	1
0	1	1	0	0	0	0	1	0	0	1	1	0	1	1	0	1	0	0	0	2	0	2	0	0	0	0	0	1	1	0	0	0	2	0	0	0	0	0	0	1
0	0	1	0	1	1	0	1	0	0	1	0	1	0	1	0	0	0	0	1	0	1	1	0	1	1	0	0	0	1	2	0	0	1	0	0	1	0	0	1	1
0	2	1	0	0	0	1	1	0	0	1	1	0	2	0	0	0	1	2	1	2	0	1	1	0	0	0	0	1	1	0	1	0	2	0	0	1	0	0	0	1
0	0	0	1	0	0	1	0	0	0	0	1	2	1	2	0	1	0	1	0	0	0	0	1	1	0	1	0	0	0	0	0	0	0	0	0	0	0	0	0	1
0	2	0	0	1	1	1	0	0	1	2	1	1	0	1	1	1	2	0	0	1	1	0	1	0	0	0	1	1	0	0	0	0	1	1	0	1	0	0	0	1
0	1	0	0	0	0	1	1	0	0	1	1	1	0	0	1	0	0	0	0	2	1	1	1	0	1	0	0	1	2	0	0	0	1	0	0	0	1	0	1	1
1	0	0	0	0	0	2	0	1	1	2	0	2	1	0	0	1	0	0	0	2	1	2	1	0	0	0	0	1	1	0	0	1	1	0	1	0	0	1	0	1
1	1	0	0	0	0	0	0	0	0	1	1	1	1	0	0	1	1	1	0	0	0	2	1	1	0	0	0	1	0	0	0	0	1	0	0	1	0	0	0	1
0	1	0	0	1	0	0	0	0	1	2	0	1	0	0	1	1	1	1	2	1	1	0	0	0	0	0	0	0	1	1	1	0	2	1	0	0	0	0	0	1
0	1	1	0	1	0	0	0	0	0	0	2	0	1	0	2	1	0	0	0	1	0	1	1	0	0	0	1	1	0	1	0	0	0	0	1	0	0	0	0	1
0	1	1	0	1	0	1	1	0	0	1	2	1	1	1	1	0	0	0	0	1	0	2	0	0	1	0	1	0	1	0	0	0	0	1	1	0	0	0	1	1
0	1	1	0	1	0	0	0	0	1	1	0	1	1	1	0	1	1	1	0	0	0	1	0	0	1	0	0	1	1	0	0	1	1	1	1	2	0	1	0	1
0	1	0	0	0	0	1	0	0	1	2	2	1	0	2	0	0	1	1	0	2	0	0	0	1	0	0	0	0	1	1	0	0	1	0	1	0	0	1	1	1
1	0	1	2	0	0	1	0	0	0	0	1	2	1	0	0	1	0	0	1	1	0	0	0	0	0	0	0	0	0	1	1	0	1	1	0	1	0	1	0	1
1	2	0	1	1	1	0	1	0	0	2	2	0	1	1	0	2	0	1	0	2	0	2	0	1	0	0	0	0	1	1	0	0	1	2	1	2	0	0	0	1
0	0	0	0	1	0	1	1	0	2	1	1	1	0	1	0	1	1	0	1	0	1	0	0	0	1	0	0	1	0	0	2	0	1	1	0	0	1	1	0	1
0	0	0	0	0	0	1	1	0	0	1	1	2	1	0	1	1	0	1	0	0	0	1	0	0	1	0	0	0	1	0	0	1	1	0	2	1	0	0	1	1
0	0	0	0	0	0	0	0	0	1	0	1	1	1	0	1	0	0	0	0	1	0	1	1	1	1	0	0	2	1	1	0	0	0	1	1	0	0	0	0	1
0	0	0	0	0	0	0	1	0	0	1	0	2	1	1	0	2	0	1	0	0	1	0	0	0	0	0	0	1	1	1	0	0	1	0	0	1	0	0	1	1
0	1	0	0	0	0	0	0	1	0	1	1	0	1	0	1	2	0	1	0	1	1	2	0	0	0	0	0	2	0	2	0	0	1	0	1	1	0	0	0	1
2	1	0	1	0	0	0	1	0	0	1	1	1	2	1	0	2	0	0	0	2	0	1	0	1	0	0	1	0	0	1	0	0	1	1	0	0	2	0	0	1
0	0	0	0	0	0	0	1	0	0	0	1	1	0	1	0	1	1	0	0	1	0	0	1	1	0	0	1	0	2	0	0	0	1	1	0	1	0	0	0	1
1	0	0	1	0	0	2	1	0	1	1	2	1	0	0	0	1	0	1	0	0	0	1	0	1	0	0	0	0	1	0	1	0	1	2	0	0	0	1	1	1
0	2	0	0	0	0	0	0	0	1	1	0	2	0	1	0	1	0	1	1	1	1	2	1	0	1	0	0	0	1	0	1	0	1	1	1	1	0	0	0	1
1	2	0	2	0	0	0	0	0	0	0	1	1	0	1	0	1	0	1	0	1	0	1	0	0	0	0	0	1	1	0	1	0	0	1	1	0	0	0	0	1
2	2	0	0	1	0	1	1	0	1	1	2	2	1	1	0	1	1	1	0	1	0	1	0	1	1	0	0	0	0	1	0	0	1	0	1	1	0	0	0	1
0	1	0	0	0	0	0	1	0	0	0	1	2	1	2	0	0	1	0	1	1	0	1	1	1	1	0	0	1	0	1	0	0	1	1	1	2	0	0	0	1
1	0	0	1	1	1	1	0	0	0	1	2	1	0	0	0	0	0	1	0	0	0	1	0	0	0	0	0	1	1	0	1	0	1	1	1	1	0	0	1	1
0	1	0	0	0	0	0	1	0	1	2	0	0	2	2	0	0	0	1	0	0	0	1	1	0	0	1	0	1	1	1	1	0	2	1	1	1	1	0	0	1
0	1	0	0	0	0	0	0	0	0	0	1	1	2	2	0	0	0	0	0	1	0	0	0	0	0	0	0	0	0	0	0	0	0	1	0	0	0	0	0	1
1	2	1	0	0	0	0	0	0	1	1	1	1	0	1	0	0	1	0	1	1	0	0	0	0	0	0	0	1	1	1	1	0	0	1	0	0	0	0	0	1
0	0	0	0	1	0	1	1	0	1	1	0	1	1	2	1	1	0	1	2	1	1	0	0	1	0	0	1	0	2	1	0	0	0	2	2	1	1	0	0	1
1	1	1	0	1	0	1	1	0	0	2	1	2	0	0	1	1	0	0	1	1	0	1	0	1	1	1	0	0	2	1	0	1	0	0	0	1	0	1	0	1
0	0	0	0	0	1	0	0	0	0	2	1	0	1	0	0	0	0	1	2	1	0	1	0	1	0	1	0	0	1	1	1	0	2	0	0	1	0	1	0	1
0	2	0	1	0	0	0	0	0	0	2	1	2	1	0	0	0	0	0	1	2	0	2	0	1	1	0	0	1	1	0	0	1	1	1	0	0	0	0	1	1
1	1	0	0	0	1	1	0	0	0	1	2	0	0	1	0	0	1	1	2	1	1	1	0	0	0	0	0	0	2	2	0	0	1	0	1	1	0	0	0	1
0	0	0	0	0	0	2	0	0	0	0	0	0	2	1	1	1	1	1	0	1	0	1	1	1	0	0	0	0	1	1	0	0	0	1	1	0	0	0	0	1
0	1	1	0	2	0	0	1	0	0	1	0	0	0	2	0	1	0	0	1	1	1	1	0	0	0	0	1	0	1	1	0	0	1	1	0	0	1	0	0	1
1	1	0	0	1	0	0	0	0	0	0	0	1	0	1	0	1	0	0	0	1	0	1	1	0	1	0	0	0	0	2	0	0	1	1	1	1	1	1	1	1
0	2	0	1	0	0	1	2	0	1	1	0	1	0	2	2	1	0	0	0	1	1	0	0	0	0	0	0	2	0	0	0	0	0	1	0	1	0	0	0	1
0	1	0	0	1	0	0	2	0	0	0	0	1	2	1	1	2	0	0	0	1	1	1	1	0	0	0	0	0	0	0	1	0	1	0	1	1	0	1	0	1
0	2	0	0	1	0	0	1	0	1	2	1	1	2	1	0	1	0	1	0	0	0	0	0	0	1	0	0	1	0	1	0	1	1	1	1	0	1	0	1	1
0	1	1	0	1	0	2	1	0	0	0	1	2	0	0	1	1	1	1	0	2	0	1	0	1	0	0	1	1	0	1	0	0	0	1	0	0	0	0	0	1
2	1	0	1	0	1	0	1	0	1	1	1	1	1	0	1	2	0	1	0	1	0	1	0	0	0	0	0	0	1	1	0	0	1	1	2	0	1	0	0	1
2	0	0	0	1	0	1	1	0	0	1	2	0	2	0	1	2	1	0	1	0	0	1	1	0	0	0	0	0	1	0	0	0	2	0	0	0	0	0	0	1
1	2	1	0	1	0	1	0	0	1	0	1	1	2	0	1	2	0	0	0	0	0	1	0	0	0	1	1	0	1	0	0	1	2	2	1	1	0	0	0	1
1	1	0	0	0	0	1	1	0	0	1	1	1	0	1	0	0	0	0	1	1	0	0	0	1	0	0	1	0	0	0	1	1	1	1	1	0	0	0	0	1
0	0	0	1	0	1	2	1	0	0	1	1	0	1	1	0	1	0	0	0	0	0	1	0	0	0	0	0	0	2	0	1	0	1	1	0	1	0	2	1	1
0	1	0	0	0	0	1	2	0	0	1	1	1	0	2	0	1	0	1	0	1	0	0	0	0	0	0	0	0	1	0	1	0	1	0	2	1	1	1	0	1
0	1	0	1	1	1	0	0	0	0	1	1	0	1	0	0	0	0	0	1	0	1	1	0	0	0	1	1	1	0	0	1	0	1	1	0	0	0	0	0	1
0	1	0	0	2	0	0	0	0	0	0	2	1	2	0	0	0	0	0	0	1	0	2	0	0	2	0	0	0	1	0	0	0	1	1	1	1	0	0	0	1
0	1	0	0	0	0	0	1	0	0	0	0	1	2	1	0	0	0	0	0	1	1	1	0	0	0	0	0	0	0	0	1	0	2	1	0	0	0	0	0	1
0	2	0	0	0	0	0	2	0	0	0	1	1	1	0	1	0	1	0	0	1	0	1	0	1	0	0	0	0	2	1	0	0	0	0	0	1	0	0	0	1
0	1	0	0	0	0	1	1	0	1	2	1	1	1	1	1	1	0	0	1	1	1	1	0	1	0	0	0	1	1	1	0	1	1	0	2	1	0	0	0	1
0	1	0	0	2	1	1	2	0	0	1	0	1	1	0	0	2	0	1	0	0	0	1	0	0	0	0	1	1	0	1	0	0	1	1	0	1	0	0	0	1
0	2	1	0	1	0	1	0	0	0	1	1	0	1	2	1	2	1	0	1	1	0	0	0	1	0	0	1	0	0	0	0	1	0	1	0	0	0	0	0	1
1	0	0	0	0	1	0	0	0	0	2	0	1	0	0	0	0	0	0	0	2	0	1	0	1	0	0	0	0	1	0	1	0	0	0	0	0	1	0	0	1
0	2	0	0	0	0	0	2	0	1	1	0	2	1	1	1	0	0	0	1	0	0	2	0	0	0	1	0	0	1	1	0	0	0	0	1	0	1	1	1	1
0	1	1	0	0	0	0	1	0	2	2	1	1	1	2	0	2	0	1	1	1	0	0	0	1	0	0	0	0	1	0	1	0	0	1	1	1	0	0	0	1
1	1	0	0	0	1	2	1	0	1	1	1	0	0	0	0	1	0	0	0	2	0	1	0	0	0	0	0	1	2	0	0	0	1	1	1	1	0	0	0	1
0	0	0	0	1	0	0	1	0	2	1	1	0	1	2	1	1	0	1	0	0	0	0	0	0	1	0	1	0	0	2	1	0	0	0	0	1	1	0	0	1
0	0	0	0	0	0	1	0	0	0	1	0	2	0	1	1	1	0	1	0	0	0	1	0	0	1	0	0	1	0	1	1	0	0	0	1	2	0	0	1	1
0	2	0	0	0	0	0	1	0	0	2	2	0	1	1	0	0	0	0	1	2	1	1	0	0	0	0	1	1	0	0	0	0	1	2	0	2	1	1	0	1
0	2	0	0	1	0	0	1	0	0	1	0	1	1	0	0	0	2	0	0	1	0	1	0	0	0	0	0	1	0	0	0	0	1	0	1	1	0	0	1	1
1	1	1	0	1	0	0	1	0	1	1	1	1	0	2	1	1	1	0	0	1	0	2	0	0	2	0	0	0	0	1	0	0	1	2	0	0	0	0	0	1
0	1	1	0	0	0	0	2	1	0	0	1	0	0	1	1	0	1	0	0	0	0	2	0	0	0	0	1	0	1	0	2	1	0	1	1	0	0	0	0	1
0	1	0	1	1	0	1	1	0	0	0	1	2	1	0	1	1	0	2	0	2	0	1	0	0	0	0	1	0	0	1	0	0	1	0	2	0	0	0	0	1
0	1	1	0	1	0	0	1	0	1	0	1	0	1	0	0	2	0	0	1	1	0	2	0	0	1	0	0	1	1	0	1	0	1	1	2	0	0	0	1	1
0	1	1	0	0	0	0	0	0	1	1	1	1	0	0	0	1	0	0	0	2	0	0	1	0	0	0	0	1	1	1	0	0	1	0	1	0	0	0	0	1
0	0	0	0	0	1	0	1	0	0	1	0	1	2	1	0	0	0	0	2	2	0	0	0	0	1	0	0	0	1	0	0	0	1	1	0	1	0	1	0	1
1	1	0	0	1	1	0	1	0	0	0	1	0	0	1	0	0	0	0	0	1	0	1	1	0	1	0	0	0	2	1	2	0	2	0	2	0	0	0	1	1
0	1	1	0	0	1	0	0	0	1	2	2	0	0	0	1	1	1	2	0	1	0	1	0	0	1	0	0	0	1	2	1	0	0	2	1	1	0	0	0	1
0	2	0	1	0	0	0	1	0	0	1	0	0	1	1	0	0	0	0	0	1	0	1	2	1	1	0	0	0	0	2	0	0	2	1	0	1	1	0	1	1
1	1	1	0	1	0	0	0	0	1	1	2	1	0	0	1	2	0	1	2	1	0	1	0	0	0	0	0	0	2	1	2	1	0	1	1	0	0	0	1	1
0	1	1	0	0	1	0	2	0	0	2	0	1	1	0	0	2	0	0	1	0	0	2	0	1	0	0	0	0	1	0	0	0	0	1	1	0	1	0	0	1
1	2	0	0	0	1	0	1	0	0	1	1	1	0	2	2	0	0	1	0	1	0	1	0	0	1	0	1	0	1	1	0	1	1	1	1	0	0	0	0	1
0	1	1	0	0	0	1	1	0	0	1	0	0	0	0	0	0	0	0	0	1	0	0	0	0	0	0	0	0	1	1	0	0	0	1	0	0	0	0	0	1
0	0	0	0	0	0	0	0	0	0	1	0	1	0	2	1	1	0	0	1	1	1	1	0	0	0	0	1	0	0	1	0	0	0	1	1	1	0	0	1	1
1	1	0	0	0	0	1	1	0	0	1	1	0	1	0	0	0	0	0	0	2	0	1	0	1	0	0	0	1	2	0	0	0	0	1	2	2	0	0	0	1
2	1	0	0	1	0	1	1	0	1	1	2	0	0	1	1	1	2	1	0	1	0	2	1	1	0	0	0	0	2	0	0	0	1	1	1	0	0	0	0	1
1	1	0	1	1	0	1	1	0	0	1	1	2	1	1	0	1	0	0	1	1	1	1	2	1	0	0	1	0	1	0	0	0	0	1	2	1	1	1	1	1
1	2	0	0	1	1	0	1	0	0	1	0	2	0	1	0	0	0	0	0	2	0	2	2	1	1	0	0	0	2	1	0	0	0	1	2	1	0	0	0	1
1	2	0	1	0	0	0	1	0	0	2	0	1	1	1	1	1	0	0	1	1	1	0	0	0	0	0	0	0	1	0	0	1	0	1	2	1	0	0	0	1
0	1	0	0	0	0	2	1	0	0	0	1	1	0	1	1	0	0	1	0	2	0	1	0	1	1	0	1	1	0	1	0	0	0	0	1	1	0	0	0	1
1	1	1	0	0	0	0	1	0	0	1	1	1	1	1	0	2	0	0	0	1	0	2	0	0	0	0	1	0	1	1	0	0	0	1	0	0	0	0	0	1
1	1	0	1	0	1	0	0	0	2	1	1	1	1	0	1	1	0	0	0	1	0	1	1	0	0	0	0	1	2	0	1	0	1	0	1	0	0	0	0	1
1	0	0	1	1	0	0	0	0	0	0	1	1	2	1	0	0	0	0	1	1	1	0	0	0	0	0	0	1	1	0	1	0	1	0	1	1	0	0	1	1
1	1	0	1	0	1	0	1	0	0	0	1	2	0	0	1	1	0	1	0	0	0	2	0	0	0	0	0	1	2	2	0	0	1	0	2	0	1	0	1	1
0	0	0	0	1	0	1	2	0	0	1	1	1	1	1	1	1	1	0	0	1	1	2	0	0	0	0	0	1	0	1	0	0	1	1	1	1	0	0	1	1
1	0	0	0	1	0	1	1	0	1	1	1	2	0	1	1	0	0	1	1	2	0	1	0	0	1	1	0	1	1	1	1	0	1	1	0	1	1	1	0	1
0	1	0	0	0	0	0	1	0	1	2	1	1	0	0	1	1	0	0	0	0	0	0	0	0	0	0	0	0	1	0	0	0	0	2	1	2	0	1	0	1
2	0	1	0	0	0	0	0	0	1	2	1	1	1	1	0	1	0	0	0	2	0	1	0	0	0	0	0	0	2	1	0	0	0	1	0	1	0	0	0	1
0	0	0	0	1	0	1	1	0	1	2	0	1	0	0	0	1	0	0	0	2	0	1	1	0	1	0	0	1	2	0	1	0	1	1	2	0	0	0	0	1
0	2	1	0	1	0	0	0	0	0	0	1	1	0	0	0	1	1	1	0	0	0	2	0	1	0	0	1	0	2	0	0	0	0	1	1	0	1	0	0	1
1	1	0	0	0	1	1	2	0	0	0	1	0	0	1	1	0	0	0	0	1	2	0	1	0	0	0	1	0	1	1	0	1	1	0	2	0	0	0	1	1
0	1	0	0	1	0	0	1	0	0	1	0	1	0	2	0	0	0	0	0	1	0	1	1	0	0	0	1	0	0	2	1	0	0	0	1	1	0	0	0	1
1	0	0	1	0	0	0	0	0	0	1	1	0	0	0	0	2	0	1	0	2	0	2	1	0	0	0	0	1	0	0	0	0	1	1	1	1	0	0	0	1
0	2	0	0	0	0	0	1	0	0	2	0	1	1	1	0	1	1	0	0	1	0	1	0	2	0	0	1	1	1	0	0	0	1	1	0	0	1	1	0	1
0	1	1	1	1	0	0	2	1	0	1	1	1	1	0	1	0	1	0	0	1	0	1	0	0	0	1	0	0	1	0	1	0	1	0	0	1	1	1	0	1
0	1	0	1	0	0	1	1	0	1	1	2	2	1	1	0	2	0	0	0	0	0	2	0	0	0	0	0	0	1	1	1	0	0	0	0	0	0	0	0	1
0	1	0	1	0	0	0	0	0	0	1	1	0	1	1	0	0	1	2	2	2	1	0	1	0	0	0	0	0	1	1	1	1	1	1	1	0	0	0	0	1
0	2	0	0	1	0	0	0	0	0	2	1	0	2	0	0	2	0	0	0	0	0	2	0	1	0	0	0	0	0	0	0	2	0	0	0	0	0	0	1	1
0	1	0	0	0	1	0	0	0	0	1	2	1	1	0	0	0	0	0	1	0	0	0	0	0	0	0	0	0	2	0	1	0	1	2	1	1	0	0	1	1
2	2	0	0	0	0	0	0	0	1	1	0	2	1	2	0	1	0	0	0	1	0	1	0	0	0	1	0	1	2	0	0	1	1	0	1	0	0	0	0	1
1	1	2	1	1	0	1	1	0	1	1	2	1	0	1	0	1	0	1	0	1	0	1	1	1	0	0	0	1	1	0	0	0	0	1	0	2	0	0	0	1
1	0	0	0	1	0	0	1	0	0	2	1	2	0	0	0	1	0	1	0	0	1	2	0	1	1	0	0	0	1	0	0	0	0	2	1	1	0	0	0	1
1	1	1	0	0	0	0	1	0	1	1	0	1	0	0	1	1	0	1	1	0	0	2	0	0	0	0	1	0	2	0	0	1	1	0	0	0	0	1	0	1
0	0	0	0	0	0	0	1	0	0	2	0	0	0	1	0	0	0	1	1	2	1	1	1	1	0	0	0	0	2	1	1	1	2	1	1	0	0	0	0	1
0	1	1	0	1	1	0	1	0	0	1	2	1	1	2	1	1	0	0	1	0	1	1	1	1	1	1	0	0	1	0	0	0	0	0	2	0	0	1	0	1
0	1	1	1	0	0	1	2	0	0	0	1	1	0	0	0	1	0	0	1	2	0	2	0	0	0	0	1	0	2	0	1	1	2	1	1	1	0	0	0	1
1	1	0	1	0	0	2	1	0	0	0	1	0	1	0	1	2	0	0	0	0	0	1	0	0	0	0	0	0	2	0	0	0	1	2	0	1	0	0	0	1
1	1	0	0	0	0	1	1	0	0	1	0	1	1	2	0	1	1	0	1	1	1	0	0	0	0	1	0	1	1	0	0	0	2	0	0	1	0	0	0	1
0	2	1	0	0	0	0	1	0	0	1	1	1	1	1	1	2	0	0	0	2	1	1	0	0	0	0	0	2	0	1	0	0	1	0	2	1	0	0	0	1
0	1	0	1	0	1	0	1	0	1	2	0	0	1	0	2	0	0	1	1	1	0	1	1	0	1	1	0	0	0	0	0	0	2	0	1	0	0	0	0	1
1	0	1	0	0	0	0	0	0	0	1	1	1	1	1	1	2	0	0	0	0	0	1	0	1	1	0	0	0	1	0	0	0	0	1	1	0	1	0	0	1
1	0	0	0	0	0	0	0	0	1	1	1	1	1	1	0	0	0	0	0	1	1	1	0	0	0	1	0	0	1	0	1	0	2	1	1	1	0	0	0	1
1	0	0	1	1	0	1	1	0	0	1	1	1	0	0	1	2	1	0	0	0	0	1	0	1	1	0	0	1	0	0	0	1	0	0	0	0	0	0	0	1
0	1	0	1	1	0	0	1	0	0	0	1	2	1	0	0	1	0	1	1	1	0	0	0	0	0	0	0	1	0	0	1	0	1	1	1	2	0	0	1	1
1	1	0	0	0	0	0	0	0	0	1	1	1	0	0	1	1	2	1	0	2	0	0	0	1	0	0	0	1	1	0	0	0	1	1	0	1	0	0	0	1
1	1	0	0	1	0	0	0	0	0	0	0	1	0	1	0	1	0	0	0	0	0	2	0	1	0	0	0	0	1	1	0	0	1	1	0	1	0	0	1	1
1	1	0	1	0	0	1	1	0	0	1	0	2	1	1	2	0	0	1	1	1	1	0	0	0	1	0	0	0	1	1	0	0	2	1	1	0	0	0	0	1
0	1	0	0	1	0	0	0	0	0	1	1	1	2	0	1	1	0	0	1	1	0	1	1	1	1	0	0	0	0	0	0	0	2	0	1	0	0	0	1	1
0	1	0	0	2	1	1	2	0	1	0	2	2	1	1	0	2	0	0	0	1	1	1	2	1	0	0	0	0	2	1	0	0	0	0	1	0	0	0	0	1
0	2	0	0	0	0	0	0	0	0	0	1	0	1	0	1	1	0	1	1	0	0	1	0	0	1	0	1	0	1	0	0	0	1	1	2	0	0	1	0	1
1	0	0	0	0	0	0	0	0	1	1	2	2	1	1	0	1	0	0	2	2	1	1	1	0	0	0	0	0	0	1	1	0	0	0	1	2	0	0	0	1
0	0	0	0	1	0	0	0	0	0	0	1	2	0	1	0	0	0	0	1	1	0	0	1	0	1	0	0	2	0	2	0	1	0	1	2	2	1	0	0	1
1	1	0	0	0	1	1	1	0	1	1	1	2	2	1	1	1	1	0	1	1	0	1	1	0	1	0	0	0	1	0	0	0	0	0	0	1	0	0	0	1
0	0	0	2	1	0	1	2	0	2	1	1	1	0	1	2	1	0	0	0	1	1	2	0	0	1	0	0	0	2	1	1	2	0	0	1	1	0	1	0	1
0	2	1	0	0	0	0	1	1	1	1	1	1	1	1	0	1	0	1	0	0	1	2	1	0	0	0	0	1	0	0	1	0	1	2	1	0	0	0	0	1
0	1	0	0	0	0	0	0	1	0	1	0	1	0	1	0	0	0	0	1	2	1	1	0	1	0	0	0	0	2	0	0	1	1	1	1	0	0	0	1	1
0	1	0	0	0	1	1	2	0	1	1	2	1	1	0	0	1	1	0	1	0	0	0	0	0	0	0	0	0	2	0	0	0	1	0	1	1	0	0	0	1
0	1	0	0	1	1	0	0	0	0	1	0	1	1	1	0	0	0	2	0	0	1	2	0	0	0	0	1	0	2	0	0	0	1	0	1	1	1	0	1	1
0	1	0	0	0	0	0	2	0	0	2	1	1	0	1	1	0	0	0	0	2	0	2	0	0	1	0	0	0	0	0	2	0	0	1	1	0	0	0	0	1
0	1	0	0	0	0	0	1	0	0	2	1	2	1	0	0	1	1	0	1	1	0	1	1	1	0	0	0	0	0	1	0	1	1	1	2	1	1	0	0	1
0	1	0	1	0	0	0	1	1	0	0	1	1	2	1	0	1	0	0	0	1	0	0	0	0	0	0	1	0	0	0	0	0	0	0	0	2	0	0	0	1
0	1	0	0	0	0	0	1	0	1	0	1	1	0	2	1	1	1	0	0	2	1	2	0	2	0	1	1	1	0	1	0	1	0	1	0	1	0	0	0	1
0	1	0	0	0	0	0	1	0	0	2	1	1	0	1	2	2	1	0	0	1	1	2	0	0	1	0	0	1	1	1	1	0	1	2	1	2	0	1	0	1
0	1	0	0	0	0	0	1	0	1	0	1	1	1	0	0	1	1	0	0	0	1	1	0	1	0	1	0	1	0	2	1	0	0	0	1	0	0	0	0	1
0	0	1	0	1	0	0	0	0	0	1	1	1	2	1	0	1	1	0	1	1	0	1	0	0	0	0	0	0	2	0	2	0	1	1	2	0	1	1	0	1
1	0	0	0	1	0	1	1	0	1	1	1	0	0	1	0	2	0	0	0	0	0	0	0	0	0	0	0	2	1	0	0	0	0	2	1	1	0	0	0	1
2	1	0	1	2	0	1	0	0	0	2	1	0	0	1	0	0	1	1	1	2	0	0	1	1	1	1	0	1	0	0	0	0	0	1	0	0	1	0	0	1
1	2	0	1	0	0	0	1	0	0	0	1	0	0	0	1	1	0	0	1	0	0	1	0	0	2	0	0	0	1	0	0	1	1	0	1	0	0	0	0	1
0	1	0	0	0	0	1	1	0	0	1	0	1	2	0	1	1	1	0	0	0	1	0	0	0	0	0	1	1	1	1	0	0	1	0	0	0	0	0	0	1
1	0	1	0	0	1	1	0	0	0	1	0	1	0	1	0	1	0	2	0	0	0	2	0	1	0	0	0	1	1	1	0	0	1	0	0	0	0	0	0	1
1	1	1	0	0	0	0	2	0	0	1	0	0	0	0	1	0	0	0	1	1	1	1	0	0	0	0	1	0	0	0	0	1	1	1	2	1	0	0	0	1
0	2	0	1	0	0	1	2	0	1	1	1	1	1	1	0	1	0	0	1	0	1	1	0	0	2	0	0	0	1	0	1	0	0	2	1	0	1	0	0	1
1	2	2	0	1	0	2	1	1	1	2	0	1	1	2	0	0	0	1	0	1	0	1	0	0	0	0	0	0	0	0	0	1	1	0	0	1	0	0	0	1
0	0	0	2	1	0	0	2	0	0	2	1	2	0	1	0	2	0	0	1	1	0	0	0	0	0	0	1	0	0	0	0	0	1	2	0	0	0	0	0	1
0	2	0	0	1	1	0	1	0	1	0	1	1	0	2	0	2	1	0	0	0	0	1	1	2	0	0	0	1	1	2	0	1	0	1	1	1	0	0	0	1
0	1	0	1	0	0	0	1	0	0	2	1	0	1	0	1	1	0	0	1	2	0	1	0	1	1	0	1	1	1	0	1	0	1	0	1	1	0	0	0	1
1	0	0	0	0	0	1	1	0	1	1	0	1	0	2	0	1	0	0	2	1	1	0	0	0	0	0	0	1	0	0	0	0	0	0	1	0	0	0	1	1
1	0	0	0	1	1	0	1	0	0	2	0	1	1	0	1	1	0	0	1	1	1	0	1	0	0	0	0	1	1	0	0	0	1	1	2	1	0	0	0	1
0	1	0	0	0	0	0	0	1	0	0	1	1	0	2	0	1	0	1	1	1	0	2	0	1	1	0	1	0	0	1	0	0	0	0	0	1	0	1	0	1
0	1	0	0	0	0	0	0	0	0	2	2	0	1	1	0	1	0	0	0	0	0	1	0	0	0	0	1	0	0	2	0	0	0	1	1	0	1	0	0	1
0	0	1	1	0	0	0	0	0	0	1	2	1	0	0	0	0	1	1	0	0	2	1	0	1	0	0	1	0	1	2	0	0	0	1	1	0	0	1	0	1
0	1	0	0	0	0	0	1	0	1	1	1	1	1	1	0	0	1	0	0	1	0	1	0	0	1	0	1	0	1	0	1	0	1	0	0	0	0	0	0	1
1	2	0	0	0	1	0	2	0	0	2	0	0	1	1	0	1	0	1	1	1	0	0	0	0	0	0	1	0	0	0	0	0	2	0	0	0	0	1	0	1
0	0	0	1	0	0	0	0	0	0	0	2	2	1	0	2	1	0	0	0	0	0	1	0	1	0	0	0	1	0	1	0	0	1	0	0	1	0	1	0	1
0	0	0	1	0	1	0	1	0	1	0	2	1	0	0	0	0	1	0	0	1	2	1	0	0	0	0	0	1	2	0	1	0	0	0	0	1	0	0	0	1
1	1	0	0	0	0	0	1	0	1	0	0	0	0	0	0	1	0	0	0	0	0	2	0	1	0	0	0	0	1	2	0	0	1	1	2	0	0	0	0	1
0	0	1	0	0	0	2	2	0	1	0	1	0	1	1	1	0	0	1	0	1	0	1	0	1	1	0	0	1	2	2	0	0	1	1	1	1	0	0	0	1
0	1	1	0	0	1	1	2	1	1	1	2	2	2	0	0	0	0	0	1	2	0	0	0	0	0	0	0	1	1	1	1	0	1	0	1	0	0	0	0	1
0	0	0	0	1	0	0	1	0	0	2	1	1	1	0	1	1	0	1	1	1	0	1	0	1	0	0	0	1	1	1	0	0	1	2	1	1	0	0	1	1
1	1	0	0	0	0	0	0	0	0	1	1	1	0	1	1	2	1	0	0	2	0	2	1	1	1	0	0	1	2	0	1	0	0	0	1	1	0	1	0	1
0	1	0	0	0	2	1	0	1	0	1	1	1	1	0	0	1	0	0	1	0	1	0	0	1	1	0	0	0	1	1	1	0	0	0	0	1	0	1	1	1
0	1	0	1	1	0	0	1	0	0	2	1	0	1	1	1	2	1	0	0	2	0	1	1	0	0	0	0	0	1	1	0	0	1	0	0	2	0	0	1	1
1	1	0	0	1	0	0	2	0	1	1	2	0	0	0	0	0	0	1	0	1	1	1	2	0	1	0	0	1	1	0	0	0	2	0	1	1	0	0	0	1
2	1	1	0	2	0	0	2	0	0	1	0	1	0	1	0	1	0	0	0	1	0	0	0	1	1	0	0	0	0	1	0	1	1	1	2	0	0	0	0	1
1	0	0	0	1	1	0	2	0	0	2	1	0	1	2	0	1	1	0	1	2	0	1	0	1	0	0	0	1	1	1	0	1	1	1	1	1	0	0	0	1
1	1	0	0	0	1	1	2	0	0	2	1	0	1	0	0	0	0	0	1	0	0	1	0	0	0	1	1	0	1	1	0	0	1	1	1	1	0	0	1	1
0	0	0	0	0	0	1	1	0	1	1	1	1	0	1	0	1	0	0	0	1	0	2	0	0	1	0	1	0	0	0	0	1	1	1	0	1	0	0	1	1
0	2	0	0	0	0	0	2	0	1	2	1	2	1	0	2	0	0	2	0	2	0	0	0	0	1	0	0	0	1	0	1	0	2	2	0	0	0	0	0	1
0	1	0	0	0	0	0	0	0	0	0	1	1	2	1	1	1	0	1	1	0	0	1	0	0	0	0	1	1	0	1	1	0	1	0	0	1	0	0	0	1
0	0	0	0	1	1	0	1	0	1	0	2	0	1	0	0	1	1	1	1	2	0	1	1	1	0	0	0	1	2	0	0	0	1	0	0	0	1	0	0	1
0	1	0	0	1	1	1	1	0	0	2	0	1	1	0	0	1	0	1	1	1	0	2	0	0	1	0	0	0	2	0	1	0	0	0	0	1	0	0	0	1
1	1	0	0	0	0	0	1	0	1	2	1	1	1	1	2	0	0	0	0	0	1	1	0	0	0	0	0	0	0	2	0	1	1	2	0	1	0	0	0	1
1	1	0	0	1	0	0	1	0	1	1	1	1	1	1	0	0	0	0	1	1	0	0	0	1	0	0	0	1	1	1	0	0	1	0	0	1	1	0	0	1
1	2	2	1	0	0	0	1	0	0	2	1	2	1	0	0	1	0	0	0	1	1	1	0	0	0	0	0	0	1	1	0	0	1	0	1	0	1	0	0	1
0	1	1	0	0	0	1	0	0	0	2	1	1	0	0	0	2	0	0	1	2	0	1	0	0	1	0	1	0	0	1	1	0	1	2	0	0	0	1	1	1
0	1	0	0	0	0	1	1	0	1	1	1	1	0	1	0	1	0	0	1	1	0	0	0	1	0	0	1	0	1	0	0	0	0	1	0	0	0	0	0	1
0	1	0	1	1	0	1	1	0	0	0	2	1	0	0	1	1	1	2	0	1	1	0	0	0	0	0	1	0	1	1	0	0	1	0	1	0	0	0	0	1
0	2	0	0	0	0	0	1	1	0	2	1	0	1	0	1	0	0	0	0	0	0	0	0	1	1	0	0	0	1	1	0	0	1	1	1	2	0	0	0	1
0	0	0	0	0	0	0	2	1	0	0	1	1	1	2	0	1	0	0	0	0	1	1	0	0	0	0	0	1	0	2	0	0	1	1	1	1	0	0	0	1
0	1	0	0	0	0	0	2	0	2	0	2	1	2	1	1	0	1	1	1	0	0	1	0	1	0	0	0	0	0	1	1	0	0	0	0	0	1	0	1	1
0	2	0	0	1	0	0	2	0	0	2	0	0	1	2	1	1	0	1	0	2	1	2	1	1	0	0	1	1	1	0	0	0	2	1	1	1	0	0	1	1
0	0	0	0	1	0	2	1	1	0	2	1	2	1	0	0	0	0	0	0	1	0	0	0	1	0	1	1	2	0	0	0	0	0	0	1	0	0	0	0	1
0	0	0	0	0	1	2	1	0	1	0	1	1	1	2	1	0	0	0	0	1	0	1	0	0	0	0	0	0	1	0	1	0	1	1	0	0	2	0	0	1
0	1	1	1	0	1	0	2	0	0	2	1	1	1	0	0	0	0	1	0	0	0	0	0	1	0	0	1	1	0	2	0	0	0	0	2	1	0	0	0	1
1	0	0	1	0	0	1	1	0	0	1	0	1	0	0	0	2	0	0	0	0	1	0	0	0	1	0	0	0	1	1	0	0	0	1	2	1	0	0	0	1
0	0	0	0	1	0	1	0	0	1	0	0	1	1	2	0	1	0	0	1	1	0	0	0	0	0	0	0	0	0	0	0	0	2	1	1	0	0	0	1	1
0	2	0	0	1	0	0	2	0	1	2	2	1	1	0	1	2	0	0	0	2	1	2	0	0	0	0	1	1	2	1	0	0	0	1	2	0	0	0	0	1
1	0	0	0	1	0	1	1	0	0	0	1	2	0	2	1	0	0	0	0	1	0	0	0	0	0	0	0	1	0	1	0	1	0	2	0	0	1	0	0	1
0	1	1	1	0	0	1	0	0	1	2	0	0	2	0	0	1	0	0	0	0	1	0	1	0	0	0	0	0	1	1	0	1	2	1	0	1	1	0	0	1
0	0	0	0	0	0	0	0	0	0	1	2	0	1	1	1	1	0	1	0	1	0	0	0	1	0	0	0	0	2	1	0	0	0	2	0	1	0	0	0	1
1	1	0	0	2	0	1	0	0	1	0	1	2	1	1	0	2	0	0	0	1	0	2	0	1	0	0	0	0	2	0	0	1	1	1	2	0	1	1	0	1
0	1	1	0	0	0	0	1	0	1	2	0	1	1	0	2	0	0	1	0	1	1	0	0	0	1	0	1	0	1	0	1	1	1	0	0	1	0	0	0	1
1	1	0	0	2	1	0	1	0	0	1	0	1	1	0	0	0	1	0	0	1	1	2	1	1	1	0	0	0	0	0	0	1	0	1	1	1	0	1	0	1
0	2	0	1	0	0	0	0	0	0	2	1	2	1	2	1	1	1	0	0	1	0	2	0	0	0	0	0	1	0	1	1	0	2	0	1	0	0	0	0	1
1	2	0	1	0	0	1	2	1	1	1	1	1	1	2	0	1	0	0	1	1	0	1	0	0	0	0	0	0	0	1	0	0	1	1	1	0	0	0	0	1
0	1	1	0	0	1	0	1	0	0	0	1	2	1	1	0	1	0	0	0	1	0	1	1	0	1	0	1	0	0	1	0	0	1	0	1	1	0	0	0	1
0	2	0	1	0	0	1	1	0	0	2	0	1	0	1	1	1	0	0	1	1	0	0	0	0	0	0	0	0	1	1	0	0	0	0	1	0	0	0	0	1
1	0	1	0	1	0	1	0	0	0	2	0	1	1	2	1	2	0	1	0	2	0	1	1	0	1	0	0	0	0	0	1	0	1	0	1	2	0	0	0	1
0	2	1	1	1	1	0	1	0	0	1	0	0	2	1	1	1	1	1	1	1	0	2	0	0	0	0	0	0	1	1	0	0	0	1	1	1	0	0	0	1
0	0	0	0	0	0	1	0	0	1	0	1	1	2	1	0	1	0	0	1	1	1	0	0	1	0	0	1	1	1	1	0	0	1	1	1	1	1	0	0	1
1	2	0	0	0	1	2	0	0	0	2	0	0	0	0	2	1	0	0	0	0	0	0	0	0	0	0	0	1	0	0	0	2	1	1	2	0	0	0	0	1
1	2	0	0	0	0	0	0	0	1	0	1	2	1	0	1	0	0	0	1	2	1	1	0	0	1	0	0	1	0	1	0	0	0	0	0	0	0	0	0	1
2	0	1	0	0	0	1	1	0	0	2	1	0	1	0	1	2	0	0	0	0	1	2	0	0	1	0	0	0	0	2	0	1	0	0	0	1	1	0	0	1
1	0	0	1	0	0	2	0	0	0	2	1	1	2	1	0	1	0	1	0	0	0	0	0	1	1	0	0	0	1	1	0	1	0	1	0	0	0	0	1	1
1	2	0	1	0	0	0	0	0	1	2	1	2	2	2	2	1	0	0	0	2	1	1	0	1	0	0	0	0	1	1	0	0	1	1	1	1	0	0	0	1
0	0	1	1	1	0	0	0	0	0	1	1	2	1	0	0	1	0	0	1	1	0	0	1	1	0	0	0	0	2	2	1	0	1	1	0	2	0	1	0	1
0	2	0	0	0	0	1	0	0	0	2	1	1	0	0	0	2	1	1	0	1	2	0	0	1	1	0	0	1	0	1	0	0	1	1	0	0	1	0	0	1
0	2	0	1	0	0	1	0	0	2	0	2	1	1	1	0	1	1	1	0	1	1	1	0	1	0	0	0	0	0	1	1	0	2	1	0	1	0	0	0	1
1	2	0	1	0	0	0	0	0	0	1	0	1	0	1	0	0	0	0	0	1	0	2	0	1	1	0	0	1	2	0	1	0	2	1	1	0	0	0	0	1
0	0	0	0	0	0	0	1	0	1	1	2	0	2	1	1	2	0	0	1	0	0	1	0	0	0	0	1	0	1	1	0	0	0	0	1	1	0	0	1	1
0	2	0	0	1	1	0	0	0	0	1	1	1	1	1	0	1	0	0	0	1	1	2	0	2	0	0	0	2	1	2	0	0	1	0	1	0	0	0	0	1
0	0	0	1	0	0	0	1	0	0	1	1	0	0	1	0	1	0	0	2	1	1	1	0	0	0	0	0	0	1	0	0	1	0	1	1	0	1	0	0	1
1	2	1	0	0	0	1	1	1	0	1	1	0	2	1	0	1	0	1	0	1	1	0	0	0	0	0	0	0	1	1	0	1	0	1	0	1	0	0	0	1
1	0	0	0	0	0	0	1	0	2	1	0	1	0	0	0	1	0	0	0	1	0	1	0	1	2	0	0	0	0	0	1	0	0	0	1	0	1	0	0	1
0	1	0	0	0	0	1	0	0	1	0	1	0	0	0	0	1	0	1	0	0	1	2	0	0	0	0	0	0	1	0	0	0	0	1	0	1	0	0	0	1
0	1	2	0	1	0	2	0	0	1	1	0	1	0	1	0	0	0	0	0	1	1	0	0	1	1	0	0	0	0	0	0	1	1	0	1	1	0	0	0	1
0	1	1	0	0	0	0	0	0	1	1	0	0	0	1	1	0	1	1	1	1	0	1	0	0	0	0	1	0	0	1	0	0	0	0	1	0	0	0	0	1
0	1	0	0	1	1	0	1	0	1	2	0	1	1	0	2	0	1	0	0	0	1	2	0	1	2	0	0	0	1	1	1	0	1	0	1	1	0	0	0	1
1	0	0	1	0	0	0	1	0	0	1	0	1	1	0	1	0	0	0	0	0	1	0	0	0	1	0	0	0	1	1	0	0	1	0	1	0	0	0	0	1
1	0	0	0	2	0	0	1	0	2	0	1	1	0	0	0	1	0	0	1	1	0	1	0	0	0	0	0	0	1	1	0	0	1	0	1	0	0	1	0	1
0	1	0	1	0	1	0	1	0	2	0	1	0	0	0	0	0	0	0	0	0	1	1	0	0	0	0	0	1	1	1	0	0	0	0	1	0	1	0	1	1
2	1	0	0	0	0	0	0	0	1	1	2	0	0	1	0	1	0	0	0	2	0	1	0	1	0	0	1	1	1	0	1	0	1	0	1	0	0	0	0	1
0	0	0	0	1	0	0	0	0	0	0	1	1	0	0	1	2	0	0	2	1	0	1	0	0	1	0	0	0	0	1	1	0	0	1	1	1	0	0	0	1
0	1	0	0	1	0	2	0	1	1	1	0	0	1	2	2	0	0	0	0	0	0	1	1	1	0	0	0	0	1	0	0	0	0	0	1	2	0	0	0	1
1	0	2	0	1	1	0	1	0	1	0	1	0	0	0	1	0	0	1	0	1	0	1	0	0	0	0	0	0	0	1	0	0	0	0	1	1	0	0	0	1
0	1	0	0	0	0	1	1	0	1	1	0	0	1	1	1	2	0	0	0	2	0	1	0	1	0	0	2	1	1	0	1	0	0	0	1	0	0	0	0	1
1	0	0	0	0	1	1	2	0	0	1	1	2	1	1	0	1	0	0	1	2	1	0	0	0	0	0	0	1	0	0	0	1	1	0	0	0	0	0	1	1
0	1	0	0	0	0	1	1	0	0	1	2	1	1	1	0	1	0	1	0	2	0	1	0	1	1	0	0	0	2	1	0	0	1	1	0	0	0	0	0	1
0	1	1	0	0	0	0	0	0	1	2	1	1	0	1	0	1	0	0	0	2	0	1	0	0	1	0	0	0	1	0	0	1	0	0	0	1	0	0	0	1
0	1	0	0	0	0	1	1	0	0	1	0	1	0	1	1	2	0	0	0	0	1	1	0	0	1	0	1	0	1	0	1	0	2	0	0	0	0	1	0	1
1	1	0	1	2	0	0	0	1	2	2	0	1	0	0	1	2	0	1	0	2	0	1	0	0	1	0	0	0	2	0	0	0	2	2	0	0	1	0	0	1
0	2	0	0	0	0	0	1	0	1	1	0	2	0	1	0	1	0	1	0	0	0	0	0	1	0	0	0	0	0	0	0	0	0	1	1	1	0	0	1	1
0	1	0	0	1	0	0	0	0	1	1	1	1	1	1	0	2	1	0	1	2	0	0	0	0	0	0	0	0	0	0	0	0	0	0	0	0	0	0	0	1
0	1	0	0	1	0	0	1	0	1	2	1	0	1	1	0	0	1	0	1	1	0	2	0	0	0	0	1	0	0	0	0	0	1	1	1	0	0	0	1	1
1	0	0	0	1	0	0	1	0	1	0	0	2	0	0	0	1	1	1	0	0	2	1	0	0	0	0	0	0	1	0	0	0	1	1	1	0	0	0	0	1
1	0	0	0	0	0	1	0	0	0	2	1	1	1	1	0	0	0	0	0	1	0	2	0	1	1	0	1	0	0	0	1	0	2	2	0	1	0	0	0	1
0	1	0	0	0	1	0	1	0	0	1	1	1	1	0	0	0	0	1	0	0	0	1	0	0	1	0	0	1	2	1	0	0	1	0	1	0	0	0	0	1
0	0	2	0	0	0	1	0	0	0	0	1	1	0	2	1	2	1	0	0	1	1	0	0	1	0	1	1	1	1	1	0	0	1	1	0	0	0	0	0	1
1	1	0	1	0	1	1	0	0	0	1	2	1	0	0	0	0	0	1	1	0	0	0	0	0	1	0	0	0	0	0	0	0	0	1	0	1	0	1	0	1
2	2	0	0	0	0	0	1	0	0	2	1	1	0	1	0	1	0	0	0	2	0	2	0	0	0	0	0	1	0	1	0	0	1	2	0	0	0	1	0	1
0	1	0	1	0	0	0	1	1	2	1	1	1	1	1	0	1	0	0	0	1	0	2	0	0	0	0	0	0	0	1	1	0	1	0	0	1	0	0	0	1
0	1	0	0	0	0	2	0	0	0	2	1	1	2	1	1	1	0	1	0	0	0	2	1	0	0	0	0	0	1	1	1	0	1	0	0	1	0	0	1	1
0	0	0	0	0	0	0	1	0	0	1	0	1	0	1	0	2	0	0	0	0	0	1	0	2	0	0	0	2	0	0	0	0	1	2	1	1	0	0	0	1
0	2	1	0	0	0	0	0	0	0	2	1	0	1	0	0	1	1	1	0	0	0	1	0	0	0	0	0	1	1	1	0	0	0	2	1	0	0	0	0	1
0	0	0	0	1	0	1	0	0	2	0	2	2	0	0	0	0	0	2	0	1	0	1	0	0	1	0	0	0	1	2	1	0	1	0	0	0	0	0	0	1
1	1	1	0	0	0	1	0	0	0	1	2	2	2	2	0	1	0	1	0	2	0	0	0	1	2	0	0	0	1	1	0	1	2	1	0	0	0	1	1	1
1	2	1	0	1	1	1	0	0	1	1	1	2	0	2	0	1	0	1	0	1	1	1	0	1	1	0	0	0	1	1	0	1	1	1	1	1	1	0	0	1
0	1	0	0	1	0	1	2	0	0	1	0	1	1	1	0	1	0	0	0	0	1	1	1	0	0	0	0	1	2	0	0	0	0	2	0	1	0	0	0	1
0	1	0	0	0	0	0	2	0	0	0	1	1	1	0	1	1	1	1	1	0	1	0	1	0	1	0	1	0	1	0	0	0	1	1	1	1	0	0	0	1
0	1	0	1	2	1	0	1	0	0	1	0	1	1	0	0	2	0	0	0	1	0	2	1	1	0	0	1	0	0	1	1	0	1	1	0	2	0	0	0	1
1	1	0	0	1	0	0	1	0	1	1	0	1	0	1	0	1	0	1	1	1	0	1	0	0	0	0	0	1	1	0	0	0	1	0	1	1	0	0	0	1
1	2	1	1	0	0	0	1	0	0	1	0	0	0	0	1	1	0	0	0	0	1	0	0	0	0	0	0	0	1	1	0	0	1	1	1	2	1	0	0	1
0	0	1	1	0	1	1	2	0	1	1	0	2	1	0	0	1	0	0	0	1	0	1	0	0	0	0	0	1	0	0	1	0	0	0	0	0	0	0	0	1
0	2	0	1	0	0	0	0	0	0	1	1	2	0	1	1	0	0	0	1	1	1	1	0	1	0	0	0	0	1	1	0	0	1	0	0	0	0	0	0	1
2	0	1	0	0	0	1	0	0	0	1	0	0	1	0	1	2	0	1	0	1	0	2	1	1	0	0	1	1	0	1	1	0	1	2	0	1	0	0	0	1
2	0	0	0	0	0	0	0	0	0	1	0	1	0	0	1	1	0	0	0	0	0	1	0	1	0	0	0	0	0	1	1	0	0	0	0	0	0	0	1	1
0	1	1	0	0	0	0	1	0	0	1	1	2	1	1	1	0	0	1	0	0	1	1	1	0	0	0	1	2	0	1	0	0	0	0	1	0	0	0	1	1
1	0	0	0	0	0	1	1	0	0	0	1	0	0	1	1	1	1	2	0	0	0	1	0	1	0	0	0	1	0	0	0	1	2	1	1	0	0	0	1	1
1	2	1	1	0	0	1	0	0	1	2	1	2	1	1	1	2	0	0	1	0	0	1	0	0	0	0	0	1	1	0	0	0	0	0	0	1	0	0	0	1
1	2	0	1	0	0	0	2	0	1	1	2	1	1	0	0	0	1	1	0	1	0	1	1	0	0	0	0	0	1	0	0	0	1	1	1	0	1	0	0	1
0	1	0	1	1	0	0	1	0	0	1	0	1	1	0	0	0	0	0	0	0	0	2	0	0	1	1	0	0	1	0	1	1	1	0	1	0	0	1	0	1
0	1	0	1	0	0	1	1	0	1	0	2	0	0	0	0	1	0	2	0	0	0	1	0	0	1	0	0	0	1	1	1	0	1	0	1	0	0	0	1	1
1	1	0	0	0	0	1	2	0	0	2	1	0	0	1	1	2	0	1	0	0	0	1	0	0	0	0	1	2	0	1	1	1	0	0	2	0	0	0	0	1
0	1	0	0	2	1	0	1	0	0	1	1	0	0	0	0	1	0	0	1	0	1	2	0	0	1	0	1	0	2	1	0	0	0	2	0	0	0	0	0	1
1	0	1	0	1	0	1	0	0	1	1	0	2	0	1	1	0	0	0	0	1	0	1	0	0	0	0	0	0	1	1	0	1	1	1	0	0	0	0	0	1
2	0	0	1	0	1	0	1	0	1	0	0	2	2	1	1	0	0	0	1	2	0	1	0	1	0	0	0	0	0	0	0	0	1	1	0	0	0	0	0	1
0	0	1	1	0	0	0	0	0	0	1	2	1	0	2	1	2	1	0	0	1	0	1	0	1	0	0	0	0	0	0	0	1	0	1	1	1	0	0	0	1
1	1	0	1	1	0	1	0	0	1	1	1	0	1	1	0	2	0	0	1	1	1	0	1	0	0	0	0	1	1	0	1	0	1	1	0	1	0	1	0	1
0	1	0	0	1	0	0	2	0	1	1	0	1	1	2	0	0	0	0	0	2	0	2	0	1	0	1	1	0	0	0	1	0	1	0	2	1	0	0	1	1
0	2	1	0	1	0	1	0	0	0	2	1	1	1	1	0	2	0	0	2	1	1	2	0	0	0	0	1	1	0	1	0	0	1	1	1	0	0	0	0	1
1	1	0	0	1	0	0	0	0	0	1	1	1	2	1	0	1	0	0	0	0	0	2	0	0	2	0	0	2	1	1	1	1	2	0	1	0	0	0	0	1
0	0	0	0	0	0	1	2	0	0	2	2	1	0	0	0	0	0	0	0	2	0	0	0	0	0	0	0	0	2	1	1	0	0	1	1	2	0	0	1	1
0	1	1	1	0	0	2	0	0	1	1	1	1	0	1	0	0	0	1	0	1	0	1	0	1	0	1	0	1	0	0	0	1	2	1	0	1	2	0	0	1
0	0	1	0	0	0	1	2	0	0	2	0	1	1	0	1	1	0	0	0	0	0	2	0	2	0	0	1	0	1	0	1	0	2	2	1	1	0	0	0	1
1	2	0	0	0	0	1	1	0	0	2	0	1	1	0	0	1	1	0	0	1	0	0	0	0	0	0	0	0	1	2	1	0	0	1	1	0	1	1	0	1
1	1	0	0	0	0	0	1	0	0	0	0	1	0	2	1	1	1	0	0	1	0	0	0	1	0	0	1	1	1	1	1	0	2	1	1	2	0	0	1	1
0	0	0	0	0	0	1	0	0	0	1	0	0	1	1	2	1	0	1	0	1	0	1	1	1	0	0	0	0	0	0	0	0	1	0	1	1	0	1	0	1
0	0	0	1	0	0	1	2	0	1	1	1	0	1	0	1	0	0	1	1	0	0	0	0	1	0	0	1	0	0	0	0	0	0	1	1	1	0	0	1	1
0	1	0	1	0	0	0	1	0	0	1	1	1	0	0	1	0	0	0	1	1	0	2	1	1	0	0	0	0	2	0	0	0	0	1	1	0	0	0	0	1
1	1	0	1	1	0	0	0	1	1	2	1	0	1	1	1	2	0	1	0	1	1	1	0	1	0	0	1	0	0	0	0	0	0	2	0	1	0	1	0	1
1	0	0	0	0	0	0	0	0	0	1	1	1	1	1	0	1	1	0	2	1	1	2	0	0	1	0	1	1	0	0	1	0	0	1	0	1	0	0	1	1
0	0	0	0	1	0	0	1	0	0	1	0	1	0	1	1	1	0	0	0	1	0	2	0	0	1	1	0	0	1	0	1	0	1	1	2	1	0	0	1	1
0	2	0	1	0	0	1	1	0	0	1	1	2	0	1	0	1	0	1	0	1	0	2	1	0	0	0	0	0	2	1	0	1	0	1	1	0	0	0	0	1
1	1	1	0	0	0	1	0	0	1	1	2	1	1	0	1	2	1	0	0	2	0	0	0	0	1	0	0	0	2	0	0	2	0	2	2	0	0	0	1	1
1	1	0	0	0	0	0	0	0	0	2	1	1	0	1	1	1	1	0	1	2	0	0	0	0	1	0	0	0	1	1	0	0	1	1	1	1	0	0	0	1
1	0	0	0	0	0	0	0	0	0	1	0	1	1	0	1	1	1	0	0	1	0	1	0	1	0	0	0	0	1	0	0	0	0	1	0	1	0	0	0	1
0	0	0	0	1	0	0	2	0	1	2	1	0	0	1	1	1	0	0	1	1	0	2	0	0	1	1	0	0	1	0	0	0	1	1	1	1	1	1	0	1
1	1	0	0	1	0	0	1	0	0	1	2	0	2	0	2	1	0	0	0	1	0	1	0	0	0	1	0	1	1	0	0	0	0	1	1	1	0	1	0	1
1	1	0	0	1	0	0	0	0	0	0	2	1	0	0	0	1	0	1	0	0	0	2	0	0	0	0	0	0	2	2	0	0	1	0	1	0	0	0	0	1
0	2	0	1	1	0	0	1	0	0	0	0	0	0	0	1	1	0	0	0	1	0	0	0	0	1	0	0	0	2	2	0	0	0	2	1	1	0	0	0	1
1	0	0	0	0	0	1	0	0	0	1	1	1	1	1	0	0	0	0	0	1	0	0	0	0	1	0	0	0	0	2	0	0	0	1	0	1	0	0	0	1
0	2	0	0	1	1	0	1	0	1	0	0	1	0	1	0	2	1	0	0	1	0	0	0	0	0	0	1	1	1	0	0	0	1	1	2	0	0	0	0	1
0	1	1	0	0	0	1	1	0	1	2	0	0	1	0	0	2	0	0	0	0	1	0	1	1	1	0	0	1	1	1	0	0	1	1	1	0	0	0	0	1
2	0	1	2	2	1	1	2	0	0	2	0	1	1	1	1	2	0	1	1	2	0	1	0	0	0	0	0	0	1	2	0	1	2	1	1	2	1	0	0	1
1	1	0	0	0	1	1	0	0	1	2	0	1	0	0	1	2	0	1	0	1	0	1	0	0	0	1	0	0	2	0	0	1	0	1	1	0	0	0	0	1
2	1	0	0	0	0	1	0	1	0	1	1	1	1	2	0	1	0	1	0	0	0	0	0	1	1	0	2	0	1	1	0	0	0	0	0	1	0	0	0	1
2	1	0	0	1	0	0	2	0	0	0	2	2	0	2	0	1	0	0	1	2	0	2	1	1	0	0	0	1	2	0	0	0	1	2	2	0	1	0	0	1
1	0	0	0	0	0	0	2	0	0	1	2	1	1	0	0	1	1	1	0	0	0	0	0	2	0	1	0	0	1	1	0	0	0	1	0	1	0	0	0	1
1	0	0	0	0	0	2	1	0	0	2	2	1	0	0	0	1	0	0	0	0	0	1	1	1	0	0	0	1	0	1	0	1	2	1	1	2	0	0	0	1
1	1	0	0	0	1	1	1	0	0	1	1	1	2	0	0	0	0	0	1	2	1	0	0	1	0	0	0	0	0	1	0	0	2	1	2	2	0	1	0	1
1	1	0	0	0	0	0	1	0	1	0	2	1	1	1	1	0	0	0	1	2	1	0	0	0	0	0	0	0	1	0	0	0	0	2	0	0	0	0	1	1
1	0	0	0	1	1	0	1	0	1	1	1	0	2	0	0	0	0	0	0	1	0	1	0	1	0	0	1	0	0	1	0	1	1	0	0	0	0	0	2	1
0	0	0	0	0	0	0	0	0	0	1	1	0	0	0	1	1	1	1	0	0	0	1	1	1	0	0	1	0	1	1	1	0	0	1	0	1	0	0	0	1
0	0	0	0	0	0	0	1	0	0	1	2	2	1	0	0	1	0	2	0	1	0	0	0	0	1	0	1	0	0	1	1	0	0	0	2	0	0	0	1	1
0	2	1	1	0	0	0	1	0	0	1	0	1	0	0	1	0	0	0	0	1	0	2	0	0	0	0	0	1	1	1	0	0	0	0	1	1	1	0	1	1
0	1	1	1	0	0	1	1	1	0	0	1	0	1	0	0	1	0	0	0	1	0	1	1	0	1	0	0	0	1	2	1	0	1	1	2	0	0	0	0	1
0	2	0	1	0	0	1	0	0	0	0	0	1	1	1	0	0	1	0	0	1	0	2	0	1	0	0	1	0	2	0	0	0	1	1	0	0	1	0	1	1
1	1	0	0	0	1	0	1	0	1	1	2	0	0	2	0	1	1	1	0	1	0	1	0	1	0	0	1	0	1	1	0	0	1	1	0	1	0	0	0	1
0	2	1	0	0	0	1	1	0	0	2	0	0	0	2	0	1	0	0	0	0	0	0	0	1	0	0	0	0	0	2	0	1	1	1	0	1	1	0	0	1
1	1	0	0	0	1	2	1	0	0	1	1	0	2	1	2	1	0	0	1	2	1	0	1	1	0	0	0	1	1	1	1	0	2	1	0	1	0	0	0	1
0	2	0	0	0	0	0	0	0	0	1	2	1	2	0	0	1	2	1	0	1	0	0	0	1	0	0	0	1	1	0	1	0	0	0	1	0	0	0	1	1
1	2	0	0	0	0	1	1	0	0	0	2	2	1	0	2	0	0	0	0	1	0	0	0	0	0	0	0	2	1	1	0	1	2	2	1	1	0	0	0	1
1	2	1	0	1	1	0	1	0	0	1	0	1	1	1	0	1	0	0	0	2	0	0	1	0	0	0	0	1	0	0	1	0	0	1	1	1	0	0	0	1
1	2	0	0	0	1	0	1	0	0	1	1	1	1	1	0	2	1	0	0	1	0	2	1	0	1	0	0	1	0	0	0	0	1	1	0	1	1	0	0	1
0	0	0	0	0	1	0	1	0	1	0	0	2	1	1	0	1	0	0	0	1	0	1	0	0	0	0	0	0	1	2	0	1	0	1	0	0	0	0	0	1
1	0	0	0	0	0	1	0	0	0	1	1	0	2	0	0	0	0	1	0	1	0	1	0	1	0	0	0	1	2	0	0	0	2	1	0	0	0	0	0	1
1	2	0	0	0	0	0	0	0	1	2	0	2	0	0	1	2	1	0	0	1	1	1	0	0	0	0	1	1	1	1	0	1	2	0	0	0	0	0	0	1
0	2	2	1	0	0	0	2	0	0	2	2	1	2	0	0	1	0	1	0	1	1	0	0	0	0	0	0	0	1	0	0	0	1	0	1	0	1	0	0	1
0	1	0	1	0	1	2	2	0	0	1	1	1	0	1	0	1	0	0	0	0	1	1	0	1	1	0	0	1	1	0	1	0	2	1	2	0	0	0	0	1
0	0	0	0	2	0	0	1	0	0	1	2	2	1	1	0	1	1	0	1	0	0	1	0	1	0	0	1	1	2	0	0	0	1	1	1	0	1	0	0	1
0	0	0	0	0	0	0	0	0	0	1	2	1	0	1	1	1	0	0	0	1	0	1	0	0	0	0	0	0	0	0	0	0	2	1	1	1	0	0	1	1
1	2	2	1	0	0	0	1	0	2	1	0	1	2	1	0	0	1	0	0	0	1	0	0	0	0	0	1	1	2	0	2	2	1	1	0	0	1	0	0	1
0	0	0	0	0	0	1	0	0	0	1	1	0	0	1	0	0	0	0	1	1	1	0	0	0	1	0	0	0	0	0	0	0	1	0	0	0	0	0	1	1
2	2	1	1	0	0	0	2	0	0	2	1	1	0	1	0	1	0	0	0	1	0	1	0	0	0	0	1	1	1	0	1	1	1	0	0	0	1	1	0	1
0	0	1	0	1	0	1	0	0	0	2	1	0	1	0	0	0	1	0	0	1	0	2	1	0	0	0	1	1	2	1	0	0	1	1	0	1	0	0	0	1
0	1	0	1	1	0	2	0	1	0	0	0	1	0	2	1	1	0	1	1	2	0	0	0	1	1	0	0	0	2	1	1	1	1	0	1	1	0	0	0	1
0	0	0	0	0	0	2	2	1	0	2	2	1	1	1	0	1	1	0	1	0	0	1	0	1	0	0	0	0	0	1	1	1	1	1	0	0	0	1	0	1
1	1	1	0	0	0	0	0	0	0	1	0	2	1	0	0	0	0	1	1	0	1	0	0	2	0	1	0	0	1	1	0	0	2	1	1	1	0	2	0	1
0	1	0	0	0	0	0	0	0	2	0	0	1	1	1	0	1	1	0	1	1	0	0	0	1	0	0	0	0	1	0	0	0	0	0	0	1	1	0	1	1
0	0	1	0	0	0	0	1	0	2	0	0	0	0	2	0	2	0	0	0	1	1	1	0	1	1	0	0	0	0	2	0	0	2	1	1	2	0	0	0	1
0	1	0	1	1	0	0	1	0	0	0	0	1	2	1	1	0	0	0	0	1	0	1	0	0	1	0	0	1	2	1	0	0	0	1	0	1	0	0	0	1
0	1	0	0	0	1	0	2	0	1	2	1	1	2	1	1	2	1	0	0	1	1	0	1	0	1	0	0	0	1	0	1	0	1	0	0	2	1	0	0	1
1	1	0	2	0	0	0	1	0	0	0	0	0	1	1	0	1	1	0	0	1	0	0	0	0	0	0	0	1	1	2	1	0	1	1	0	0	2	1	0	1
0	1	1	1	0	0	1	1	0	0	1	1	1	0	2	2	1	1	1	0	1	0	1	0	0	0	0	0	0	1	0	1	0	1	0	1	0	0	0	0	1
0	2	0	0	0	0	1	1	0	0	1	0	1	1	1	1	1	0	1	0	1	0	1	1	2	0	0	0	1	1	0	0	0	0	1	1	0	1	0	0	1
0	0	0	0	0	0	0	2	0	0	0	1	1	1	1	0	0	1	0	0	0	1	1	0	0	1	0	1	0	1	2	1	0	1	2	2	1	0	0	0	1
1	0	1	0	0	1	0	0	0	0	2	0	2	1	1	0	0	0	0	0	1	0	1	0	2	0	1	0	1	1	0	0	0	2	0	1	1	1	0	2	1
0	2	0	0	2	0	0	0	0	1	0	0	1	1	1	2	1	1	0	0	1	0	1	0	0	1	0	0	0	0	1	0	0	0	0	0	0	0	0	0	1
2	2	0	1	1	0	0	2	0	0	2	1	0	2	1	1	1	0	0	0	0	1	1	0	0	0	0	1	0	1	0	0	1	0	0	0	1	0	0	1	1
0	1	1	0	2	0	1	2	0	1	1	0	1	1	1	2	0	1	0	1	2	0	0	0	0	0	0	1	1	1	1	0	0	2	1	0	0	0	1	0	1
0	2	0	0	0	0	0	0	0	0	2	2	0	1	0	1	1	0	0	0	0	0	2	0	0	1	0	0	1	2	0	0	1	0	0	1	1	1	0	0	1
0	2	1	1	0	1	0	1	0	1	1	2	0	1	0	1	2	1	0	0	2	1	0	0	0	1	0	0	1	2	1	1	0	1	1	0	0	0	0	0	1
0	1	0	0	0	0	1	0	0	2	1	1	1	0	1	1	0	0	1	1	1	0	0	0	0	0	0	0	0	0	0	0	0	0	2	1	0	0	1	0	1
1	1	1	0	1	0	0	1	0	1	1	2	0	1	1	0	2	0	1	0	1	0	1	0	0	0	1	1	1	1	1	1	1	1	2	2	1	0	0	0	1
0	2	0	0	0	0	0	1	0	1	1	0	1	1	0	0	1	0	1	0	1	0	0	1	0	1	0	1	1	1	1	1	1	1	0	0	2	0	0	0	1
0	1	0	0	1	0	0	2	0	0	2	0	0	1	1	0	1	0	0	0	1	0	0	1	1	0	0	0	0	0	1	0	0	0	0	1	1	0	1	0	1
0	1	0	0	0	0	0	2	0	0	2	0	0	1	1	1	1	0	2	1	1	0	1	0	0	1	0	1	0	0	1	2	0	0	1	0	2	0	1	0	1
0	0	0	1	1	1	1	0	0	1	0	1	2	0	1	2	1	0	1	0	0	0	1	1	1	0	0	1	1	2	0	0	0	0	0	0	1	0	0	1	1
0	1	1	0	0	0	0	1	0	1	1	1	0	0	2	0	1	1	0	1	1	0	0	1	0	0	0	0	1	1	1	0	0	1	0	2	2	0	0	0	1
1	1	1	0	1	0	1	0	0	2	1	1	1	1	1	2	2	0	0	1	0	0	1	0	0	2	0	0	1	0	0	0	0	0	0	2	0	0	0	1	1
0	0	1	0	0	0	1	1	0	0	1	1	0	1	1	1	1	1	1	1	0	0	0	0	0	0	1	1	0	1	1	1	1	1	2	0	1	0	0	0	1
1	0	0	0	0	0	0	1	0	0	1	1	2	1	2	0	0	0	1	0	0	0	1	0	0	0	0	0	1	1	0	1	0	1	2	1	0	0	0	0	1
0	1	0	0	0	0	1	1	0	0	0	0	1	1	1	0	1	0	1	0	2	1	0	0	0	0	0	0	1	0	1	1	1	1	0	1	1	0	0	0	1
0	1	1	0	0	0	0	0	0	0	1	0	1	0	2	1	1	0	1	0	1	1	1	0	0	1	0	0	1	2	1	0	0	1	1	1	1	1	0	0	1
1	0	0	0	0	1	0	1	0	0	2	1	1	1	2	1	1	1	0	0	1	0	1	0	1	0	0	0	0	0	0	1	0	0	1	1	1	0	0	1	1
0	1	0	0	0	0	1	1	0	1	1	0	1	1	1	0	1	0	0	0	0	1	1	0	1	0	0	0	1	2	0	0	0	0	1	1	1	1	1	1	1
1	1	0	0	0	0	0	0	0	1	1	1	0	1	1	0	1	0	0	0	2	0	2	1	0	0	0	1	1	1	0	0	0	1	1	0	1	0	0	0	1
2	1	2	0	1	0	1	0	0	0	1	0	2	0	2	1	1	0	0	0	2	1	1	1	1	1	0	0	0	2	0	1	1	0	1	2	1	1	0	0	1
2	1	0	0	0	0	1	0	0	0	1	0	1	0	0	1	2	0	0	0	0	1	1	0	0	0	0	1	0	1	1	0	0	1	1	0	1	0	0	0	1
0	1	0	1	0	0	1	1	0	0	1	0	1	0	0	0	1	0	2	1	0	0	1	1	1	0	0	1	0	1	1	0	0	2	0	0	0	0	0	0	1
1	0	0	0	1	0	1	1	0	0	1	1	1	0	0	0	2	1	1	0	1	1	2	0	1	0	0	0	0	2	1	1	0	1	0	1	0	1	0	0	1
0	1	0	1	0	0	2	2	0	2	2	1	1	0	0	1	0	0	0	0	1	1	1	0	1	0	0	0	1	0	1	0	0	2	2	0	0	0	0	1	1
0	1	0	1	1	0	0	0	0	0	1	1	0	0	1	1	0	0	2	0	1	0	1	0	1	1	0	0	0	0	0	0	1	1	1	1	1	1	0	0	1
1	1	0	0	0	0	0	2	0	0	1	1	2	2	0	0	1	1	0	1	0	0	1	0	0	0	1	0	0	1	0	0	0	0	0	1	0	0	1	0	1
0	1	0	1	0	0	0	0	0	0	0	1	1	0	1	0	1	0	0	0	0	0	1	0	0	1	0	0	0	0	0	0	0	2	2	1	0	0	0	0	1
0	1	0	1	0	0	1	0	0	0	2	1	1	2	1	1	1	0	0	0	1	1	1	0	0	0	0	1	0	2	0	1	0	1	1	2	0	0	0	1	1
1	1	0	1	0	1	1	1	0	1	0	1	0	0	0	0	0	1	0	1	0	0	2	0	0	0	0	0	0	0	1	0	0	2	1	1	1	0	0	0	1
1	1	0	1	1	0	0	1	0	1	0	1	1	0	1	0	0	0	1	0	2	1	0	0	0	0	0	0	0	1	0	0	1	0	1	0	0	2	1	0	1
2	1	0	1	0	0	1	1	0	1	1	1	1	1	1	0	0	1	1	0	1	1	2	1	0	0	0	0	0	0	1	0	0	1	0	2	2	0	0	0	1
0	1	0	1	1	1	1	2	0	0	1	1	2	1	0	0	2	1	0	0	0	2	1	1	0	0	0	0	1	0	1	0	0	0	1	0	0	0	0	0	1
1	1	0	0	0	0	1	1	0	1	1	0	1	1	1	0	0	0	0	0	0	1	0	0	1	0	0	0	0	1	0	0	1	1	0	1	0	0	0	1	1
0	0	0	0	0	1	0	0	0	0	2	1	1	1	2	1	0	0	1	0	1	1	1	0	1	1	0	1	0	0	0	1	0	2	1	0	0	1	0	1	1
2	1	0	0	1	0	0	0	1	0	1	1	1	1	1	0	2	0	1	0	2	1	2	1	0	0	0	0	1	1	1	0	0	1	1	0	1	0	0	0	1
0	1	0	0	0	0	1	1	0	0	0	1	1	1	1	0	0	2	0	0	0	0	1	1	0	1	0	0	0	0	0	0	0	2	1	1	1	2	0	1	1
1	1	0	1	0	0	1	1	0	1	1	2	1	0	0	0	1	2	2	1	1	0	0	0	1	0	0	0	1	0	1	0	1	1	1	1	1	0	0	0	1
0	1	0	0	0	1	0	0	0	0	1	1	2	2	1	0	0	1	0	0	1	0	0	0	0	2	0	0	1	2	0	0	0	1	1	0	2	0	0	0	1
0	1	0	0	0	0	1	2	0	1	2	0	1	1	0	0	1	2	1	0	2	0	1	0	0	0	0	0	1	0	0	1	0	1	1	0	0	0	0	0	1
0	1	0	0	1	0	0	1	0	0	1	1	2	0	1	1	0	1	0	1	2	1	1	0	0	1	0	0	1	1	0	0	0	2	1	1	1	0	0	0	1
1	1	0	0	1	0	1	2	0	1	0	1	0	0	1	1	1	0	0	0	2	0	0	0	0	1	0	0	1	0	0	1	0	0	1	1	1	0	0	0	1
0	1	0	0	1	1	0	0	0	1	1	1	1	0	1	1	1	1	0	2	2	0	1	0	0	0	0	1	1	0	0	0	0	1	0	1	1	0	0	0	1
0	1	1	0	0	0	0	0	0	1	1	0	2	1	1	0	0	1	0	0	2	0	2	0	0	0	0	0	1	1	1	0	0	1	1	0	0	0	0	0	1
1	2	0	0	1	0	0	2	0	0	2	1	0	1	0	0	2	0	0	0	0	0	0	1	1	0	0	0	1	1	0	1	0	2	1	1	0	1	0	0	1
1	1	0	1	1	0	0	0	0	0	2	1	0	1	0	0	2	1	0	0	1	1	0	0	0	0	1	0	0	1	0	2	0	1	0	0	0	0	1	0	1
0	1	0	0	2	1	0	1	0	0	2	1	1	1	1	0	2	0	2	1	0	0	0	0	0	0	0	0	0	2	0	1	0	2	2	1	2	0	0	1	1
2	1	0	0	2	0	0	0	0	0	1	0	0	1	0	0	0	1	0	2	0	0	1	1	0	1	2	0	0	0	0	2	0	1	0	1	0	0	0	0	1
0	0	0	0	0	0	0	0	0	1	1	2	2	0	0	0	0	0	1	0	1	0	1	0	1	0	0	0	0	1	0	1	1	0	1	0	0	0	0	0	1
0	1	1	0	0	0	1	0	0	1	0	0	0	0	0	0	1	0	0	0	1	0	0	0	0	2	0	0	0	0	0	1	0	0	1	1	0	1	0	0	1
1	1	1	0	0	0	0	1	0	0	1	0	2	2	1	0	1	0	0	0	1	2	1	0	1	0	0	0	1	1	0	0	0	0	0	2	1	0	0	0	1
0	2	1	0	0	0	1	0	0	1	2	0	1	2	1	0	1	0	1	0	1	0	2	1	0	0	0	1	0	2	0	0	0	0	0	0	0	0	1	0	1
0	1	1	1	0	1	1	0	0	0	0	0	1	0	2	2	1	0	0	1	1	1	0	0	1	0	0	0	0	2	0	0	0	0	0	0	1	0	0	0	1
0	2	0	1	0	0	0	1	0	0	2	1	1	2	0	0	0	0	0	0	1	2	0	0	0	1	1	0	1	0	0	0	0	2	1	2	0	0	0	0	1
0	1	0	0	0	0	0	1	0	0	0	0	0	0	0	0	0	1	1	0	1	0	1	0	1	0	0	1	2	1	1	0	0	0	0	0	0	0	1	0	1
0	1	0	0	1	0	1	0	1	0	0	1	0	0	0	1	1	0	1	0	2	1	0	0	1	0	0	1	1	1	0	0	1	1	1	1	2	0	0	0	1
2	1	0	0	0	0	1	0	0	0	0	2	2	1	1	0	1	0	1	0	2	1	1	0	1	0	0	0	0	1	0	0	0	0	1	0	1	0	0	0	1
1	1	0	0	0	0	0	0	0	1	1	1	1	0	1	0	0	0	0	0	1	0	2	0	0	1	0	0	1	1	1	1	0	0	0	0	1	0	0	0	1
1	1	0	0	0	0	0	0	1	0	1	0	1	1	0	0	1	0	0	1	1	1	1	0	1	1	0	0	0	1	1	0	0	0	0	0	0	0	1	0	1
0	1	0	0	0	1	0	1	0	0	0	2	0	0	0	1	1	0	0	0	0	0	1	0	1	1	0	0	0	2	0	0	0	1	0	0	1	0	0	1	1
0	0	0	0	1	0	1	1	0	0	1	0	1	0	1	1	0	0	0	0	2	1	1	0	2	0	0	0	1	0	1	0	1	1	0	0	1	1	0	0	1
1	1	2	0	1	0	0	2	0	0	1	0	2	2	0	0	1	0	0	1	1	1	0	0	1	0	0	0	0	2	0	1	0	1	1	1	1	0	0	0	1
0	0	0	2	1	1	1	0	0	0	1	1	0	1	2	0	0	0	0	1	0	0	1	1	1	1	0	0	1	1	0	0	0	1	2	0	0	0	1	0	1
0	2	0	0	0	1	0	0	0	0	0	1	1	1	1	0	2	0	1	1	1	1	1	0	0	1	0	0	0	1	0	1	0	0	2	1	0	0	0	1	1
0	0	0	0	1	0	1	0	0	1	1	1	1	1	2	1	2	0	0	1	0	1	1	1	1	1	0	0	0	1	0	1	0	1	1	0	1	1	0	0	1
0	0	0	0	0	1	0	0	0	0	1	1	2	0	0	1	1	1	0	0	1	1	1	1	0	0	0	0	0	1	0	1	0	0	1	1	1	0	0	1	1
0	2	0	0	1	1	0	2	0	2	1	0	0	1	0	1	1	1	1	0	2	0	0	0	0	2	0	1	0	1	0	1	0	1	0	0	1	1	1	0	1
2	2	0	0	0	0	0	1	0	0	2	1	1	1	0	1	0	0	1	0	0	2	0	0	0	0	0	0	1	0	1	2	0	0	1	0	0	0	0	0	1
0	1	0	0	1	0	1	0	0	1	0	1	0	0	0	0	0	1	0	1	0	0	1	0	0	0	0	0	1	0	0	0	1	0	1	1	0	0	0	0	1
1	1	0	1	1	0	1	1	0	2	0	0	2	2	2	0	2	0	2	0	2	0	1	0	1	1	0	0	0	0	0	1	0	2	1	0	0	0	0	0	1
0	2	0	1	0	0	0	0	0	1	1	1	1	1	1	1	1	0	1	1	2	0	1	0	0	2	0	0	1	0	0	0	0	1	0	1	1	0	0	0	1
1	2	1	0	1	0	0	2	0	1	2	1	1	1	0	2	1	0	1	0	2	0	1	0	0	0	0	0	1	0	1	0	0	2	0	1	0	0	0	0	1
1	1	1	1	0	1	0	1	0	1	0	2	1	1	0	1	2	0	1	0	2	0	0	0	1	0	0	0	1	0	0	1	0	1	1	2	1	0	0	2	1
1	0	0	0	1	1	0	0	0	0	0	1	1	1	0	1	1	0	0	0	1	0	0	0	0	0	0	1	0	1	2	0	0	1	1	0	0	0	0	0	1
0	0	0	0	0	1	0	0	0	0	0	1	2	1	1	1	2	0	0	0	0	0	2	0	0	1	0	1	0	0	1	0	0	0	2	0	0	0	0	0	1
0	1	0	0	0	0	1	2	0	0	2	1	0	2	1	1	1	0	0	1	1	1	0	0	0	0	0	0	0	0	0	0	0	1	1	0	0	0	0	0	1
0	2	0	0	0	1	1	1	0	1	2	1	1	0	1	0	1	0	0	1	0	1	1	1	0	0	0	0	1	1	0	1	0	2	1	0	0	1	0	0	1
0	1	0	0	0	0	0	1	0	1	0	1	1	1	1	0	1	0	0	0	1	0	1	0	0	0	0	1	1	1	0	0	0	1	1	1	1	0	0	0	1
0	0	0	1	0	0	0	1	0	0	2	2	0	2	0	0	1	0	1	0	0	1	1	0	1	2	0	1	0	1	0	0	0	0	1	1	1	1	0	0	1
0	1	1	0	1	0	1	0	0	0	1	0	0	0	0	0	1	0	0	0	0	0	2	0	0	1	0	0	0	1	0	0	0	0	1	1	0	0	1	0	1
1	2	1	0	0	0	0	1	0	0	0	2	2	1	2	1	2	0	0	1	0	0	1	0	0	0	0	1	1	0	1	1	0	0	1	1	0	0	0	0	1
1	0	0	0	0	0	1	1	1	0	1	1	2	0	0	0	1	1	1	0	2	0	0	1	0	0	0	1	0	2	1	0	0	2	1	1	0	0	0	0	1
0	0	1	1	1	0	0	1	0	0	1	1	0	0	2	0	2	1	0	1	0	2	1	0	0	0	0	0	0	0	0	0	0	2	1	2	0	0	0	0	1
0	1	1	0	0	0	1	2	0	0	0	2	1	0	0	1	2	0	0	1	1	0	1	0	1	0	0	0	0	1	0	2	0	0	0	1	0	0	2	1	1
0	0	0	0	0	0	0	0	0	0	1	2	1	2	2	0	1	0	0	0	0	0	1	0	0	0	0	0	0	2	1	0	0	2	0	0	0	0	0	0	1
0	1	0	1	0	0	1	2	0	0	1	1	1	0	0	1	1	0	0	0	2	0	1	1	0	0	1	0	1	0	0	0	0	1	1	1	0	0	0	0	1
0	2	0	0	0	0	0	1	0	0	2	1	1	0	1	0	0	0	0	0	1	0	2	1	1	1	0	0	1	1	1	0	0	1	0	0	1	1	0	1	1
2	2	0	0	1	0	1	0	1	1	1	1	1	0	0	0	0	0	0	0	2	1	2	0	1	0	0	1	1	1	2	0	0	0	0	0	0	0	0	1	1
1	2	0	0	0	1	0	1	0	0	1	1	0	1	0	1	1	0	0	0	0	0	0	0	0	0	0	0	0	0	1	1	1	2	0	1	0	0	0	1	1
0	0	0	0	0	0	0	1	0	0	0	1	1	1	2	2	1	1	0	1	1	1	1	0	0	0	0	0	0	1	1	0	0	0	1	0	0	0	0	0	1
0	1	0	0	2	0	0	0	0	0	1	1	2	0	1	1	1	0	0	0	1	0	1	0	0	0	0	0	1	1	1	0	1	1	0	0	0	0	0	0	1
2	0	1	0	0	0	0	0	0	0	1	1	0	0	0	0	0	0	0	0	0	0	1	0	1	1	0	0	0	1	0	1	0	1	1	0	0	0	0	0	1
0	1	2	1	0	1	0	0	1	1	1	0	1	1	0	0	0	0	0	0	2	0	2	0	0	0	0	0	0	1	0	2	0	1	1	0	0	0	0	0	1
0	1	1	0	1	1	0	1	0	0	2	2	0	0	1	1	2	0	1	0	0	1	2	0	0	0	0	0	0	0	1	0	1	0	1	2	0	0	0	0	1
0	0	0	0	2	0	0	1	0	0	2	1	2	1	0	0	1	1	0	1	2	2	1	1	1	0	0	0	1	1	0	0	0	1	1	0	1	0	1	0	1
1	1	0	0	2	0	0	1	0	0	2	0	1	0	2	0	0	1	0	0	1	0	1	2	1	0	1	1	0	1	0	0	1	1	1	0	1	0	0	0	1
0	2	1	1	0	0	1	1	0	0	1	0	2	0	1	0	1	0	0	0	1	1	1	1	1	1	0	0	1	1	0	1	0	0	0	0	1	0	0	0	1
1	0	0	0	0	0	0	1	0	0	1	1	1	1	1	1	0	0	1	1	2	0	1	0	0	1	1	0	0	0	0	0	0	1	1	1	0	0	0	0	1
1	1	0	0	0	0	0	1	0	0	1	1	0	1	2	0	1	0	1	2	1	0	1	0	0	0	0	1	1	2	1	0	0	1	2	1	0	1	0	0	1
0	0	0	0	1	0	0	1	0	0	2	0	1	1	2	1	1	1	0	0	1	0	2	0	0	1	0	0	0	1	0	0	0	1	1	1	1	0	0	0	1
0	1	1	0	0	0	0	0	0	0	1	1	0	0	1	0	0	2	0	0	1	0	2	0	0	0	1	0	0	0	1	0	0	1	1	2	1	0	0	0	1
1	0	0	0	2	0	0	0	1	1	0	0	1	0	1	1	1	1	0	1	1	1	1	0	2	1	0	0	1	0	1	0	0	1	1	1	1	0	0	0	1
1	0	0	0	1	1	0	1	0	0	1	1	2	0	1	0	2	1	1	0	2	0	1	0	1	1	0	0	0	0	0	0	0	1	1	1	2	0	0	0	1
0	0	0	1	0	0	0	0	0	0	1	2	0	1	1	1	0	1	0	0	1	0	1	0	0	0	0	0	0	1	0	1	0	1	2	0	1	0	0	0	1
1	2	0	0	0	0	0	1	0	0	1	0	2	0	1	0	1	0	0	1	0	1	1	0	0	0	0	0	1	1	0	1	1	0	0	1	1	0	0	0	1
1	2	0	0	1	1	0	2	0	2	0	1	1	0	2	1	0	0	1	1	1	0	2	0	0	0	0	1	0	2	0	0	0	1	2	0	1	0	0	0	1
1	2	0	0	0	0	0	2	0	1	2	2	1	1	1	0	2	1	0	0	1	0	1	0	0	0	0	0	0	0	0	1	1	2	1	1	1	0	1	0	1
0	2	0	0	1	0	1	1	0	1	1	0	0	2	0	1	1	1	0	0	1	0	1	0	0	0	0	0	1	1	1	0	1	2	1	0	1	0	1	0	1
1	1	2	1	0	0	0	2	0	0	1	0	1	0	0	2	0	0	1	0	1	0	1	0	0	0	0	0	0	0	0	1	0	1	0	0	0	0	0	2	1
1	1	0	0	0	0	0	1	0	0	0	2	1	1	0	0	1	0	0	0	2	1	0	0	1	1	0	0	0	2	1	0	0	1	1	2	0	0	0	0	1
2	1	1	1	1	0	1	0	0	2	1	1	1	0	0	1	1	0	0	0	2	0	1	0	0	0	0	0	0	2	1	1	0	2	0	1	1	0	0	0	1
0	2	0	0	0	1	0	0	0	0	2	1	2	1	0	0	0	0	0	0	2	1	0	1	0	0	0	0	0	1	0	0	0	0	1	1	1	0	0	0	1
0	1	2	1	0	0	0	0	0	0	0	1	2	1	1	0	1	0	0	0	0	0	0	1	0	1	0	0	1	2	0	1	0	0	1	2	0	1	0	1	1
1	0	1	0	0	0	0	0	0	0	0	1	1	1	0	2	1	0	0	0	2	2	1	0	0	1	0	2	1	0	0	0	0	1	1	0	0	0	1	0	1
0	2	0	1	1	0	2	1	0	0	1	0	1	1	1	1	0	1	1	0	1	1	0	0	0	0	0	0	1	1	0	0	2	1	0	0	0	0	0	1	1
0	2	0	0	0	0	0	1	0	1	0	0	1	0	0	0	2	0	0	0	1	0	1	0	0	0	0	1	0	0	0	0	0	2	1	1	0	0	0	0	1
1	1	0	0	1	1	0	0	0	0	1	1	0	1	2	1	1	0	1	0	1	0	1	0	1	0	0	0	1	0	0	1	0	0	0	0	0	1	0	0	1
1	2	0	1	1	0	0	0	0	0	0	1	0	1	1	0	2	1	1	0	2	0	0	0	0	0	0	0	0	1	0	0	0	0	0	1	0	0	0	0	1
0	1	1	0	0	0	2	1	0	0	0	1	2	0	1	1	0	1	1	1	0	0	0	0	0	0	0	0	0	0	0	0	0	1	0	0	1	0	1	0	1
1	2	0	0	0	0	0	2	0	0	1	0	1	2	0	1	1	0	1	0	1	1	1	0	1	1	0	0	1	1	1	0	0	1	1	1	1	1	0	0	1
0	2	1	0	0	1	0	1	0	0	2	1	1	1	0	0	0	0	0	0	2	1	2	1	0	1	0	0	1	1	0	1	0	0	0	1	0	1	0	0	1
0	2	0	0	0	1	0	0	1	0	2	1	0	2	0	0	1	0	0	1	0	1	1	0	0	1	0	0	0	1	0	1	1	1	0	1	0	1	0	0	1
1	0	0	0	1	2	0	0	0	0	0	1	1	1	1	0	0	0	0	0	2	0	1	0	0	1	0	2	1	1	1	0	0	1	0	0	1	0	0	0	1
2	1	0	0	0	0	0	1	0	0	0	1	1	2	1	0	1	1	1	1	2	1	1	0	0	0	0	0	1	1	0	0	0	1	1	0	0	0	1	0	1
1	2	0	0	2	0	0	1	0	1	2	2	0	1	2	1	0	0	0	0	1	1	1	0	1	1	0	0	0	0	1	0	0	2	2	1	0	0	0	0	1
1	2	1	0	0	0	0	1	0	0	0	1	1	1	0	0	1	0	0	0	2	1	0	0	0	0	0	1	0	1	0	0	1	0	0	2	0	0	0	0	1
1	2	0	0	0	0	0	0	0	1	1	1	2	0	2	0	1	0	0	1	0	1	1	0	1	0	0	0	1	1	0	0	0	2	0	2	0	0	0	0	1
0	1	1	0	2	0	0	1	0	0	1	0	2	0	0	0	1	0	1	0	1	0	1	1	0	0	0	0	1	0	0	0	0	0	0	1	2	0	0	0	1
1	1	2	0	0	0	0	1	0	0	0	1	2	1	1	0	1	1	0	1	1	0	0	0	1	1	0	0	2	0	0	1	1	1	1	0	0	0	1	0	1
2	1	0	0	0	0	0	1	0	1	2	0	2	1	2	2	0	0	0	1	1	1	2	0	0	0	0	0	0	0	0	0	0	0	0	0	1	1	0	1	1
0	0	0	1	0	0	0	2	0	1	1	1	0	1	0	1	2	0	0	0	0	0	1	0	0	1	0	1	0	1	1	0	0	0	1	1	0	0	1	0	1
0	1	0	0	2	0	1	1	0	0	1	1	1	0	0	1	0	0	1	0	2	0	0	0	0	1	0	0	0	2	1	0	0	0	0	1	1	0	0	0	1
0	2	0	0	1	0	0	0	0	1	1	0	0	0	1	1	0	2	1	0	1	1	1	0	1	0	0	0	1	1	1	1	1	2	0	1	0	0	0	0	1
1	1	0	0	0	0	1	1	0	0	0	0	2	1	1	0	1	0	0	0	1	1	1	0	1	0	0	1	1	0	1	0	0	1	0	0	0	0	0	0	1
0	1	0	0	0	0	1	0	0	1	2	0	1	0	1	0	1	1	0	0	1	0	1	0	0	0	0	0	0	1	0	2	0	1	0	2	1	0	0	1	1
1	0	1	0	0	0	0	1	0	0	0	1	1	0	1	1	0	0	0	0	1	1	1	0	0	0	0	0	0	2	1	0	0	0	0	0	0	0	0	0	1
0	1	0	0	0	0	0	1	0	1	0	1	0	1	1	0	1	0	0	0	1	0	1	0	0	1	0	0	0	2	0	0	0	0	0	1	0	0	0	0	1
1	1	0	1	0	0	0	2	0	0	0	0	1	0	1	1	1	1	1	0	1	1	2	0	0	1	0	0	1	0	0	1	0	0	0	0	0	0	0	0	1
0	0	0	0	0	0	0	1	0	0	1	0	1	0	0	1	2	0	0	0	0	0	1	0	0	0	0	0	1	1	0	0	0	0	0	1	0	0	0	1	1
0	1	0	0	1	0	0	0	0	1	0	1	1	1	1	0	0	0	0	0	1	1	0	0	0	0	0	0	1	1	1	0	0	1	1	1	0	1	0	0	1
0	1	0	0	0	0	0	1	0	1	0	2	1	1	0	0	1	0	0	0	2	0	1	0	0	1	0	0	1	1	0	0	0	1	1	1	0	0	1	0	1
0	2	0	0	0	0	0	1	0	0	1	0	1	1	2	0	1	0	1	0	1	0	0	0	0	1	0	0	0	0	1	0	0	0	0	1	1	0	0	1	1
2	2	0	0	1	0	0	1	0	1	1	1	2	0	1	0	2	1	0	0	1	0	2	0	2	0	0	0	1	0	1	1	1	0	0	0	0	0	0	1	1
1	1	1	0	0	0	0	1	0	0	1	2	2	1	0	1	0	0	0	1	0	1	0	1	1	0	0	0	0	1	1	0	0	0	1	0	1	1	0	1	1
1	1	0	0	0	0	1	0	1	1	0	1	0	0	2	0	1	0	1	1	1	1	0	0	1	0	0	0	0	0	0	0	0	1	1	1	0	0	0	1	1
0	1	0	1	1	0	0	0	0	0	2	1	1	1	1	0	1	0	2	0	1	0	1	1	0	0	1	0	0	1	1	1	1	0	1	0	2	0	0	0	1
0	0	0	0	1	0	0	2	1	0	0	0	2	1	2	1	0	1	1	0	2	0	1	1	0	0	0	0	1	1	1	0	0	1	0	2	1	0	1	0	1
0	1	0	1	0	0	1	0	0	0	1	1	2	2	0	0	0	0	1	0	2	0	2	0	0	0	0	0	0	1	1	0	0	1	0	2	2	1	1	0	1
0	1	0	1	2	0	1	0	0	1	1	1	2	2	0	1	0	1	0	0	0	0	1	0	0	1	0	0	1	0	0	1	0	2	2	1	0	0	1	0	1
0	1	0	0	1	0	0	0	0	1	2	2	2	0	0	0	2	0	0	0	0	1	0	2	0	0	0	0	0	0	0	0	0	1	0	2	0	0	0	0	1
0	2	0	0	1	0	0	1	0	0	0	1	0	0	1	1	0	1	1	1	2	0	1	0	0	0	0	0	0	1	0	0	1	0	1	2	0	0	0	1	1
1	1	0	0	0	0	1	1	0	0	1	0	0	1	1	0	1	1	1	0	0	0	2	1	0	0	0	1	1	1	1	1	0	1	1	2	2	0	0	0	1
0	1	0	0	1	0	0	2	0	1	0	1	1	0	1	1	0	0	0	1	1	1	2	0	1	0	1	1	0	0	0	0	0	1	1	2	0	1	0	1	1
0	1	0	0	2	0	1	1	0	1	0	1	2	1	0	1	2	2	0	1	1	0	1	0	1	0	0	0	2	2	1	1	0	0	0	0	0	1	0	0	1
0	1	0	0	0	0	0	0	1	1	2	1	0	1	1	0	1	0	1	1	2	0	1	0	0	0	0	0	0	1	0	0	0	1	2	1	0	1	1	0	1
0	1	0	0	0	1	1	2	0	1	1	0	1	0	0	0	1	1	0	0	2	0	0	0	1	1	0	0	1	2	2	0	0	0	2	1	1	0	0	0	1
0	2	0	1	0	0	1	2	0	1	1	1	1	1	1	1	1	0	0	0	2	0	0	0	2	0	1	0	0	2	0	0	0	0	1	0	1	0	1	0	1
0	0	1	0	0	0	1	0	0	0	2	1	1	0	1	1	2	0	1	0	1	0	0	0	1	0	0	0	1	2	1	1	0	1	1	1	0	0	1	0	1
0	1	0	1	0	0	1	1	0	0	1	0	1	1	0	1	0	0	0	0	2	0	2	0	0	0	0	1	1	1	0	0	0	1	1	2	2	1	0	0	1
0	1	1	0	0	1	0	1	0	0	1	0	2	1	1	0	1	0	0	1	2	0	0	0	0	1	0	2	0	1	0	0	0	2	2	1	0	1	0	0	1
2	2	0	0	1	1	0	1	0	1	0	1	1	0	2	0	1	1	0	1	0	0	0	0	0	0	0	0	0	0	1	0	0	0	1	0	1	0	0	0	1
0	2	0	1	0	0	0	1	0	0	2	2	1	2	1	0	1	1	1	0	0	1	2	1	0	0	0	0	1	2	0	1	0	0	1	1	2	0	0	0	1
1	0	0	1	1	0	0	0	0	0	0	2	1	0	0	1	0	0	1	0	0	0	1	0	0	0	0	0	0	1	0	0	0	0	1	2	1	0	0	0	1
1	1	0	1	0	1	1	0	0	1	2	1	0	2	0	0	2	0	1	1	1	0	1	1	0	1	0	1	1	1	0	1	0	1	0	1	0	0	0	0	1
0	1	0	1	0	0	0	1	0	0	1	2	2	0	1	1	2	0	0	0	0	1	1	0	1	0	1	0	0	1	1	0	1	0	1	1	0	0	0	0	1
0	2	0	0	0	0	0	0	0	1	1	0	1	1	2	0	0	0	1	0	2	0	0	0	1	1	0	0	0	0	1	0	0	0	0	0	1	0	0	0	1
1	0	0	0	1	0	0	0	0	1	0	0	0	0	2	0	1	0	0	0	2	0	1	1	1	1	1	0	0	2	1	0	0	0	2	1	0	0	0	0	1
1	2	0	1	1	0	1	1	0	0	1	0	1	0	0	0	2	1	0	0	1	1	2	1	0	0	0	0	2	1	0	0	0	2	1	1	0	1	0	1	1
1	1	0	0	0	1	0	0	0	1	2	1	1	0	0	1	1	1	1	0	1	0	1	0	0	2	0	1	0	1	0	0	0	0	0	2	1	0	0	0	1
1	1	0	0	1	0	0	0	0	0	1	0	1	1	1	1	0	1	2	0	1	1	0	0	0	0	0	0	0	1	0	0	0	0	2	1	0	1	1	0	1
1	0	0	1	1	0	0	2	0	0	2	1	2	1	1	0	1	1	0	0	1	0	0	0	0	0	0	0	0	1	1	0	0	2	0	1	0	0	0	0	1
0	0	0	0	1	0	0	1	0	1	0	1	0	1	0	1	1	1	0	0	1	0	1	1	0	0	0	0	0	0	0	0	0	0	0	2	0	0	0	0	1
0	1	0	0	0	0	1	2	0	0	2	2	1	1	1	1	1	0	0	0	0	1	1	0	0	0	0	0	0	0	2	1	0	0	2	1	0	0	0	0	1
1	1	1	1	0	0	0	2	0	0	0	1	1	1	1	1	1	0	1	2	1	1	2	0	0	0	0	0	0	1	1	1	0	0	1	1	1	0	0	0	1
1	0	0	0	1	0	0	1	0	0	1	1	1	1	2	1	1	0	1	0	1	0	0	0	0	0	0	0	1	0	1	1	0	1	0	1	0	2	0	0	1
1	0	0	1	1	0	0	1	0	0	2	1	2	0	1	1	2	0	0	0	1	0	1	1	1	2	1	0	0	1	1	0	0	1	1	1	1	0	0	1	1
0	2	1	0	1	1	0	2	0	0	1	1	2	2	1	0	1	1	1	0	1	1	1	0	0	1	0	0	0	1	1	0	0	1	0	1	0	0	0	1	1
1	2	0	0	1	0	1	0	0	1	1	0	0	2	2	1	1	0	0	0	1	1	0	0	0	0	0	1	1	2	1	0	0	1	2	0	0	0	0	0	1
0	1	0	0	0	0	1	2	0	1	0	0	0	1	0	1	1	0	0	0	2	1	0	0	0	0	0	0	1	1	0	1	0	0	1	2	0	0	0	0	1
1	1	0	0	0	0	1	0	1	0	1	0	2	0	1	2	1	0	0	1	0	2	2	0	0	1	1	1	0	0	0	1	0	2	0	1	1	0	0	0	1
1	0	0	0	0	0	0	1	0	0	2	2	1	0	1	2	1	0	1	0	1	0	2	0	1	1	0	0	1	0	1	0	0	1	1	0	1	0	0	0	1
0	1	0	0	0	0	2	1	0	0	0	1	0	0	1	0	2	1	1	1	2	1	2	0	2	0	0	0	0	1	0	0	0	0	0	1	0	0	1	1	1
0	0	0	0	0	0	0	1	0	0	2	2	2	1	1	1	1	0	1	1	0	1	2	0	2	1	0	0	1	1	0	0	0	0	0	0	1	2	1	0	1
0	1	0	0	0	0	0	1	0	1	1	1	1	1	0	0	0	1	0	0	1	2	2	0	1	0	0	0	0	0	1	0	0	0	2	2	0	0	0	0	1
0	2	0	0	0	1	0	2	0	1	2	1	1	1	0	0	1	0	0	1	2	0	1	0	0	0	0	0	0	0	1	0	1	1	1	1	0	0	0	0	1
1	1	0	0	2	1	1	0	0	0	2	2	1	1	1	0	0	0	0	1	0	0	1	0	1	1	0	1	0	1	1	1	0	0	1	0	0	0	1	0	1
0	0	0	0	0	1	0	2	0	1	1	0	0	1	1	0	1	0	0	0	0	1	2	1	0	0	0	0	0	0	1	0	1	0	0	1	0	0	0	0	1
0	0	0	0	1	1	2	1	0	0	1	0	1	2	0	1	1	0	0	0	1	1	1	1	1	1	1	0	0	0	0	0	2	0	2	0	0	0	0	0	1
0	0	1	0	0	1	0	0	0	1	1	1	0	0	1	0	1	0	0	1	1	1	1	0	0	1	0	1	0	1	1	0	0	1	0	1	2	0	0	0	1
0	2	0	0	0	0	0	1	0	1	2	1	1	1	1	1	1	0	0	0	2	0	0	0	0	0	0	1	0	1	0	1	0	1	1	1	0	0	0	0	1
0	1	0	1	0	0	0	1	0	0	2	0	1	0	0	0	1	1	0	0	1	0	0	1	0	0	0	0	0	1	0	2	0	2	0	1	1	0	0	0	1
0	2	0	0	0	2	0	0	0	1	1	0	1	1	1	1	0	2	0	1	1	1	0	1	0	0	1	1	1	1	0	1	0	1	2	1	0	0	0	0	1
0	1	1	2	0	1	0	1	0	0	1	2	1	1	1	1	2	1	1	0	0	1	0	1	0	0	0	0	0	2	0	0	0	1	1	1	0	1	0	0	1
1	0	0	1	0	1	0	0	0	0	0	1	1	1	2	0	1	1	0	0	0	0	0	0	0	0	0	0	1	1	1	0	0	1	0	1	0	0	0	1	1
1	1	1	0	0	0	0	0	0	1	2	0	2	0	1	1	2	0	0	0	1	1	2	1	1	0	0	0	0	2	2	0	0	1	0	0	0	0	0	0	1
0	0	0	1	0	0	1	2	0	0	1	0	2	2	0	1	0	0	0	0	1	0	1	1	0	0	0	0	1	1	2	0	0	1	1	1	1	1	1	0	1
1	2	0	0	0	0	1	0	1	0	1	0	0	0	1	1	2	0	0	1	0	0	1	0	0	1	1	1	0	2	0	0	0	1	0	1	0	0	0	0	1
0	1	0	0	1	1	1	0	0	0	0	0	1	0	1	0	0	0	0	1	1	0	0	0	1	0	0	1	0	1	1	0	1	1	0	0	0	0	0	0	1
1	1	0	0	0	0	1	0	0	0	1	0	1	0	0	1	2	0	1	0	1	0	1	0	1	0	2	1	1	0	0	0	0	1	0	1	1	0	0	0	1
0	0	0	0	1	0	0	0	0	0	1	0	1	0	1	2	1	0	1	0	1	0	1	0	0	0	0	0	1	1	0	0	0	0	2	0	1	0	0	1	1
2	1	0	0	0	0	2	0	0	1	0	2	2	0	0	0	1	0	1	0	0	0	1	0	0	1	2	1	0	0	0	0	1	1	0	0	0	0	0	0	1
0	1	1	0	0	1	1	1	0	1	1	1	1	1	2	0	1	0	1	0	1	0	1	1	0	2	0	0	1	1	1	0	0	0	0	1	0	1	0	0	1
0	1	0	0	1	0	1	1	0	0	0	0	0	1	1	0	2	0	0	0	1	0	1	0	2	0	0	0	1	1	1	0	0	0	1	1	1	0	0	0	1
0	2	0	0	0	0	2	1	0	0	1	0	1	1	1	0	1	0	1	0	0	0	1	0	0	0	0	0	0	2	1	1	0	0	1	0	1	1	0	0	1
1	0	0	1	0	0	0	0	0	1	1	2	2	1	0	1	1	0	0	1	2	1	1	1	0	0	0	0	1	2	1	0	1	0	0	0	0	0	0	1	1
0	0	0	0	0	0	0	1	0	1	1	1	1	1	0	1	2	0	0	0	1	0	1	0	0	1	0	0	0	1	1	1	2	0	0	1	0	0	1	0	1
0	0	0	2	0	0	0	0	0	0	1	0	1	0	2	0	1	0	0	0	0	0	0	0	0	1	0	0	0	1	0	0	0	1	2	1	1	0	0	0	1
0	1	0	0	0	0	1	1	0	0	0	1	1	0	2	0	0	0	1	0	1	0	1	0	0	1	0	0	0	0	1	1	0	0	0	2	0	0	0	0	1
0	0	0	0	0	0	0	1	0	0	0	1	1	0	0	1	0	0	1	0	1	0	2	0	1	0	0	1	1	1	0	0	1	1	1	0	0	0	0	0	1
0	1	0	0	0	0	0	1	0	0	2	0	2	1	0	0	0	0	0	0	1	1	2	0	1	0	0	1	0	1	0	0	0	0	1	0	1	1	0	0	1
0	2	0	1	0	0	1	1	0	2	0	1	1	1	2	0	1	0	0	2	1	1	1	0	0	0	0	0	1	1	0	2	0	1	1	0	0	1	0	0	1
1	1	0	1	0	0	1	1	0	0	0	1	0	0	1	1	2	0	1	1	1	1	2	1	0	0	0	1	1	0	1	0	0	1	0	2	1	0	0	0	1
0	2	0	1	0	1	1	0	0	0	1	0	0	1	1	1	0	0	0	0	1	0	0	0	1	0	1	0	0	1	1	1	0	1	1	2	0	1	0	0	1
0	0	1	0	0	0	0	0	0	1	1	0	1	1	1	0	2	0	2	0	0	0	2	0	1	0	0	0	0	2	0	0	0	2	0	0	0	1	0	1	1
2	1	1	0	0	1	0	0	0	2	0	1	0	0	1	0	1	1	0	1	0	0	0	0	0	0	0	0	0	1	1	0	0	0	0	2	1	0	0	0	1
1	1	1	0	0	0	0	1	0	1	1	0	1	2	0	0	1	1	0	0	1	0	0	0	0	0	1	0	0	2	0	0	0	1	0	1	1	0	0	0	1
1	1	0	0	0	0	1	1	0	2	1	0	0	2	1	0	2	0	0	1	1	0	2	0	0	0	0	0	1	1	0	1	1	0	0	0	1	0	1	1	1
0	1	0	1	0	0	0	2	0	1	1	2	1	1	1	1	2	1	1	0	1	0	1	0	0	1	0	0	0	1	1	1	1	2	0	1	0	1	0	0	1
1	1	1	0	0	0	1	0	0	1	2	2	1	1	0	0	1	0	0	0	2	0	2	1	0	0	0	0	1	1	0	0	1	0	1	1	1	1	0	0	1
0	2	0	1	1	0	0	1	0	0	0	1	0	1	0	0	1	0	1	1	0	0	0	1	0	0	0	0	0	0	0	0	0	0	1	1	1	1	0	0	1
0	1	1	0	0	0	0	1	0	0	1	1	1	1	1	0	1	1	0	1	0	0	0	0	1	0	1	0	0	0	2	0	2	0	1	0	1	0	0	0	1
0	0	1	0	0	0	0	0	0	1	0	1	0	0	1	1	1	0	1	1	1	1	2	0	0	0	0	1	0	1	1	0	0	1	0	2	2	0	0	1	1
1	2	0	0	0	0	0	1	0	0	1	1	2	0	0	0	1	0	1	0	1	0	0	1	1	0	0	0	0	1	0	0	0	0	1	1	2	1	0	1	1
0	1	0	0	0	0	0	2	0	0	1	1	0	0	1	0	1	0	0	0	0	0	0	1	0	1	0	1	0	0	0	1	0	0	1	1	0	1	1	0	1
0	2	0	1	0	0	0	0	0	0	2	1	0	1	2	0	1	0	0	0	0	0	2	0	1	0	0	1	0	2	0	1	0	1	0	1	1	0	0	1	1
0	0	0	0	1	0	0	1	0	0	1	1	0	0	1	0	1	0	0	0	1	1	0	0	1	0	1	0	0	1	0	1	0	0	1	0	0	0	0	0	1
0	1	0	0	0	0	1	0	0	0	0	1	1	1	1	0	0	0	0	0	0	1	2	0	1	0	0	2	1	1	1	0	0	2	1	0	1	0	1	0	1
0	1	1	0	0	0	0	1	0	0	0	0	1	2	0	2	1	0	0	0	2	0	1	0	0	1	1	0	0	0	1	0	1	1	1	1	0	0	0	0	1
0	0	0	1	1	0	0	0	0	0	1	1	0	2	0	0	1	0	0	0	1	0	1	0	0	0	0	0	0	1	2	1	0	1	1	1	1	0	0	0	1
0	1	0	0	0	0	1	1	0	2	2	0	2	1	0	2	1	0	1	0	1	1	1	1	1	0	0	0	1	0	1	1	1	0	0	0	0	0	0	1	1
0	2	0	0	2	0	0	2	0	0	0	1	1	1	1	0	2	0	0	0	0	0	1	0	0	0	0	0	0	0	1	0	0	1	0	1	2	0	0	0	1
0	1	0	0	0	0	0	2	0	0	1	0	1	1	1	0	1	1	0	1	0	0	0	0	1	0	0	0	0	0	0	1	0	0	0	0	1	0	0	0	1
0	1	0	0	0	0	0	2	0	0	0	1	1	1	0	0	1	0	2	1	0	0	1	0	1	1	0	0	0	1	0	0	0	1	1	1	0	0	0	0	1
0	1	0	0	0	0	0	1	0	0	1	2	1	2	0	0	0	0	0	1	0	0	0	0	0	0	0	1	0	1	1	1	0	1	1	0	1	0	1	0	1
1	1	0	0	1	0	1	1	0	0	0	0	1	1	1	1	1	0	0	1	0	0	1	0	0	0	0	0	0	1	0	0	1	0	0	0	0	1	1	0	1
2	2	0	0	0	0	1	1	0	0	1	2	0	0	1	1	0	0	1	0	0	0	2	2	1	0	0	0	0	0	1	0	2	1	0	2	0	1	0	0	1
0	1	0	0	0	0	1	2	1	0	0	2	0	0	1	0	1	0	0	1	0	0	1	0	0	0	1	1	0	0	1	0	0	1	0	1	0	0	0	0	1
0	1	0	2	1	0	0	0	0	0	1	0	2	1	0	0	2	0	0	1	1	0	1	1	0	0	0	0	0	2	1	0	0	1	1	2	0	0	0	0	1
1	0	0	0	0	0	0	2	0	0	1	0	1	1	0	0	2	1	1	0	2	1	2	0	0	0	0	0	0	0	2	1	0	1	1	1	1	0	0	0	1
2	2	0	0	0	0	1	0	0	2	1	1	0	1	1	1	0	0	0	0	0	0	2	0	0	0	1	0	0	1	0	0	1	0	0	0	0	0	0	0	1
1	1	0	0	0	0	0	1	0	0	0	1	1	2	1	0	1	2	1	0	1	0	0	0	1	0	0	0	0	1	1	1	0	0	2	2	0	0	2	0	1
0	1	2	0	2	0	0	1	0	0	1	2	1	1	2	2	1	0	0	0	1	1	1	1	0	0	0	0	1	0	0	0	0	2	0	2	0	0	0	1	1
0	1	0	0	1	0	1	1	0	0	0	2	1	0	0	1	2	0	1	0	0	1	1	1	1	1	0	0	0	0	0	0	1	2	0	0	1	0	1	0	1
0	1	0	0	2	0	2	1	0	1	0	0	1	1	1	1	0	0	1	0	0	0	1	0	0	0	0	0	1	1	1	0	1	0	1	1	0	1	1	0	1
0	1	0	0	2	0	1	0	1	1	0	0	0	1	1	0	0	1	1	1	1	0	1	0	0	0	0	0	0	1	0	0	0	0	1	1	0	1	1	1	1
0	0	1	1	1	0	0	2	0	2	1	1	2	1	0	0	0	0	0	0	0	1	0	0	0	0	0	0	0	2	1	0	1	0	0	1	1	0	0	0	1
0	1	1	0	0	0	0	1	0	1	1	0	0	0	1	0	2	0	1	0	1	1	0	0	1	0	0	0	0	1	0	0	0	1	1	0	0	0	0	0	1
0	1	0	0	0	0	1	1	0	0	1	2	2	2	2	1	1	0	1	1	0	1	1	0	0	1	1	0	1	1	0	0	0	1	1	1	0	1	0	1	1
1	1	0	0	0	0	1	1	0	0	1	0	2	0	2	0	1	0	0	1	0	0	2	0	2	0	1	0	1	0	1	1	0	1	1	0	0	0	0	0	1
0	0	0	0	1	0	0	1	0	1	1	1	0	2	2	1	1	0	0	1	1	0	2	0	0	0	0	0	1	1	0	0	0	2	0	1	1	0	1	0	1
0	1	0	0	1	0	0	1	0	0	2	2	0	1	1	0	0	0	0	1	1	1	1	0	0	0	0	0	0	2	0	1	0	1	2	0	0	0	0	0	1
0	1	0	1	0	1	0	2	0	1	1	2	0	2	1	0	0	1	0	1	1	0	1	0	0	0	1	0	0	0	0	0	0	0	0	1	1	0	0	0	1
0	1	0	0	1	1	0	2	0	0	0	1	2	1	0	0	1	0	0	0	1	0	1	0	1	0	0	0	1	1	1	1	0	1	1	1	0	0	0	0	1
0	0	0	1	0	0	0	1	0	2	0	0	2	0	0	0	2	0	0	0	0	0	1	0	1	1	0	0	0	1	2	0	0	1	0	1	1	0	0	0	1
0	1	0	1	0	0	0	1	0	0	2	2	2	1	0	0	2	2	0	0	1	1	0	0	0	1	0	0	0	1	1	1	0	0	1	1	0	0	0	0	1
0	0	1	0	1	0	0	0	0	1	1	1	2	1	0	0	0	0	0	0	1	0	0	0	0	0	0	1	0	1	0	0	0	1	2	1	2	1	0	0	1
0	1	0	0	1	0	2	2	0	0	2	2	1	2	0	0	1	1	0	1	2	2	1	0	0	0	0	1	0	0	0	1	0	1	0	1	1	0	0	1	1
0	2	0	0	1	1	2	1	0	2	1	1	1	0	2	1	0	1	1	0	0	0	2	0	0	0	0	0	0	1	0	0	0	0	1	1	0	0	0	0	1
1	1	0	0	1	0	1	0	0	0	0	0	2	1	1	2	1	1	1	0	1	0	0	0	1	0	0	0	0	0	2	0	0	2	0	1	0	0	0	0	1
0	1	0	0	1	0	0	0	0	0	1	2	1	1	0	0	1	0	1	1	1	0	2	0	0	0	0	1	1	1	1	0	1	0	0	0	0	0	0	0	1
0	0	0	1	0	0	1	1	0	0	1	2	1	0	1	2	1	0	0	1	1	0	0	0	1	0	0	0	0	1	0	0	0	1	1	1	1	0	0	0	1
0	1	0	0	0	0	0	0	0	1	2	1	1	1	1	0	1	0	0	0	2	1	2	0	0	1	0	0	0	0	0	1	0	2	0	1	2	0	0	0	1
0	2	0	0	0	0	0	1	0	0	1	2	2	1	2	0	1	0	0	0	2	0	0	0	0	0	0	0	0	2	0	0	0	2	1	1	0	0	1	0	1
0	1	0	0	0	0	0	0	0	0	0	0	1	2	1	0	2	0	2	0	1	0	1	0	0	0	0	1	0	0	1	1	0	2	2	0	0	0	0	0	1
0	2	0	1	0	0	0	1	0	0	0	1	2	0	1	2	2	0	0	2	1	0	2	0	1	0	0	1	0	1	0	0	0	0	0	2	0	0	0	0	1
0	2	1	0	0	1	1	0	0	0	1	1	1	2	0	0	1	0	0	0	1	0	0	0	2	0	0	0	1	2	0	0	0	0	1	1	0	0	0	1	1
1	0	0	0	0	0	0	0	0	2	0	1	1	1	0	0	1	0	0	1	1	0	0	0	0	0	0	0	0	0	0	0	0	1	1	0	1	1	0	0	1
0	1	0	1	0	0	0	1	0	1	1	0	1	2	0	0	1	0	1	1	0	0	2	0	0	1	0	0	0	0	1	0	1	1	1	1	1	0	0	0	1
0	2	0	0	0	1	0	0	0	0	0	1	0	1	1	0	0	0	0	0	1	0	0	0	0	0	0	1	0	0	0	1	0	1	1	0	0	0	0	1	1
0	1	0	0	0	0	0	1	0	1	0	1	0	1	1	0	1	0	0	0	0	0	1	1	0	0	0	0	1	2	0	1	0	2	1	1	1	0	0	0	1
0	0	0	0	1	0	0	1	0	0	1	1	0	1	1	2	1	0	0	0	1	1	1	0	0	0	0	0	1	0	0	0	0	2	0	0	1	1	0	2	1
1	1	0	1	1	0	1	1	0	2	1	0	0	0	0	0	1	0	1	0	0	1	1	0	0	0	0	0	0	1	2	0	0	1	0	1	1	0	1	0	1
1	1	0	0	1	0	0	0	0	1	1	1	2	1	1	0	1	1	0	1	0	1	2	0	0	0	0	0	0	0	0	1	0	1	0	2	0	0	0	0	1
1	1	0	1	0	1	0	1	0	0	1	1	1	1	2	1	2	1	0	0	1	1	0	1	0	1	0	0	1	1	1	0	1	2	0	0	0	1	0	0	1
0	1	0	0	2	1	0	2	0	0	1	1	0	1	1	0	0	1	0	1	0	2	1	0	0	0	0	0	1	2	0	0	0	2	0	0	1	1	0	0	1
1	2	0	0	1	1	0	0	0	0	2	1	1	1	1	1	1	0	1	0	1	1	1	0	1	0	0	2	0	1	0	1	0	1	2	2	1	0	0	0	1
0	2	0	1	0	0	0	1	0	0	0	2	1	1	2	1	1	0	0	0	0	1	0	2	1	0	0	0	1	0	0	0	0	0	1	2	1	0	0	0	1
1	1	0	0	0	0	1	0	0	1	1	2	1	0	0	0	2	0	1	0	0	0	0	0	2	0	1	0	0	1	0	0	0	0	1	1	1	1	0	2	1
0	0	1	0	0	1	0	0	0	1	0	2	2	1	0	1	2	0	0	1	1	0	0	0	0	0	1	0	1	0	0	0	0	1	0	0	0	0	0	0	1
1	0	0	0	0	0	0	0	0	0	1	1	0	1	2	0	1	0	0	2	1	1	1	0	1	0	0	0	1	1	0	0	0	0	0	1	0	0	0	0	1
1	2	0	0	0	1	0	1	0	0	1	1	1	2	1	1	2	0	1	0	1	1	0	1	0	0	0	0	0	1	0	0	0	1	1	0	1	0	0	1	1
0	0	0	0	1	0	0	1	0	0	0	1	1	1	0	0	0	0	0	1	2	1	0	1	1	0	0	0	1	1	0	0	0	1	1	0	0	0	0	0	1
0	1	0	0	0	0	0	0	0	1	1	1	1	0	0	1	1	0	1	1	0	0	2	1	0	0	0	0	0	0	1	0	1	1	2	1	0	0	1	1	1
0	0	0	0	0	0	1	2	1	0	1	1	0	0	1	1	1	1	0	0	2	0	1	0	1	0	0	0	0	2	0	0	0	1	0	1	1	0	0	1	1
0	1	0	0	0	0	0	0	0	1	1	1	0	2	1	0	0	1	2	0	0	0	1	1	1	0	0	0	0	1	0	1	0	0	0	0	0	0	0	0	1
0	1	0	0	0	0	0	2	0	1	2	1	0	1	0	0	1	1	0	0	1	0	1	1	1	0	0	1	0	0	1	1	0	0	1	0	0	0	0	0	1
1	1	0	1	1	0	0	2	0	0	2	1	1	0	0	0	2	0	0	1	0	1	0	0	1	0	0	1	1	2	0	2	0	1	1	0	1	0	0	0	1
2	1	0	1	0	0	0	1	0	0	1	0	0	1	1	0	0	0	0	0	2	0	1	0	0	0	0	0	1	1	0	0	0	1	0	1	1	1	0	1	1
1	1	0	1	0	0	0	2	0	0	1	0	0	0	1	1	1	0	0	0	0	0	1	0	0	1	0	0	0	1	0	1	0	0	0	2	0	0	0	0	1
1	1	0	1	2	0	1	1	0	0	1	1	2	0	1	0	0	0	2	0	1	1	1	1	1	0	0	0	0	0	0	0	0	0	0	1	0	0	0	0	1
1	1	1	0	0	0	0	2	0	0	1	0	0	1	2	0	1	0	0	0	1	0	1	0	1	1	0	0	0	0	0	0	0	1	2	0	1	0	0	0	1
0	1	0	0	0	0	0	0	0	1	1	2	1	1	0	1	2	0	1	1	1	2	1	0	0	0	0	1	0	1	2	1	0	1	0	2	1	0	0	1	1
1	0	1	0	1	0	0	0	0	0	0	1	1	1	0	0	2	0	0	0	0	0	1	1	0	0	0	0	0	0	1	0	0	1	1	1	0	1	0	0	1
0	0	1	1	0	0	2	1	0	1	1	1	2	2	0	1	1	0	1	0	2	0	2	0	0	0	0	0	0	0	0	0	0	0	1	1	1	0	0	0	1
1	0	0	0	0	0	0	0	0	0	1	0	1	1	0	0	1	1	0	0	0	0	1	1	0	0	0	0	1	2	0	0	0	1	1	2	1	1	0	1	1
1	0	0	0	0	0	0	1	0	1	1	1	2	1	1	1	2	0	1	0	1	0	2	0	0	0	0	0	1	0	1	0	0	0	0	1	0	0	1	0	1
0	1	0	0	0	0	0	0	0	0	1	1	0	1	0	1	1	1	0	1	2	0	0	1	0	0	0	1	0	0	1	0	0	0	0	1	0	1	0	1	1
1	1	1	1	2	1	1	1	1	1	0	0	1	2	1	0	2	0	0	0	1	0	0	0	1	0	0	0	1	1	0	0	0	0	1	0	0	0	0	0	1
0	1	0	0	1	0	0	0	0	0	1	1	1	1	0	1	1	1	0	0	1	0	1	0	1	1	0	0	1	2	0	1	0	1	0	0	1	1	0	0	1
1	2	0	0	0	0	0	2	0	0	1	0	1	1	1	0	0	1	0	0	2	2	2	1	0	0	1	0	1	1	0	1	1	2	1	0	0	1	0	0	1
1	1	0	0	0	0	0	0	0	1	1	2	2	1	0	2	0	0	0	0	2	1	0	0	0	0	0	0	0	2	1	0	0	1	1	2	1	1	0	0	1
0	2	0	0	1	0	0	1	0	0	0	1	1	0	2	2	1	0	0	1	0	1	0	0	0	0	0	0	1	0	0	0	0	1	1	2	1	0	0	0	1
0	1	0	1	1	1	1	1	0	0	2	0	0	1	0	1	1	1	0	1	0	0	0	0	0	0	0	2	0	0	1	0	0	0	0	1	1	0	0	0	1
0	1	0	0	1	0	0	0	0	0	1	1	0	1	0	1	2	0	1	1	1	0	0	0	1	0	0	0	0	1	0	0	0	0	0	0	0	1	0	0	1
0	0	0	0	1	0	0	0	0	0	1	2	0	1	1	1	1	0	2	0	1	0	1	0	0	0	1	0	0	2	0	0	0	1	2	1	0	0	0	0	1
0	1	1	1	0	0	0	1	0	0	2	1	1	0	2	0	0	0	1	0	2	0	2	0	0	1	0	0	1	1	0	0	0	0	0	1	0	0	0	1	1
0	1	0	0	1	0	1	1	0	0	2	0	1	0	1	0	0	0	2	1	1	0	1	0	1	0	0	0	1	1	2	0	0	1	0	0	1	0	0	0	1
0	1	0	1	1	0	0	1	0	0	2	1	1	0	1	0	2	0	0	1	2	0	0	0	0	0	0	0	0	1	0	0	0	2	1	1	0	0	0	0	1
1	0	0	0	0	1	0	1	0	0	1	2	2	1	1	0	1	1	1	1	0	0	1	1	1	0	0	0	0	0	1	1	0	1	1	1	1	0	0	0	1
0	1	1	0	0	0	0	1	0	1	1	1	1	1	2	1	1	1	0	0	1	0	0	2	1	1	0	0	0	1	1	0	1	0	1	0	0	0	0	1	1
0	1	0	1	1	0	0	0	0	2	2	1	0	0	0	0	1	0	1	0	2	0	2	0	1	0	0	0	0	2	0	1	0	1	1	2	1	1	0	0	1
2	0	1	0	0	0	0	1	0	1	2	2	1	1	0	0	1	0	0	0	0	0	1	1	0	0	0	0	0	0	1	0	0	0	1	0	0	0	0	0	1
1	2	1	0	1	1	0	1	0	0	2	0	0	2	0	1	0	0	1	1	1	1	0	0	1	0	0	0	1	1	0	0	0	1	1	1	0	0	0	0	1
0	2	0	0	0	0	0	2	0	0	0	2	2	1	0	0	2	0	0	0	2	1	0	0	0	1	0	0	0	1	0	2	0	2	0	0	1	0	0	0	1
0	2	1	1	1	0	0	0	0	0	1	2	0	0	1	0	1	0	0	0	1	0	1	0	0	0	0	0	2	1	0	1	0	0	0	0	0	1	0	0	1
2	0	0	0	0	0	0	1	0	0	2	1	2	1	1	0	0	0	1	0	0	1	0	1	1	0	0	1	0	1	0	0	0	0	0	1	0	1	0	0	1
0	1	0	0	0	0	0	0	0	1	2	1	2	0	0	0	0	0	0	0	1	1	0	0	0	1	0	1	0	0	0	0	0	0	0	1	1	0	1	0	1
0	1	0	0	0	0	0	0	1	2	1	0	1	0	0	0	2	0	0	0	0	0	0	0	0	0	0	0	1	2	1	0	0	0	1	1	1	0	0	1	1
1	2	0	0	0	0	1	0	0	0	0	0	1	1	0	2	0	2	1	1	1	0	0	0	0	0	0	0	0	0	0	2	0	0	0	1	1	1	0	1	1
0	1	0	1	1	0	0	2	0	0	1	0	2	0	2	0	0	1	1	0	1	0	1	0	0	0	0	1	1	1	0	0	0	2	1	0	0	0	0	0	1
0	1	0	0	1	0	1	1	0	0	0	2	0	1	1	1	1	1	2	1	0	0	0	2	0	0	0	0	1	0	0	1	0	0	1	0	2	1	0	0	1
1	0	0	1	0	0	1	1	0	0	1	1	0	1	1	0	1	0	1	0	1	0	1	0	0	0	0	0	0	1	0	1	0	1	1	0	0	0	0	0	1
0	0	0	0	1	0	1	1	0	1	1	1	0	1	0	0	0	0	1	1	2	0	1	0	1	0	0	0	0	1	2	0	0	0	0	1	0	0	0	1	1
1	1	0	1	0	0	0	0	0	0	2	1	1	2	0	0	1	0	0	1	1	1	0	0	0	1	0	0	1	2	0	0	0	2	0	0	2	0	0	0	1
0	0	0	0	1	0	0	2	0	1	1	0	2	1	2	1	1	1	0	1	1	0	1	1	1	0	0	0	1	1	1	1	0	1	1	1	1	0	0	0	1
1	1	0	0	1	0	0	2	1	0	0	1	0	0	2	0	1	0	1	0	1	0	2	1	0	0	0	1	0	2	0	0	0	0	0	1	0	0	0	1	1
1	1	0	0	0	0	1	0	1	0	2	1	1	0	0	1	1	1	0	0	0	0	0	0	0	0	0	1	1	2	2	0	0	1	0	1	0	0	0	0	1
0	0	1	1	0	0	0	0	0	1	0	0	2	2	2	1	1	0	1	1	1	0	0	0	0	0	0	0	1	0	1	0	0	0	1	1	0	1	0	1	1
0	2	0	1	1	0	1	1	0	0	1	1	2	1	1	1	1	2	0	0	1	0	2	0	0	0	0	0	1	1	1	0	1	1	1	1	2	0	1	0	1
1	1	0	0	0	0	1	0	0	0	1	1	1	1	0	1	0	0	0	0	0	0	1	0	1	1	0	0	0	1	1	0	0	0	2	2	0	0	0	0	1
1	1	0	0	0	0	0	0	0	0	1	2	0	0	0	0	1	0	0	0	1	1	0	0	1	1	0	0	1	1	0	0	1	0	1	0	0	0	0	1	1
0	1	1	1	1	0	1	0	0	0	1	1	1	2	0	1	2	0	0	0	0	2	0	0	1	1	0	1	0	0	0	1	0	0	0	0	1	0	0	0	1
0	2	1	0	0	0	0	0	0	0	0	1	0	2	0	1	0	0	1	1	1	0	0	0	0	1	0	0	0	0	0	0	0	2	1	0	1	0	0	0	1
0	2	0	0	1	0	0	0	0	0	0	1	0	1	0	0	0	1	0	0	0	1	1	0	2	0	0	1	1	1	2	1	0	1	0	1	0	0	0	0	1
1	0	0	0	0	0	0	1	0	0	1	0	1	0	1	1	1	0	1	1	0	0	0	0	0	0	0	0	0	1	0	0	0	2	0	1	1	0	0	1	1
1	2	0	0	0	0	0	1	0	0	1	0	0	0	0	0	1	1	1	0	1	1	2	1	1	0	0	0	0	2	1	1	0	2	1	0	0	0	1	0	1
2	0	0	1	0	1	1	1	0	1	1	1	1	0	1	1	0	0	0	0	0	0	1	0	0	0	0	0	0	1	0	1	0	2	1	2	0	0	0	0	1
1	1	0	0	0	0	2	2	0	0	0	0	1	1	1	1	0	0	1	1	1	0	1	0	1	0	0	0	0	2	0	1	1	0	1	1	0	1	0	0	1
1	2	0	0	0	0	1	1	0	0	0	1	1	1	0	2	0	1	1	0	0	1	1	1	1	0	0	1	2	2	1	1	0	0	1	2	1	1	0	0	1
0	0	0	0	0	0	0	0	0	0	1	0	1	2	2	0	1	0	0	0	1	1	1	1	1	0	1	0	0	2	0	1	0	1	0	0	0	0	0	0	1
0	0	0	0	1	0	0	2	0	0	2	2	0	0	1	0	1	0	0	0	0	1	2	0	1	0	1	1	0	0	2	1	1	1	2	1	1	1	0	0	1
0	1	0	0	0	0	0	0	0	1	1	1	0	1	1	0	0	0	0	0	0	0	1	0	0	0	0	0	1	1	0	1	0	2	1	1	1	0	2	0	1
0	1	0	0	0	0	0	1	0	0	2	1	1	0	1	0	1	0	0	0	2	0	1	0	0	2	0	1	0	1	2	0	1	0	0	0	0	0	0	0	1
0	0	0	0	0	0	0	1	0	1	2	0	1	1	0	1	1	0	1	2	0	0	0	1	0	0	0	0	0	1	1	0	0	0	2	1	1	1	1	0	1
1	0	0	0	1	1	0	1	0	1	1	2	1	1	0	1	1	0	0	0	1	1	1	1	0	0	0	1	0	0	1	0	1	1	2	1	0	0	0	0	1
0	1	0	0	1	0	0	0	0	2	0	0	1	1	0	2	2	0	1	0	0	0	0	0	0	1	1	1	0	1	0	0	0	0	1	0	1	1	0	0	1
0	1	0	0	1	0	1	1	1	0	0	0	1	1	0	0	2	0	0	1	2	1	1	0	0	1	0	0	0	0	0	0	0	1	1	0	2	0	0	0	1
1	2	0	0	0	0	0	1	0	0	0	1	1	2	1	0	2	0	0	1	1	0	1	0	0	1	0	0	1	0	0	1	1	1	0	0	1	0	0	1	1
1	1	0	0	0	0	0	0	0	0	0	1	1	2	0	0	0	0	0	1	0	0	1	0	0	0	0	1	0	0	0	0	0	0	1	0	0	0	0	0	1
0	0	0	0	0	0	0	0	0	1	0	2	0	0	1	0	1	0	0	0	1	0	0	0	0	1	0	0	0	1	0	0	0	1	2	1	1	0	0	0	1
0	2	1	1	0	0	1	2	0	1	1	0	0	1	1	0	2	0	1	2	2	2	2	0	0	0	0	0	1	0	0	0	0	1	1	1	0	0	0	0	1
0	0	0	0	1	0	0	1	0	0	1	1	1	1	1	1	1	0	0	0	2	0	1	1	1	0	1	0	1	0	1	1	0	1	2	0	2	0	0	1	1
2	1	0	0	0	0	1	1	0	0	1	1	1	0	1	0	2	0	1	0	0	0	2	0	0	2	0	0	1	1	1	0	0	0	1	0	0	0	0	0	1
0	1	0	1	1	1	1	1	0	0	2	2	0	0	0	2	1	0	0	0	1	0	0	1	1	0	1	0	0	1	1	2	0	0	2	1	0	0	0	0	1
0	1	0	1	0	0	0	0	0	1	0	1	1	1	1	1	1	1	0	0	0	0	1	0	1	0	0	0	1	1	1	0	0	0	0	1	0	0	1	0	1
0	2	0	0	0	0	0	1	0	0	1	2	0	1	1	2	1	1	0	2	1	1	0	0	1	1	0	0	0	0	0	0	1	1	0	0	0	1	0	0	1
1	0	0	0	1	0	0	0	0	0	2	1	0	0	0	0	1	0	0	0	1	0	2	1	0	0	0	0	0	2	1	0	0	0	1	2	1	0	0	0	1
1	1	1	0	0	0	0	2	0	2	1	0	1	0	0	1	0	0	0	0	2	2	2	0	0	0	0	0	0	0	0	0	1	1	0	1	1	0	1	0	1
0	0	0	0	2	1	0	2	0	0	1	2	1	0	0	1	1	0	1	0	1	1	0	0	0	0	0	0	0	0	0	1	0	1	1	1	0	1	0	0	1
1	0	0	0	1	0	0	0	0	0	1	0	2	0	0	1	2	1	0	0	0	1	1	1	0	1	0	0	1	1	0	0	0	1	1	1	0	0	0	0	1
0	1	0	0	0	0	1	0	0	1	1	1	1	1	1	0	2	0	0	1	2	1	1	0	1	1	0	0	2	1	1	0	0	1	1	1	0	0	0	0	1
1	0	1	1	0	0	1	0	0	0	2	0	2	0	1	0	0	2	0	0	1	0	1	0	1	0	0	1	1	1	0	0	1	1	2	1	0	0	0	0	1
1	0	0	0	1	0	1	1	0	1	2	2	1	1	0	0	1	0	0	0	1	1	1	0	0	0	0	1	1	2	1	1	0	0	0	0	1	2	0	0	1
0	1	0	1	0	0	0	2	0	0	2	1	2	2	0	0	0	0	0	0	0	1	0	0	0	1	0	0	1	1	0	2	0	1	1	2	0	0	0	0	1
0	0	0	1	0	0	1	0	0	1	0	1	1	1	1	1	0	0	1	0	1	0	2	0	0	1	0	0	0	1	1	1	0	1	1	1	1	0	0	0	1
1	0	0	0	0	0	0	1	0	0	1	0	1	0	0	0	2	0	0	1	1	1	2	0	0	0	0	0	1	2	0	0	0	0	1	1	0	0	0	0	1
1	1	0	1	0	0	0	1	0	1	2	1	0	1	1	2	2	1	1	0	0	2	0	0	0	0	0	0	1	0	0	0	0	0	2	1	1	0	0	1	1
0	1	1	1	0	0	1	2	0	1	1	1	1	0	0	0	0	1	2	1	1	0	0	0	0	0	0	2	1	0	0	0	0	0	1	1	0	0	0	0	1
1	2	1	0	0	0	0	1	0	1	1	2	2	2	0	0	0	0	1	0	1	1	1	0	0	0	0	0	0	0	0	0	0	0	1	0	1	0	0	0	1
0	2	0	1	2	1	1	2	0	0	1	2	0	0	0	0	1	1	0	0	1	0	1	0	0	1	1	0	0	1	0	0	1	1	0	0	0	2	1	0	1
0	1	0	0	2	0	0	0	0	0	2	2	1	1	0	0	1	1	0	0	2	1	1	2	1	0	0	0	1	1	0	0	0	1	2	2	0	0	0	0	1
0	2	1	0	0	0	2	2	0	0	0	0	1	0	0	1	1	1	1	1	0	0	0	0	1	0	0	0	0	2	1	1	1	1	0	1	1	0	0	1	1
0	1	0	0	0	0	0	0	0	0	0	0	2	0	0	1	0	0	0	1	1	0	0	0	0	0	0	0	0	1	1	0	1	1	2	1	1	0	0	0	1
1	0	1	0	0	0	1	1	1	0	0	2	0	0	2	2	1	0	0	0	1	1	1	1	0	0	0	0	2	0	0	0	0	2	1	0	1	0	1	0	1
0	0	0	0	1	0	0	1	1	0	1	0	2	2	1	0	0	0	0	1	1	1	1	0	0	1	0	1	1	0	0	0	1	0	1	0	1	0	1	0	1
0	0	0	0	0	1	0	2	0	1	2	0	0	0	1	1	1	0	1	0	0	0	0	0	0	0	0	0	0	1	1	1	0	1	0	1	1	0	0	0	1
0	0	0	0	0	0	0	1	0	0	0	0	1	2	1	2	2	1	0	0	1	1	0	0	0	0	0	0	1	2	0	0	0	0	1	2	0	0	0	1	1
1	1	0	1	0	0	0	0	0	1	2	0	2	1	1	1	0	0	0	0	1	0	0	0	0	0	0	0	0	0	1	1	0	0	2	0	0	0	0	0	1
0	1	1	0	0	1	0	0	0	0	2	0	0	0	2	0	0	0	1	0	1	0	1	0	0	0	0	0	0	2	0	1	1	0	1	0	0	0	0	0	1
0	1	0	0	1	0	1	0	0	0	2	1	1	1	0	1	1	0	0	0	0	0	2	0	1	0	0	0	1	1	0	0	0	2	0	1	0	0	0	0	1
0	0	0	2	0	1	0	1	0	2	1	1	1	2	0	0	2	0	1	0	1	1	1	1	1	0	0	2	0	1	0	0	0	0	1	1	1	0	0	0	1
1	2	0	0	0	0	1	1	0	0	1	0	2	1	0	1	1	0	0	0	1	0	0	0	0	1	0	0	0	1	0	1	0	2	0	1	0	0	0	0	1
2	1	0	0	0	1	0	1	1	1	0	0	1	2	1	1	1	1	0	1	1	2	0	0	2	0	0	0	0	1	1	0	0	2	1	0	0	0	1	1	1
0	0	0	0	0	0	0	1	0	2	1	0	1	1	0	0	1	0	0	1	0	1	0	0	1	0	0	1	0	1	1	0	1	0	0	1	1	0	0	1	1
2	0	0	0	0	0	0	0	0	0	1	2	1	1	0	1	0	0	1	0	1	0	0	0	1	0	0	0	0	0	1	1	0	1	0	1	0	0	0	1	1
0	1	0	0	0	0	0	1	1	2	0	1	2	1	2	1	0	0	0	0	0	1	1	0	0	0	0	0	0	1	1	1	0	1	1	0	1	0	0	1	1
0	0	0	0	0	0	0	2	0	1	2	1	2	1	1	0	1	0	0	0	0	0	0	1	0	0	0	1	1	1	1	1	0	2	1	1	0	0	0	0	1
0	2	1	0	0	1	0	1	0	0	0	0	1	0	1	2	1	1	1	1	0	0	1	0	1	0	1	0	0	2	1	0	0	0	1	1	0	0	0	1	1
0	1	0	0	0	0	0	0	0	0	1	0	0	0	1	1	0	1	0	1	0	0	1	0	1	1	0	0	0	1	0	0	1	0	0	0	0	0	0	0	1
0	1	0	1	1	0	1	0	0	0	0	0	1	1	0	0	1	0	1	1	1	0	1	0	0	0	0	0	0	0	1	1	0	1	1	0	0	0	0	0	1
1	0	0	0	0	0	0	2	0	0	1	1	0	0	1	1	1	0	0	1	1	0	1	0	0	0	0	0	0	0	1	0	0	0	2	1	0	0	0	0	1
0	2	0	1	0	0	0	1	0	0	1	1	2	0	0	0	0	0	0	0	0	0	0	0	1	1	0	0	1	1	1	0	1	1	0	1	0	0	0	0	1
0	1	1	0	0	0	0	1	0	0	0	1	0	2	2	0	1	1	0	1	1	1	1	1	0	0	0	0	0	1	0	0	0	1	1	1	0	0	0	0	1
0	1	0	0	0	0	0	0	0	1	0	0	0	1	2	0	2	1	1	0	1	0	0	0	0	1	0	0	1	0	1	0	0	1	0	1	0	0	0	0	1
1	0	0	0	2	0	0	1	0	2	1	0	1	1	1	1	0	0	0	0	2	0	2	0	0	1	0	0	0	0	0	0	0	0	0	0	0	0	1	0	1
1	1	0	1	0	0	1	2	0	1	2	0	1	1	1	1	0	0	0	1	1	0	1	0	0	1	0	0	2	0	1	0	0	0	1	1	0	0	0	0	1
1	1	0	0	0	0	0	0	0	2	1	1	1	1	1	1	1	0	1	0	0	2	1	0	1	0	0	0	0	0	1	0	0	1	1	2	1	0	0	1	1
1	0	2	1	1	0	0	0	0	1	2	0	1	2	1	0	1	1	0	1	1	0	1	0	1	1	0	1	0	0	0	0	0	1	1	1	0	0	0	0	1
1	0	0	0	0	0	0	0	0	0	2	0	2	1	0	0	2	0	0	0	0	1	0	1	1	0	0	1	1	0	2	1	0	0	1	1	0	0	0	1	1
1	2	0	0	0	0	1	2	0	0	1	0	0	0	1	1	0	0	0	0	1	1	0	0	0	0	0	0	1	1	1	0	0	0	0	0	1	1	0	0	1
0	2	1	0	0	0	1	0	0	1	2	0	1	2	1	0	0	1	0	0	1	0	1	0	1	0	0	0	0	1	0	0	0	0	0	0	0	0	0	0	1
1	1	0	0	0	0	1	0	0	0	0	1	0	1	0	0	0	0	1	0	2	1	1	0	0	0	0	0	1	1	2	2	0	1	1	1	1	0	0	0	1
0	1	0	0	0	0	0	1	0	0	0	1	0	0	1	0	1	0	1	1	0	0	1	1	0	0	0	0	1	1	2	1	0	0	1	1	0	0	0	0	1
0	1	1	1	1	0	0	0	0	0	1	0	1	0	0	1	2	0	0	1	1	0	1	0	0	0	0	0	1	1	1	1	0	0	1	1	1	0	0	1	1
0	1	0	1	1	0	0	0	0	1	0	1	1	2	0	0	1	1	1	1	1	0	1	0	1	0	0	1	1	0	1	0	0	2	1	1	0	1	0	0	1
0	2	0	0	0	0	1	0	1	1	1	1	2	1	0	0	2	0	0	0	0	0	1	0	0	1	0	0	0	1	2	0	2	1	0	0	1	0	1	0	1
0	1	1	0	0	0	0	2	0	0	1	0	0	0	1	1	0	0	0	1	1	0	0	0	0	0	0	0	0	0	1	0	0	0	1	1	1	0	0	0	1
1	1	1	0	1	0	1	2	0	0	1	1	1	1	0	1	1	0	1	0	1	0	0	0	0	0	0	0	0	0	2	0	1	2	2	0	1	0	0	1	1
0	1	1	0	0	0	0	0	0	1	1	2	0	1	1	1	2	1	0	0	1	0	0	1	0	0	0	1	0	1	1	1	0	1	0	0	1	2	0	0	1
0	2	0	0	0	0	0	1	0	0	2	0	1	0	1	0	2	0	0	0	1	0	2	0	0	0	0	0	1	1	1	0	0	0	2	1	2	0	0	0	1
0	0	1	1	1	0	0	0	0	1	0	0	2	1	0	1	1	1	0	0	2	0	1	0	0	1	0	1	0	1	0	1	0	1	0	1	0	0	0	1	1
0	1	1	0	0	0	0	1	0	1	0	0	1	0	0	0	0	0	2	0	0	1	1	1	0	0	0	0	0	2	1	0	0	0	2	0	1	0	1	0	1
1	0	0	1	0	0	1	0	0	1	1	1	1	1	0	0	0	0	0	0	0	0	1	0	0	0	0	0	0	1	1	1	0	1	0	0	2	0	0	1	1
1	1	0	0	1	0	0	1	0	0	1	0	0	0	0	1	2	0	1	0	1	0	0	0	0	0	0	0	1	1	0	0	0	2	0	1	0	0	0	0	1
1	1	0	0	1	0	0	0	0	1	1	0	0	2	0	0	1	0	0	1	1	1	1	1	1	0	0	0	2	0	0	2	1	0	2	0	0	0	0	0	1
2	1	1	1	0	0	1	1	0	0	1	0	2	2	1	0	1	0	0	1	0	1	1	0	1	0	0	1	0	1	0	1	0	0	0	2	1	0	0	0	1
0	2	1	0	0	0	1	1	0	0	0	0	2	0	1	0	2	1	0	0	0	0	1	0	0	0	0	0	0	1	1	0	0	1	0	1	0	0	0	2	1
0	0	0	0	1	0	0	2	0	0	1	0	0	2	2	0	0	0	0	1	1	0	2	0	1	1	0	0	0	1	0	0	2	1	1	1	1	1	1	1	1
1	1	1	0	1	0	1	1	1	0	0	1	2	0	1	0	0	0	0	0	1	0	0	0	0	0	0	0	0	0	0	0	1	2	1	1	1	1	1	0	1
1	1	1	0	0	0	0	0	0	0	0	0	1	1	0	0	1	0	1	1	0	0	0	0	0	1	0	1	0	0	1	0	1	1	1	1	1	0	0	1	1
1	1	0	1	2	1	0	0	0	0	1	0	0	2	1	0	1	1	1	1	2	0	0	0	0	0	0	0	0	1	1	1	0	1	2	1	0	0	0	0	1
0	1	1	1	0	0	0	0	1	1	2	1	1	1	1	1	1	0	0	0	0	0	0	0	1	0	0	0	2	1	0	1	0	1	1	0	1	1	0	1	1
1	0	1	1	1	0	0	0	0	0	1	1	1	1	1	0	2	1	0	0	2	1	0	0	0	0	0	1	0	1	0	0	0	1	1	1	1	0	0	1	1
2	1	0	0	0	0	0	2	0	0	1	0	1	1	1	0	0	0	2	0	0	0	1	0	0	0	0	1	0	2	1	0	0	0	2	1	1	0	0	0	1
0	0	1	0	1	0	0	2	0	0	1	0	1	1	0	0	0	0	0	0	1	0	1	1	1	0	0	0	0	2	1	0	0	2	1	2	0	1	0	0	1
0	0	0	0	1	0	0	2	0	0	1	1	0	2	1	1	2	0	0	1	1	0	1	0	1	2	0	0	0	0	0	0	1	0	2	0	0	0	0	0	1
0	2	0	0	0	0	0	0	0	2	2	0	1	0	0	0	0	0	0	0	2	0	1	0	0	0	0	0	1	1	0	1	0	1	1	0	1	0	0	1	1
0	1	0	0	1	0	0	1	0	1	2	1	1	1	0	0	2	0	0	1	2	0	1	0	0	0	0	1	0	0	1	0	1	2	1	1	0	0	0	1	1
0	1	0	1	0	0	0	0	0	0	1	1	2	1	2	0	2	0	1	0	0	2	2	1	1	1	0	0	0	1	0	1	0	1	1	2	0	1	0	0	1
2	1	0	0	1	0	1	0	0	0	0	1	0	0	1	0	1	2	0	1	1	1	1	1	0	0	0	1	0	1	0	0	0	0	1	1	0	1	1	0	1
1	0	0	0	0	0	0	1	0	1	1	1	0	1	2	0	0	0	0	0	1	0	0	0	1	0	0	0	0	0	0	0	0	1	0	0	2	0	1	0	1
0	1	0	0	0	1	0	1	0	1	1	0	1	1	0	0	1	0	1	0	0	0	0	0	0	1	0	0	0	1	0	0	0	0	0	1	1	0	0	0	1
0	0	0	1	0	0	1	2	0	0	2	1	0	0	0	0	2	1	0	0	2	1	0	0	0	0	0	1	0	1	0	0	0	0	1	1	1	1	0	0	1
1	2	2	0	0	0	0	0	0	1	1	1	0	0	1	1	1	0	1	1	1	0	0	0	0	1	0	0	1	0	2	0	1	1	1	0	1	0	1	0	1
0	1	1	0	0	0	0	1	0	1	1	1	1	1	0	1	0	2	0	0	0	0	2	0	0	0	0	0	0	0	1	1	0	2	1	1	0	0	0	0	1
2	0	0	0	1	0	1	0	0	0	1	0	1	2	1	1	0	0	0	0	1	0	0	0	0	0	0	0	1	0	1	0	0	0	1	1	0	0	1	0	1
0	0	0	0	1	0	0	0	0	1	2	0	0	0	1	2	1	0	0	0	0	1	0	0	0	0	0	0	0	0	0	0	1	0	1	0	0	0	0	0	1
0	1	0	1	0	0	0	0	0	2	0	1	0	1	1	1	1	0	0	0	2	0	1	0	0	0	0	0	0	0	2	1	0	0	1	1	0	0	0	0	1
1	1	0	0	0	1	1	0	0	0	0	0	2	1	1	0	1	1	0	0	0	0	1	0	0	1	0	0	0	2	0	1	0	0	1	1	0	0	0	0	1
1	1	0	0	0	0	1	1	0	1	2	1	0	1	1	2	2	0	0	2	2	0	2	0	1	0	0	0	0	1	2	0	0	0	2	1	0	0	0	0	1
1	2	1	0	2	1	1	0	0	1	0	0	1	0	1	1	1	1	0	0	0	0	2	0	1	0	0	1	0	2	0	1	1	1	1	1	0	0	0	0	1
0	1	0	1	0	0	0	2	0	1	1	1	1	1	1	0	1	0	1	0	0	0	0	0	1	0	0	1	1	0	1	1	0	1	1	0	0	0	0	0	1
0	0	1	1	0	0	1	1	1	0	2	0	1	1	1	0	1	0	0	0	1	0	1	1	0	0	1	1	0	0	1	0	0	0	1	1	1	0	0	0	1
0	1	0	0	0	1	2	0	0	0	1	1	2	0	0	1	1	0	1	1	0	0	1	0	0	0	0	0	0	0	1	0	0	1	1	1	0	0	1	0	1
0	1	1	1	1	0	0	1	0	0	1	0	0	1	0	1	1	0	1	2	2	1	1	1	0	0	0	0	0	1	0	1	0	0	0	1	0	0	0	0	1
1	2	0	0	0	0	0	0	0	1	0	1	1	1	1	1	1	0	0	0	1	1	0	0	1	0	0	0	1	0	1	0	0	0	2	2	0	0	0	0	1
1	1	0	0	0	0	0	1	1	0	1	2	0	1	1	1	0	0	0	1	1	0	2	0	0	1	0	0	0	1	0	0	0	0	0	0	1	0	0	0	1
0	2	0	0	0	1	0	1	0	1	2	1	0	0	2	1	0	0	0	0	1	0	0	0	0	0	0	1	1	1	1	0	0	1	0	1	0	0	0	0	1
0	0	0	0	0	1	0	0	0	1	0	0	1	0	1	0	2	0	0	0	1	0	1	0	0	0	0	1	0	1	0	1	0	0	2	0	1	0	0	0	1
0	2	0	1	0	0	0	2	0	1	1	1	0	0	1	1	1	0	0	0	1	0	0	0	1	0	0	0	1	2	1	0	1	0	2	0	1	0	0	2	1
0	1	0	0	0	0	0	1	0	1	2	1	1	1	1	1	1	0	0	0	0	1	0	0	1	0	1	0	1	0	1	0	0	2	0	1	0	1	1	1	1
0	1	0	0	1	0	0	2	1	0	1	1	1	0	0	1	1	1	0	1	0	1	1	0	0	0	0	0	2	0	1	1	0	0	1	0	0	0	1	0	1
0	2	0	0	0	0	1	1	0	0	1	0	2	1	1	0	1	0	0	1	0	0	0	1	1	0	0	1	1	1	0	0	0	0	0	0	1	1	1	0	1
0	1	0	0	0	0	0	0	0	1	1	1	0	1	1	0	2	1	0	0	1	1	1	0	0	1	0	0	0	0	1	1	0	1	2	0	1	0	0	0	1
0	2	0	2	1	1	0	0	0	1	0	1	2	1	1	0	1	1	1	0	1	0	2	0	1	0	0	1	0	0	2	1	0	1	1	0	1	0	1	0	1
0	2	0	0	0	0	0	0	0	0	0	0	0	1	1	0	1	0	0	1	1	0	1	0	0	1	0	1	0	2	1	1	0	0	1	1	2	0	0	0	1
0	0	0	0	0	0	0	2	0	2	1	0	1	0	0	2	1	1	0	0	2	1	1	1	0	0	0	0	0	1	1	0	0	0	1	0	1	0	0	0	1
0	2	0	0	2	0	0	0	0	0	2	1	1	2	0	2	1	0	0	0	1	0	0	0	0	0	0	1	0	0	0	1	0	1	1	2	1	0	1	0	1
2	1	0	0	1	0	1	1	0	1	0	0	2	0	1	0	1	0	0	1	2	0	1	1	0	0	0	0	0	0	0	0	0	1	0	1	1	0	0	0	1
0	0	2	0	1	0	1	2	0	0	2	1	1	0	0	1	0	0	0	0	1	0	0	0	1	0	0	0	1	1	1	0	0	1	1	1	1	0	0	0	1
1	1	1	0	1	0	0	0	0	0	2	2	1	0	0	0	0	0	0	0	2	1	0	1	1	0	0	0	1	0	2	0	1	2	0	0	0	0	0	1	1
0	2	1	0	0	0	0	1	0	1	0	0	1	1	1	0	0	1	0	1	2	2	2	1	1	0	0	0	0	0	1	0	0	1	1	1	1	0	0	0	1
0	1	0	0	0	0	0	0	0	1	1	1	0	0	1	1	1	1	1	1	1	1	2	0	1	1	0	0	1	2	0	0	1	2	0	0	1	0	0	0	1
0	1	0	0	0	0	1	1	0	0	1	1	1	1	1	0	0	0	1	0	1	0	0	1	0	0	0	0	0	2	1	0	0	2	1	1	0	0	0	0	1
0	1	1	0	0	0	1	0	1	1	1	2	1	0	0	0	0	0	0	0	1	0	0	0	1	1	0	0	0	1	1	0	1	1	0	1	1	0	0	0	1
1	1	0	0	0	0	1	0	0	0	1	0	0	0	0	1	1	1	2	0	2	0	2	0	0	0	0	1	1	1	1	0	0	0	2	0	1	0	1	0	1
0	1	0	0	0	0	0	2	0	0	1	1	2	1	0	1	2	0	0	0	1	0	1	0	0	1	0	0	1	1	0	0	0	1	0	1	1	0	0	1	1
0	1	0	0	0	0	0	1	0	1	1	1	2	1	1	1	0	1	2	0	0	0	1	0	0	1	0	0	0	0	2	1	1	1	2	0	2	1	0	0	1
0	0	0	2	1	0	0	2	0	0	0	1	2	1	0	1	1	1	0	0	0	1	0	0	0	0	0	0	1	0	0	0	0	0	1	1	1	0	0	0	1
0	0	0	0	1	0	1	1	0	0	2	2	0	1	0	0	1	0	0	0	1	0	1	0	0	0	0	0	1	0	0	0	0	1	1	1	1	0	0	0	1
0	1	0	1	0	1	0	1	0	0	0	2	1	0	1	1	0	2	2	1	1	0	1	0	0	0	0	2	1	1	0	1	0	1	1	1	2	0	1	1	1
1	0	0	0	0	0	0	2	0	0	0	2	0	1	1	2	2	0	0	1	0	0	1	0	0	0	0	0	1	2	1	1	0	1	0	0	1	0	1	0	1
0	1	0	0	0	0	0	1	1	0	0	0	0	1	1	0	0	0	0	0	0	0	1	0	0	1	0	1	0	1	0	1	0	1	0	1	0	0	0	0	1
0	1	0	0	0	0	0	0	0	1	1	2	1	1	0	0	0	0	1	0	1	0	1	1	0	0	1	1	0	1	2	1	1	1	2	1	1	1	1	0	1
0	1	1	0	0	0	0	1	0	1	1	0	0	1	0	2	1	0	0	0	1	2	1	0	0	1	0	0	1	1	1	0	0	0	1	0	0	0	0	0	1
1	2	0	1	0	0	0	0	0	0	0	1	0	1	1	1	1	0	1	1	1	0	1	2	0	0	0	0	0	2	1	0	0	1	0	0	0	0	0	0	1
0	1	0	1	1	0	0	2	0	0	0	0	1	1	1	0	1	0	1	0	2	0	0	1	0	0	0	0	0	0	0	0	0	0	2	0	0	0	1	0	1
0	1	0	0	0	0	0	1	0	0	0	2	0	1	0	2	2	0	0	0	0	0	1	0	1	1	0	0	2	0	0	0	0	0	0	0	1	1	1	0	1
1	1	0	0	0	0	0	1	0	1	0	1	1	2	2	1	0	0	0	1	0	1	0	0	0	0	0	0	0	1	1	1	0	0	1	1	1	0	1	0	1
0	0	0	0	0	0	1	1	0	0	1	2	1	2	1	0	2	1	0	1	0	0	1	1	1	0	0	0	0	0	0	1	0	1	1	2	1	0	0	0	1
1	2	1	0	0	0	1	1	0	0	1	0	1	1	0	1	2	0	1	0	2	0	2	1	0	0	0	0	1	1	1	0	0	2	1	0	0	2	1	0	1
1	0	0	0	1	0	1	0	0	0	0	0	1	1	1	0	1	0	0	0	0	0	1	0	1	0	0	0	1	0	1	0	0	0	2	0	1	1	1	0	1
0	0	0	0	0	0	0	1	0	0	1	0	2	2	0	0	0	0	1	0	1	0	1	0	0	0	1	1	1	2	0	0	0	2	1	1	0	0	1	0	1
2	1	0	0	1	0	0	0	0	0	2	1	1	1	0	0	1	0	0	1	2	0	2	0	1	0	0	0	0	0	1	2	0	1	1	0	0	0	0	0	1
1	1	0	0	1	0	0	1	0	0	0	1	1	1	1	0	1	0	0	0	2	0	0	0	1	0	0	0	1	0	0	0	1	0	0	0	0	0	0	0	1
0	1	0	0	1	0	0	0	0	1	1	1	0	2	0	0	0	0	1	1	1	1	1	0	0	0	0	0	0	1	1	0	0	1	0	1	0	0	0	0	1
1	1	0	0	0	1	2	2	0	0	0	1	0	0	2	0	1	0	0	0	1	1	1	1	1	0	0	0	0	2	1	1	0	1	1	2	0	0	0	0	1
0	2	0	0	1	0	1	0	0	0	0	1	1	0	1	1	0	0	1	0	1	0	0	0	1	0	0	1	0	2	0	1	1	0	1	0	1	0	0	0	1
1	1	0	0	0	0	1	1	1	0	0	0	1	0	1	0	1	0	0	0	1	1	0	1	1	0	0	0	2	1	0	1	0	2	2	0	1	0	0	0	1
0	2	0	1	2	0	0	2	0	0	0	1	1	1	2	1	1	1	2	0	1	0	0	0	0	1	0	0	0	0	0	0	1	0	2	2	0	0	0	0	1
1	1	0	0	0	0	1	1	0	0	1	1	1	1	0	0	2	0	0	1	2	0	1	1	0	0	0	0	1	0	0	1	0	1	1	0	1	0	0	1	1
2	2	0	1	1	0	0	0	0	0	1	1	0	1	1	0	1	1	0	0	1	0	1	0	0	0	0	1	0	1	2	2	0	1	0	1	0	0	0	0	1
0	0	1	0	0	0	0	2	0	0	2	1	2	1	1	0	1	1	0	0	1	0	0	1	0	0	0	0	0	0	1	0	0	1	0	2	0	2	0	0	1
0	0	0	0	0	1	0	0	0	1	0	1	1	2	1	1	2	0	0	0	0	0	0	0	0	0	0	0	0	1	0	1	0	1	0	1	2	0	0	1	1
0	0	0	1	1	1	0	0	0	0	1	1	2	0	0	0	0	0	0	1	1	0	1	1	0	0	0	0	1	1	1	0	0	1	2	1	0	0	0	1	1
0	2	0	0	1	0	0	1	0	0	0	0	0	1	1	0	0	0	1	0	2	0	0	0	0	0	0	0	1	1	0	1	0	0	1	1	1	0	1	1	1
1	2	0	0	0	0	1	1	0	2	0	1	1	1	1	1	1	0	0	0	1	0	0	0	1	0	0	0	0	0	0	1	0	1	1	0	0	0	0	1	1
0	1	0	0	0	0	0	2	0	0	0	1	2	0	0	1	1	0	1	0	2	0	2	0	1	0	0	2	0	1	2	0	0	1	1	2	1	1	0	0	1
0	0	0	0	0	0	0	2	0	0	0	0	1	0	1	0	0	0	2	0	1	0	0	0	1	1	0	0	0	1	0	0	0	1	0	0	1	0	1	2	1
1	2	1	0	1	0	1	1	0	1	1	1	1	0	0	2	1	1	0	0	1	1	0	0	0	0	0	1	0	1	2	1	0	1	0	1	1	1	1	0	1
1	1	0	2	0	0	0	0	1	0	0	0	0	1	1	0	2	0	1	0	2	1	2	0	0	0	0	0	0	2	0	1	0	2	2	1	0	0	1	0	1
0	0	0	0	1	0	0	0	0	0	2	1	0	0	0	0	2	1	0	1	2	0	1	0	0	0	1	0	0	0	0	0	0	1	0	0	1	0	0	1	1
0	1	1	0	0	0	1	1	0	0	0	2	1	0	1	0	0	0	0	0	1	0	1	1	1	1	0	1	0	0	0	0	0	0	0	2	1	2	1	0	1
0	2	1	1	0	1	0	0	0	0	1	0	1	0	1	1	1	0	0	0	1	0	1	1	1	0	0	0	1	1	0	0	0	1	0	1	1	1	0	1	1
0	0	0	1	0	0	0	1	0	0	1	1	1	0	1	0	1	0	1	0	2	1	0	0	0	0	0	0	0	2	1	2	0	0	1	0	1	0	0	0	1
0	0	0	1	1	1	0	0	0	0	1	2	0	0	1	0	2	0	0	0	1	0	1	1	0	1	0	0	0	1	1	0	0	1	1	0	0	0	1	0	1
1	1	0	0	0	0	0	1	0	0	0	0	1	0	1	1	0	0	0	0	2	1	0	0	0	0	0	0	0	0	1	1	0	0	2	0	0	1	0	0	1
1	1	1	1	0	0	0	1	0	0	2	1	0	0	1	0	1	1	0	0	0	0	1	0	1	0	0	0	0	1	1	1	0	0	1	1	1	0	0	0	1
0	1	1	1	1	0	1	1	1	0	0	1	1	0	1	1	1	0	0	0	1	0	0	0	0	1	0	0	1	1	2	1	0	0	1	1	1	0	0	0	1
0	1	1	0	1	0	0	1	1	0	1	1	2	0	1	0	1	1	1	2	1	0	1	0	1	0	0	1	0	0	0	1	0	0	1	2	2	0	0	0	1
0	0	0	1	1	0	0	1	1	0	2	1	1	2	0	1	0	2	1	0	0	0	1	0	1	0	0	0	1	2	0	1	0	1	0	1	0	0	0	0	1
0	1	1	0	0	0	0	0	0	0	2	1	1	1	0	0	0	0	0	2	1	0	1	0	1	0	0	0	0	1	0	0	0	2	0	1	1	0	0	0	1
0	0	0	0	1	0	0	1	0	0	2	1	1	2	1	1	2	0	0	0	1	0	1	0	0	1	0	0	0	0	0	0	0	1	1	1	0	0	0	0	1
1	0	1	0	0	1	1	2	0	0	0	2	2	0	0	1	2	1	1	0	1	0	2	0	1	0	0	0	0	1	0	0	0	2	1	1	0	1	1	1	1
0	1	0	2	1	0	0	0	0	1	1	0	0	1	0	2	1	0	1	0	1	0	1	0	0	0	0	1	0	2	2	0	0	0	1	1	1	0	1	1	1
0	1	0	0	0	0	0	1	1	1	1	1	1	0	1	1	0	0	0	0	2	0	1	1	0	0	0	0	0	0	0	1	1	1	0	0	0	0	0	0	1
0	0	0	1	0	0	0	1	0	1	2	1	1	2	0	0	1	0	0	0	0	2	0	1	0	0	0	1	0	1	2	0	0	0	1	0	1	0	0	0	1
1	0	0	0	1	0	0	0	0	0	1	2	0	1	1	1	1	0	0	0	1	1	1	0	0	0	0	0	0	2	1	1	0	1	0	1	1	0	1	0	1
0	0	0	1	0	1	0	1	0	2	1	1	0	1	0	1	0	0	0	0	2	0	0	0	0	0	0	1	1	0	1	1	0	1	0	1	0	0	1	0	1
0	1	0	0	0	0	1	1	0	1	0	1	1	0	1	1	1	0	0	0	2	0	0	0	0	0	0	1	1	0	0	0	0	2	1	1	1	1	0	1	1
0	1	0	0	0	0	0	1	0	0	1	0	0	0	0	1	0	0	1	1	2	0	0	1	0	0	0	0	0	1	0	1	0	0	0	2	1	1	0	0	1
1	0	0	0	0	0	1	1	0	0	2	0	0	1	2	0	0	0	0	0	0	1	1	0	1	0	0	1	0	2	0	0	0	1	1	1	0	0	0	0	1
0	2	1	0	1	0	0	0	0	1	2	1	0	2	1	0	0	0	0	1	1	0	2	0	0	0	0	0	0	1	1	0	0	1	2	0	1	0	0	0	1
0	2	0	0	1	0	0	1	0	0	2	2	1	1	1	1	0	0	1	1	2	1	0	1	0	0	0	0	0	2	2	1	0	1	1	0	0	0	1	0	1
1	2	0	0	0	0	0	2	0	0	0	1	2	1	0	0	2	0	1	0	1	0	1	0	0	0	0	0	1	0	1	0	0	1	1	2	2	0	0	0	1
1	2	0	1	0	0	0	1	0	0	2	0	1	0	2	0	1	0	0	0	0	0	0	0	0	0	0	0	0	1	0	0	0	1	1	0	0	0	0	0	1
1	1	0	0	0	0	0	2	0	0	1	1	1	1	1	0	1	0	0	0	2	0	1	0	1	0	0	0	0	0	0	0	0	1	1	1	0	0	0	1	1
2	1	0	1	0	0	0	1	0	2	1	1	1	0	1	0	0	0	0	1	1	0	0	1	0	1	0	0	1	1	1	0	0	2	2	1	0	0	0	0	1
0	1	0	0	0	0	0	1	0	0	0	2	2	1	1	1	0	1	0	1	1	1	0	0	0	0	0	0	0	2	1	0	0	1	1	1	0	1	0	0	1
0	0	0	0	0	0	1	0	0	0	2	1	1	1	2	0	1	1	0	0	2	1	0	0	0	0	0	1	1	1	0	1	1	0	2	0	0	0	0	0	1
0	0	0	0	0	0	0	1	0	1	1	1	1	1	1	0	1	0	1	0	0	1	2	1	0	0	0	0	0	0	1	0	0	1	0	0	0	0	0	0	1
2	1	2	0	0	1	0	1	1	0	1	1	0	0	1	0	2	0	1	1	0	0	1	0	0	0	0	0	1	2	0	0	0	0	1	0	0	2	0	0	1
0	2	0	0	0	0	1	0	0	0	1	1	0	0	0	1	0	0	0	2	1	1	1	1	0	1	0	0	0	1	1	0	0	1	0	0	1	0	0	0	1
0	1	0	0	1	0	0	0	0	1	1	2	0	1	0	0	1	1	1	0	1	2	1	0	0	1	0	0	0	0	1	0	0	1	1	0	1	0	0	1	1
0	2	1	1	0	0	1	2	1	0	1	1	1	0	1	0	1	1	1	0	1	0	0	1	1	0	0	0	1	1	0	0	1	1	1	0	1	0	0	0	1
0	2	0	0	1	0	1	1	0	0	2	1	0	1	1	0	1	1	1	0	1	1	2	0	0	0	0	0	1	1	0	1	0	1	1	0	1	0	0	1	1
1	2	0	0	1	0	1	1	0	1	0	0	0	1	0	1	1	0	0	1	1	1	0	1	2	0	1	1	0	1	0	0	0	1	2	0	0	0	0	1	1
0	1	0	0	1	1	0	2	0	1	2	2	1	0	0	1	1	0	0	0	0	0	2	1	0	0	0	0	0	2	1	1	2	1	1	0	1	0	2	0	1
0	2	1	1	0	2	0	2	0	1	0	0	1	1	2	1	1	0	0	0	0	0	0	0	0	0	0	0	1	1	2	0	1	2	1	2	1	0	0	1	1
0	1	0	0	0	0	1	0	0	0	0	1	0	1	0	1	1	1	0	0	2	0	2	0	0	0	1	0	0	0	2	0	0	1	1	1	1	0	0	0	1
0	2	2	0	1	0	0	0	0	1	1	1	1	2	2	0	0	1	0	0	1	1	0	0	0	0	0	0	0	0	0	1	0	0	0	1	1	2	0	0	1
0	0	0	0	0	0	1	1	0	0	1	1	1	0	0	0	0	0	0	2	2	0	0	0	1	0	0	0	1	0	1	0	0	0	0	0	0	0	0	0	1
2	0	1	0	1	0	0	1	0	0	1	0	1	0	1	2	1	1	0	0	0	0	2	0	0	0	0	1	1	1	0	1	0	1	2	1	0	1	0	0	1
0	1	0	1	0	0	0	0	0	2	0	1	0	0	1	0	1	0	1	0	0	0	2	0	1	0	0	0	1	1	1	0	0	1	0	1	0	0	0	1	1
1	0	1	0	1	1	0	0	0	0	1	0	0	0	0	0	1	0	0	0	0	0	1	0	2	1	0	0	1	1	0	0	0	0	1	1	0	0	0	0	1
1	1	0	0	1	0	0	0	1	0	1	2	1	1	1	0	2	0	0	0	2	0	1	0	0	0	0	0	1	1	1	0	1	0	1	2	1	1	0	0	1
0	1	0	0	1	0	1	1	0	0	0	0	2	0	0	1	2	1	1	0	1	0	1	0	0	0	0	0	0	1	1	0	0	0	0	1	1	0	0	0	1
0	1	0	1	0	1	1	0	0	0	0	1	1	0	1	0	2	0	1	1	2	1	0	0	0	0	0	0	0	0	0	1	0	0	1	1	1	0	0	0	1
0	1	0	0	0	1	0	1	0	1	0	2	1	2	0	0	0	0	0	1	2	0	0	0	0	1	0	0	0	1	1	0	0	0	1	0	1	0	0	1	1
1	2	0	0	0	0	1	0	0	0	0	1	1	0	1	0	2	1	0	0	2	0	2	1	0	0	0	0	1	0	0	1	0	0	1	2	0	1	0	0	1
1	2	0	1	0	0	1	2	0	0	1	0	0	0	1	0	1	0	0	0	0	0	1	0	1	0	0	1	1	1	1	1	0	1	1	1	0	0	1	0	1
0	1	1	0	2	0	1	1	0	0	0	1	0	1	0	0	0	0	0	0	1	0	0	1	0	1	0	0	1	1	0	0	0	1	1	0	0	0	0	0	1
1	1	0	0	1	1	0	1	1	0	1	2	1	1	0	2	0	0	0	0	1	1	1	0	0	2	0	0	0	1	0	2	1	0	1	1	1	0	0	0	1
1	1	0	0	0	0	0	1	0	0	1	1	0	1	0	0	1	0	0	0	1	0	0	0	0	0	0	0	1	1	1	0	0	1	1	1	0	0	1	0	1
1	1	0	0	2	0	2	1	0	0	1	1	1	2	0	1	0	0	1	0	2	1	0	0	0	1	0	1	1	2	0	2	0	0	1	0	1	0	0	0	1
1	2	0	0	0	1	1	1	0	1	2	0	0	1	0	0	1	0	1	0	1	0	0	1	0	1	0	0	2	2	0	0	0	0	0	0	1	0	2	0	1
1	1	1	0	0	0	1	1	0	0	2	2	1	0	0	1	1	1	0	0	0	1	0	0	1	1	0	0	0	1	0	0	1	0	1	0	0	0	0	0	1
0	1	1	0	1	0	0	0	0	0	1	0	1	0	0	0	0	0	1	0	0	0	0	0	1	0	0	0	1	1	0	1	0	0	0	2	1	0	0	0	1
1	2	0	1	0	1	0	0	0	0	1	1	0	1	1	0	2	1	1	1	0	0	0	0	0	2	0	0	0	1	0	0	0	0	1	1	0	0	0	0	1
0	1	1	0	0	0	0	1	0	0	1	2	1	1	0	0	1	1	1	0	0	0	1	0	1	0	0	0	0	0	0	0	0	0	1	1	0	0	0	0	1
1	1	0	0	0	0	0	1	0	1	1	0	1	0	1	0	1	1	0	0	0	1	1	0	0	0	0	0	1	1	0	1	0	1	0	1	0	0	0	0	1
1	2	1	0	0	0	1	2	0	0	0	1	1	2	0	0	0	1	0	1	2	1	1	0	0	0	0	0	0	1	0	0	0	0	2	1	2	0	0	0	1
2	0	0	0	1	1	0	0	1	1	0	1	0	0	2	0	1	0	1	1	1	0	0	0	0	0	0	1	0	1	0	0	0	0	0	1	0	0	0	0	1
0	1	0	1	1	1	0	0	0	1	0	1	2	0	0	0	1	0	0	0	1	0	1	0	0	0	0	0	1	1	0	0	0	1	0	1	1	0	1	1	1
0	1	0	0	0	0	0	0	1	0	2	2	0	0	2	1	1	0	1	1	1	1	0	0	0	2	0	0	1	1	1	0	0	1	1	1	2	0	0	0	1
1	1	0	0	1	0	1	1	0	0	0	1	2	0	0	1	1	1	0	0	1	1	2	0	0	0	0	0	0	0	1	0	0	1	1	1	0	0	0	0	1
1	2	0	0	1	0	0	1	0	1	1	1	1	2	0	1	1	1	0	1	1	0	1	0	0	0	0	0	1	1	1	0	0	1	1	0	1	0	0	1	1
0	1	0	0	1	0	0	1	1	1	0	1	1	1	0	1	0	0	0	1	0	1	0	0	0	1	0	0	0	1	2	0	1	1	1	0	0	1	0	0	1
2	1	0	0	1	0	1	0	0	1	2	1	1	2	0	0	1	0	0	0	1	0	0	1	1	0	0	0	1	0	0	1	0	1	2	2	0	0	0	0	1
2	0	0	1	0	0	0	0	0	0	1	0	1	2	1	0	0	1	1	0	1	0	1	0	1	0	0	0	0	1	0	1	0	2	1	0	1	0	0	1	1
0	0	1	1	0	0	1	0	0	0	2	1	1	0	0	1	1	0	0	0	1	0	0	0	0	0	0	0	0	0	0	1	1	1	1	0	0	0	1	0	1
0	2	0	0	0	0	0	0	0	2	1	1	2	1	2	0	0	1	0	0	1	0	1	0	2	0	1	0	0	2	0	0	0	0	1	1	1	0	0	1	1
1	0	0	0	1	0	0	1	0	0	1	2	2	0	1	0	0	1	2	0	1	1	1	2	0	0	0	1	0	1	0	0	0	1	1	1	0	0	1	0	1
1	2	1	1	0	0	0	1	0	1	1	2	1	1	1	0	2	0	1	0	2	0	1	0	0	1	0	0	1	1	1	2	0	0	0	1	1	0	2	0	1
0	0	0	1	1	1	0	1	0	2	0	2	0	1	0	1	0	1	0	0	1	0	1	0	0	1	0	0	1	0	1	1	0	1	1	2	1	0	0	0	1
0	1	0	0	0	0	0	1	0	1	1	0	1	1	1	0	2	0	0	1	1	0	1	0	0	1	0	0	0	1	1	0	0	1	1	1	1	0	0	1	1
0	1	0	1	0	1	0	0	0	0	0	0	2	0	1	0	2	1	1	1	0	1	0	0	1	0	0	0	0	1	1	0	0	1	0	2	0	0	0	1	1
0	2	0	0	0	0	0	0	0	0	2	1	2	2	1	0	0	1	0	1	0	1	2	0	0	0	0	1	0	1	1	0	0	1	1	0	1	0	0	0	1
1	1	0	0	1	0	1	0	0	0	0	1	1	0	2	0	2	1	2	0	2	1	0	1	1	0	0	0	0	1	1	0	0	0	0	1	0	0	0	1	1
0	0	0	0	1	0	1	0	0	0	0	0	0	1	0	1	1	0	0	1	1	0	0	0	0	0	0	0	1	0	0	0	0	1	0	1	1	0	0	1	1
0	0	0	0	0	1	0	1	0	1	1	0	0	1	1	0	1	1	1	1	0	0	2	0	0	0	0	1	1	2	1	0	0	1	1	1	1	0	0	0	1
0	2	2	0	0	0	1	0	0	0	0	1	0	0	2	0	1	0	1	0	0	1	1	0	0	1	0	0	0	0	1	0	0	2	1	1	0	0	0	0	1
0	0	0	0	0	0	2	2	0	0	0	2	2	1	0	0	2	0	0	1	0	1	0	0	1	2	0	0	1	1	1	1	0	2	0	2	0	0	0	1	1
1	2	0	0	1	0	0	0	1	0	0	1	2	0	0	0	0	1	0	0	2	0	1	0	1	1	2	0	0	1	1	1	2	0	2	1	0	0	0	0	1
0	1	0	1	0	0	0	0	0	0	0	1	2	1	0	1	0	0	0	0	1	0	1	0	0	0	1	0	0	0	0	0	0	0	1	2	0	1	0	0	1
0	1	1	0	1	1	1	1	0	0	1	0	1	1	1	1	1	1	0	0	2	0	1	0	1	0	0	0	0	1	1	0	0	1	2	2	0	0	0	0	1
1	0	1	0	0	0	0	0	0	0	1	1	2	1	0	0	1	0	0	2	2	0	0	0	0	1	0	1	0	1	0	1	1	1	0	2	1	0	0	0	1
2	1	0	1	1	0	2	2	0	0	0	1	0	0	0	1	0	1	0	1	2	0	1	0	0	0	0	0	1	2	0	2	0	0	0	2	1	0	0	0	1
1	0	0	1	1	0	0	2	0	0	1	2	0	1	1	0	1	0	0	1	0	0	0	0	0	0	0	0	0	1	1	0	0	0	1	1	0	0	0	0	1
0	2	0	1	2	2	0	0	0	1	1	1	1	1	1	1	1	0	1	0	1	0	0	0	1	0	0	0	0	0	0	0	0	2	1	1	1	2	0	0	1
1	2	0	1	0	0	0	1	0	1	1	0	1	1	2	0	1	0	0	0	1	0	1	0	1	1	0	0	0	0	0	0	1	1	0	0	1	0	0	0	1
1	1	0	0	1	0	0	0	0	1	0	1	1	1	1	0	1	1	1	1	1	0	2	0	0	0	0	0	0	1	0	1	0	1	1	0	1	0	0	0	1
0	1	0	0	0	0	0	1	0	0	1	0	1	1	0	0	1	0	0	0	1	0	1	0	1	1	0	0	0	1	1	0	0	1	0	1	1	1	1	0	1
0	0	0	0	0	0	0	0	0	2	1	0	1	0	0	1	2	0	1	1	2	1	1	0	0	0	0	0	0	1	1	1	1	1	0	0	0	1	0	0	1
0	1	0	1	0	0	1	0	0	0	1	1	2	0	0	0	0	1	0	0	1	0	2	0	0	1	0	0	0	0	1	1	0	1	0	1	0	1	0	0	1
0	1	0	1	1	0	1	1	0	1	0	1	1	0	0	0	1	0	0	0	0	0	1	0	0	0	0	0	0	1	1	0	0	1	0	1	0	0	0	0	1
0	2	0	1	0	0	0	2	0	0	2	2	1	1	0	1	1	1	0	0	2	1	1	1	1	0	0	0	0	1	0	0	0	2	0	2	2	0	1	1	1
0	2	0	0	1	0	1	0	0	0	1	1	2	1	1	0	1	0	1	0	2	0	1	0	0	0	0	0	0	1	0	1	0	1	1	1	0	0	0	0	1
0	2	0	0	0	0	1	0	0	0	2	0	0	1	1	0	0	1	1	0	1	0	1	1	0	2	0	1	0	0	1	0	0	0	1	1	1	0	0	0	1
1	1	0	0	0	0	0	2	0	0	0	2	2	1	1	1	0	0	0	0	0	0	1	0	0	1	0	0	1	0	1	1	0	0	2	1	0	0	0	0	1
0	1	0	1	1	1	0	0	0	1	2	1	1	0	0	0	1	1	0	0	2	0	1	0	1	1	0	1	2	1	0	1	1	0	1	2	1	2	0	0	1
1	1	0	1	1	0	1	0	0	0	2	1	2	1	0	1	1	0	1	0	2	0	2	0	0	0	0	1	1	0	0	1	0	0	0	1	1	0	0	0	1
1	1	1	0	0	0	1	1	0	0	1	2	2	1	0	1	0	0	0	0	0	0	0	0	0	0	0	0	1	0	0	1	1	2	0	2	0	1	0	0	1
0	1	0	0	1	0	0	1	0	2	0	1	0	2	1	0	2	0	0	0	0	1	0	0	2	0	0	1	0	0	0	0	0	0	1	2	0	0	0	0	1
0	0	0	0	0	1	0	0	0	0	0	1	0	1	1	0	0	0	0	0	1	2	0	1	1	0	0	0	0	0	1	0	0	0	1	0	2	0	0	0	1
2	0	0	0	0	0	0	0	0	1	0	0	1	1	0	0	0	0	0	1	0	1	2	1	1	0	0	1	1	2	0	0	0	2	1	1	0	1	0	0	1
0	2	0	0	0	0	0	2	0	0	1	1	1	1	2	2	1	0	0	1	1	0	1	0	0	0	1	0	0	2	1	1	0	0	0	0	0	1	0	1	1
1	0	0	0	0	1	1	0	1	0	1	1	1	0	1	0	1	0	0	1	1	0	1	0	1	0	0	1	1	1	1	0	1	1	2	1	0	0	0	0	1
0	1	0	1	1	0	2	0	0	0	1	1	0	2	2	0	0	0	0	1	2	2	1	0	0	0	1	1	2	1	0	1	0	0	0	0	0	1	0	1	1
0	1	1	1	0	0	0	0	0	1	1	1	0	2	0	1	2	0	0	0	1	0	2	1	1	0	0	0	2	0	0	0	0	1	2	0	1	0	0	0	1
0	1	0	1	0	0	0	1	0	0	1	1	1	2	0	0	1	0	0	0	1	0	1	0	0	1	0	0	0	1	1	0	0	1	0	2	0	0	0	1	1
1	1	1	0	0	0	0	1	0	1	2	1	0	0	1	0	0	1	1	0	0	0	1	1	0	0	0	0	0	1	0	1	0	0	0	1	1	0	0	1	1
1	1	0	1	1	0	0	2	0	0	1	0	0	0	2	0	1	0	0	0	0	0	2	0	0	1	0	0	0	1	1	1	0	0	2	1	0	0	0	0	1
0	1	1	2	0	0	0	0	1	0	0	1	0	1	1	1	2	0	1	0	1	1	0	1	1	0	0	1	0	2	1	0	0	1	1	0	0	0	0	0	1
0	1	0	0	0	0	1	0	0	0	0	0	1	0	1	1	1	0	1	0	1	0	0	0	0	0	0	1	1	1	0	0	1	0	1	0	0	0	0	0	1
0	0	1	0	0	0	0	0	0	0	2	0	1	1	1	0	2	0	2	0	1	0	1	0	0	1	0	1	0	1	0	1	0	2	1	2	2	0	0	0	1
2	0	0	0	0	0	1	1	0	2	2	0	0	1	1	0	1	0	0	0	1	1	1	0	0	0	0	0	0	1	0	1	0	0	0	1	0	0	0	0	1
1	2	0	0	1	0	0	2	0	0	2	1	1	1	1	0	1	1	1	0	1	0	1	1	1	0	0	0	1	0	0	1	0	2	1	1	1	0	0	1	1
1	0	0	1	0	0	1	1	0	1	0	1	1	0	0	1	1	1	1	0	1	1	1	0	1	1	0	0	0	0	0	0	0	1	0	0	2	0	0	0	1
1	0	0	0	0	0	0	0	0	0	0	0	1	0	1	1	0	0	0	0	1	0	2	0	0	0	0	0	0	0	0	0	0	1	2	1	1	0	0	0	1
1	0	1	0	1	1	0	1	0	1	1	1	0	1	0	0	1	0	0	1	2	0	0	0	1	1	0	0	0	0	0	0	1	0	1	2	0	2	0	1	1
1	1	0	0	0	0	0	2	0	0	1	0	0	0	0	1	0	0	0	1	2	0	2	1	0	2	0	0	0	2	1	1	0	2	1	2	0	1	1	0	1
0	1	0	1	2	0	0	1	0	1	2	0	0	1	1	0	0	0	0	0	0	0	0	0	1	0	0	0	1	1	1	1	0	1	0	1	0	1	0	0	1
0	0	0	0	0	0	0	0	0	0	2	0	1	0	1	1	1	0	0	1	0	1	1	1	0	0	0	0	0	0	1	1	0	0	0	0	0	0	0	0	1
0	1	0	0	0	0	1	0	0	1	1	1	1	0	2	0	2	1	1	0	2	1	1	1	1	0	0	1	1	1	1	0	0	2	0	1	0	0	0	0	1
0	2	0	0	1	1	0	1	0	1	0	0	1	1	0	0	2	0	0	0	0	0	1	0	1	0	1	0	1	0	0	1	0	0	1	1	0	0	1	0	1
2	0	1	1	0	0	0	1	0	0	0	0	0	0	1	0	2	0	1	0	1	0	0	0	0	0	0	0	1	0	0	0	0	1	1	1	1	0	0	0	1
1	0	0	0	1	0	0	1	0	1	1	0	1	0	1	1	2	0	0	0	0	1	0	1	0	0	0	0	2	1	0	0	0	0	1	1	0	1	1	0	1
1	1	0	0	0	2	1	0	0	1	1	1	1	2	0	0	2	0	1	0	1	0	0	0	0	0	0	0	0	0	1	1	0	0	1	0	0	0	0	1	1
0	2	0	0	0	0	0	2	0	0	1	1	2	0	0	0	2	0	0	0	1	0	0	1	1	1	0	1	0	0	0	0	0	1	0	1	1	0	0	0	1
2	0	0	0	0	0	0	2	0	1	0	0	0	1	1	0	1	0	1	0	1	1	1	0	0	0	0	0	1	0	0	1	0	1	1	1	1	1	0	0	1
0	2	0	0	1	0	0	0	0	1	0	0	2	0	0	0	1	0	0	0	0	0	0	0	0	0	0	0	1	1	0	0	0	2	1	2	1	0	1	0	1
0	0	0	0	1	0	0	1	0	0	2	0	1	1	0	0	2	0	0	0	1	0	1	0	1	0	0	1	0	1	0	0	1	1	2	1	1	0	1	0	1
1	0	0	0	1	0	0	1	0	0	0	1	0	1	1	1	1	0	0	0	1	0	1	0	0	0	0	0	0	1	0	1	0	1	1	2	2	1	0	0	1
2	1	1	1	0	0	0	0	0	1	0	0	2	1	2	0	2	0	0	0	2	0	1	0	0	0	0	0	0	1	2	0	0	1	0	1	0	0	0	0	1
1	2	1	0	0	0	1	2	0	1	2	0	1	1	1	1	1	0	1	1	1	0	1	0	1	0	0	2	1	0	1	0	0	0	0	1	1	0	0	1	1
0	1	0	0	0	0	1	1	0	0	1	1	0	2	2	1	1	0	0	1	1	0	1	0	1	1	0	0	0	0	0	1	0	1	0	0	2	0	1	1	1
2	2	0	0	0	0	0	0	0	1	1	1	1	1	1	1	0	1	0	1	2	0	0	0	0	1	0	0	0	1	0	1	1	0	0	1	1	0	0	1	1
0	1	0	0	0	0	1	1	0	1	1	2	1	2	2	0	0	0	0	0	0	1	0	0	0	0	0	0	0	0	1	2	1	1	0	0	0	0	0	0	1
0	1	0	1	1	0	1	2	0	0	0	1	2	0	0	2	1	0	0	0	1	2	0	1	1	0	0	0	0	1	0	1	0	1	0	2	0	0	0	0	1
0	1	1	0	0	0	2	2	0	0	1	2	2	2	0	0	2	1	0	1	1	1	2	1	0	1	0	1	0	0	0	0	0	1	1	0	1	0	0	0	1
1	1	1	0	1	0	0	2	0	1	2	0	1	1	0	0	0	0	0	1	1	1	2	0	0	0	0	0	0	1	1	1	0	2	1	0	1	1	0	0	1
0	1	0	0	0	0	0	0	0	1	0	2	1	1	1	0	2	0	1	0	1	0	0	0	0	0	0	1	0	2	1	0	0	1	0	0	0	1	0	0	1
0	2	0	0	0	0	1	1	0	1	2	2	1	0	0	1	0	1	0	0	2	2	0	0	0	0	0	0	0	1	0	0	1	2	0	1	0	2	0	0	1
1	1	0	0	1	0	0	1	0	0	1	0	1	2	0	0	1	0	2	0	0	1	2	1	0	0	0	0	1	0	0	1	1	2	0	0	0	0	0	0	1
1	1	1	1	0	1	0	1	0	0	1	0	1	0	1	1	0	1	0	0	0	1	0	0	0	2	0	0	0	0	0	0	0	1	1	1	0	0	0	0	1
1	1	0	0	0	0	1	1	0	0	0	1	1	1	0	0	1	0	0	0	1	0	0	0	0	1	0	0	1	0	0	0	0	0	0	1	2	0	0	0	1
1	0	0	0	1	0	1	1	0	1	1	0	0	2	0	0	1	0	0	1	1	0	2	0	0	0	0	0	0	1	0	2	0	0	0	1	0	0	0	0	1
0	0	0	0	0	0	1	0	0	1	1	1	1	0	2	0	1	0	0	0	1	0	2	1	0	1	0	0	1	1	0	0	0	0	0	0	1	1	0	0	1
1	1	0	0	1	0	0	1	0	1	2	0	0	1	1	0	1	0	1	0	1	1	2	0	1	0	0	0	1	1	1	1	0	1	1	0	0	1	0	0	1
0	1	0	0	1	0	2	1	0	0	1	2	1	0	0	0	1	0	0	0	1	0	1	0	0	1	0	1	1	1	0	0	0	1	1	1	1	0	0	0	1
1	0	1	1	1	1	0	1	0	1	0	2	1	2	2	1	0	2	0	1	1	1	2	0	0	2	0	1	0	1	0	0	0	0	1	2	1	0	0	0	1
0	0	0	0	1	0	0	1	0	1	2	1	1	0	2	0	2	0	1	0	1	0	0	0	1	0	0	1	2	0	0	0	0	1	0	1	0	0	1	0	1
1	2	0	1	1	0	0	1	0	1	1	1	1	1	1	0	2	1	0	2	1	1	2	0	0	0	0	0	0	1	0	1	1	2	0	0	0	0	1	0	1
0	1	0	0	0	0	0	0	0	0	2	1	1	1	1	1	1	0	1	0	0	0	1	0	0	1	0	0	0	1	0	1	0	0	0	0	1	0	0	0	1
0	2	1	1	0	0	0	1	0	0	1	0	1	1	1	0	1	0	1	1	0	0	2	0	0	0	1	0	0	2	1	0	1	1	1	0	0	0	1	0	1
0	2	0	1	1	0	1	0	0	1	0	0	1	1	0	0	1	0	0	1	1	1	2	0	0	0	0	0	1	0	1	0	0	2	2	1	1	0	0	0	0
0	1	1	0	1	1	0	1	0	0	1	1	1	1	2	1	1	1	0	1	1	0	1	0	1	0	0	0	0	0	1	0	1	2	2	1	0	1	0	0	0
0	0	1	0	0	1	0	0	0	0	1	0	2	0	0	1	0	0	0	1	2	0	2	1	1	0	0	0	1	0	1	0	0	0	0	0	0	0	0	0	0
1	1	0	0	1	0	0	1	0	1	1	0	0	1	0	1	1	0	1	0	1	0	2	0	0	1	0	0	1	1	0	0	0	2	1	1	0	0	0	0	0
0	2	1	0	0	0	0	0	0	1	0	1	1	0	0	0	0	0	1	1	0	0	2	2	0	1	0	2	1	0	0	0	0	1	1	1	1	0	0	0	0
0	1	2	1	0	1	0	1	0	0	1	1	1	0	2	1	1	0	0	0	2	0	1	0	0	1	0	0	0	2	1	2	0	1	1	1	1	0	0	0	0
0	2	0	0	0	0	1	2	0	0	0	2	2	1	0	1	1	0	1	1	0	1	1	0	0	1	0	0	1	1	1	0	0	1	0	0	1	0	0	0	0
1	0	0	0	0	1	0	0	0	0	0	2	0	2	0	0	2	0	2	0	0	0	0	0	1	1	1	0	0	1	0	0	0	0	0	0	0	1	0	0	0
2	1	0	1	1	0	0	0	0	0	0	1	0	0	0	1	0	0	0	1	1	1	0	0	0	0	0	1	0	0	0	0	0	0	1	1	0	0	0	0	0
0	0	0	0	0	0	0	0	1	0	1	2	1	1	1	0	2	0	0	1	1	0	1	0	0	0	1	1	0	1	1	0	0	1	2	1	0	1	0	0	0
1	0	0	0	0	0	0	0	0	0	1	0	0	0	0	1	1	1	0	0	1	1	1	0	1	1	0	0	0	1	1	1	0	2	1	1	1	0	1	2	0
0	2	0	0	1	0	1	2	0	0	1	0	0	0	1	0	0	0	0	0	1	0	1	0	0	0	0	0	0	1	1	0	0	2	2	0	1	0	0	1	0
0	1	0	0	0	1	0	1	0	0	1	1	1	0	1	0	2	1	1	0	1	0	0	0	1	0	0	0	0	0	0	0	0	1	1	0	2	0	0	0	0
1	2	0	0	1	0	0	1	0	0	1	1	2	1	0	0	2	0	0	0	1	0	0	0	0	1	0	0	0	1	0	1	0	2	1	0	1	0	0	1	0
1	0	0	0	0	0	0	1	0	1	1	1	0	1	1	1	1	0	0	1	0	0	0	0	1	0	0	0	0	0	2	0	1	2	0	2	0	0	0	0	0
0	0	0	0	0	0	0	1	0	0	1	0	1	1	0	0	1	0	0	0	1	0	1	0	0	0	0	0	0	0	1	0	0	2	1	1	0	0	0	0	0
0	2	1	1	1	0	0	1	0	0	1	1	1	0	0	1	0	0	0	0	2	2	1	1	0	0	0	2	0	1	0	1	1	1	1	1	0	0	0	0	0
1	0	0	0	0	0	0	0	0	0	0	0	0	1	2	1	1	1	1	0	1	0	0	0	0	0	0	0	0	0	1	1	0	1	0	0	0	0	0	0	0
1	1	1	1	0	1	0	0	0	0	1	1	1	1	1	1	1	0	1	0	0	0	1	0	0	0	0	1	1	0	0	0	1	1	1	1	2	1	0	0	0
0	0	0	0	0	1	0	0	0	0	1	1	1	1	0	0	1	0	1	1	2	0	0	0	1	0	0	0	1	2	0	0	0	0	1	1	0	0	0	0	0
2	2	0	0	0	1	0	0	0	0	2	1	2	0	1	0	1	0	0	1	1	0	0	1	0	0	0	2	0	0	0	0	1	2	0	0	1	0	1	1	0
0	2	0	0	1	0	0	1	0	1	1	1	1	0	1	2	1	0	0	1	1	0	1	1	0	1	0	0	1	0	2	0	0	0	0	2	1	0	0	0	0
1	2	0	1	1	0	0	0	0	0	0	0	1	1	1	0	0	0	0	0	2	0	2	0	0	0	0	0	1	0	1	1	1	1	0	1	0	0	0	0	0
1	1	0	0	0	0	0	1	0	1	1	1	1	2	0	0	2	0	1	0	0	0	0	0	1	1	0	1	0	1	1	0	0	1	0	1	0	0	0	0	0
0	0	1	0	0	0	1	0	0	1	2	0	1	1	1	1	2	0	0	0	1	1	2	0	0	0	0	0	0	0	2	0	0	2	2	0	1	0	1	1	0
1	0	1	1	0	0	0	0	0	0	1	1	1	0	1	1	0	1	0	2	1	1	0	0	0	0	0	0	2	1	1	0	0	1	0	0	0	0	0	1	0
2	1	0	1	1	0	0	1	0	0	1	2	1	1	0	0	2	1	1	0	1	0	0	0	1	1	0	0	0	0	2	0	0	1	1	1	0	0	0	0	0
0	1	0	1	1	0	0	1	0	0	1	0	0	0	1	1	2	0	1	0	1	0	1	0	0	0	0	0	0	1	0	1	0	0	2	0	0	0	0	0	0
1	1	0	0	0	0	0	0	0	1	1	1	1	0	0	1	0	0	0	0	0	0	1	0	0	0	0	0	2	0	1	1	0	1	1	1	0	0	0	0	0
0	1	1	1	0	0	0	0	0	0	1	0	1	0	1	0	2	1	1	1	0	0	1	0	0	0	0	0	0	1	1	0	0	1	0	0	0	1	1	1	0
0	2	2	0	1	0	0	0	0	1	0	1	0	1	2	2	1	0	1	0	0	0	0	0	0	0	0	0	0	1	1	0	0	2	0	1	0	0	0	0	0
1	0	0	0	0	1	0	0	0	0	2	2	2	1	2	1	1	1	1	0	1	1	1	0	0	1	0	0	0	1	0	0	0	1	0	0	0	0	0	0	0
1	1	0	0	0	0	0	1	1	2	0	1	1	2	2	1	1	0	0	1	1	1	2	1	0	0	0	0	0	1	1	0	0	0	2	0	0	0	0	0	0
0	0	1	0	1	0	0	2	1	0	0	0	0	1	0	1	0	0	2	0	1	1	1	0	0	0	0	0	0	1	0	0	0	1	1	1	0	0	0	0	0
0	1	0	0	0	0	1	0	0	0	1	0	0	1	1	0	1	0	0	0	1	1	1	0	0	1	0	0	0	0	0	1	1	0	2	0	1	0	0	0	0
2	0	1	0	1	0	0	1	0	2	0	0	0	1	1	0	1	0	1	0	0	0	2	0	0	1	0	0	0	1	0	0	0	2	0	0	1	0	0	0	0
0	1	0	0	0	0	1	1	0	0	2	2	0	0	0	0	1	0	0	1	1	0	1	1	0	1	0	0	1	0	1	0	0	1	0	1	1	0	0	0	0
0	2	0	0	1	2	0	1	0	0	1	1	1	0	0	1	1	2	0	0	0	1	2	0	1	0	0	0	1	1	1	1	0	1	2	0	0	0	1	1	0
0	1	0	1	0	0	0	0	0	0	0	0	0	0	1	1	1	0	1	1	1	0	2	0	0	0	0	0	1	2	1	0	0	1	0	1	1	0	0	0	0
0	0	1	1	1	1	1	0	0	1	1	1	1	1	1	1	1	0	0	0	2	0	1	0	0	0	0	0	0	2	2	0	0	1	0	2	1	0	0	0	0
1	0	0	0	1	0	0	0	0	2	1	0	2	0	0	1	0	1	1	1	0	0	0	0	0	0	0	0	1	0	0	1	0	1	1	0	0	0	0	0	0
0	1	0	0	1	0	1	1	0	1	1	0	0	0	1	1	1	0	0	0	2	0	0	0	1	1	0	0	1	0	0	0	0	0	1	1	1	0	0	0	0
1	0	1	0	0	0	0	1	0	0	2	2	1	0	1	1	0	0	0	1	1	0	0	0	0	0	0	0	1	0	1	1	0	2	0	1	0	0	0	1	0
1	2	1	0	0	0	0	2	0	0	1	0	2	0	0	0	1	0	0	0	0	1	0	0	1	1	0	1	0	2	0	1	0	2	1	1	2	0	0	1	0
0	1	0	0	0	0	0	0	0	1	1	2	1	0	0	0	1	0	1	1	1	1	0	0	0	0	0	0	1	1	2	1	0	0	1	0	1	0	0	0	0
0	0	0	0	1	0	0	1	0	2	2	1	1	2	0	0	1	0	1	1	2	0	0	0	1	0	0	0	0	2	0	0	1	1	1	2	0	1	1	1	0
0	0	0	1	1	0	0	1	0	1	0	1	0	1	2	0	1	1	0	2	1	0	1	0	0	0	0	0	1	2	0	0	0	1	0	0	1	0	1	1	0
0	2	0	0	1	0	1	2	0	0	1	1	1	1	1	0	1	2	0	0	1	0	0	0	0	0	0	0	1	2	2	1	1	0	1	0	1	0	0	0	0
0	2	0	0	0	0	0	1	0	1	0	2	1	0	2	0	1	1	0	0	1	0	1	0	1	1	0	0	1	0	1	1	1	1	1	0	0	0	0	0	0
1	0	1	1	1	1	1	0	0	2	2	0	1	0	0	1	2	0	0	1	0	1	0	2	0	0	0	0	0	1	1	0	1	2	1	0	0	0	0	0	0
0	1	0	0	1	0	0	0	0	0	1	1	0	1	0	0	1	0	1	1	1	0	0	0	0	0	0	0	0	0	0	1	0	0	1	0	1	0	1	1	0
1	2	0	0	0	0	1	0	0	1	1	1	1	0	1	0	1	0	1	0	0	0	1	0	1	1	0	1	0	1	1	0	0	1	1	1	2	0	1	1	0
1	2	1	0	0	0	0	1	0	1	0	0	1	1	1	0	1	1	0	1	0	0	0	0	0	0	0	1	0	0	0	2	0	1	0	1	1	0	0	0	0
0	1	0	1	1	0	0	0	0	0	1	1	2	1	1	1	1	0	0	0	2	0	1	1	0	1	0	0	0	0	0	1	1	2	0	1	0	1	0	0	0
0	2	1	0	0	0	1	0	0	1	1	1	0	1	1	0	1	1	0	1	2	0	2	1	1	1	0	0	0	1	1	0	0	1	0	1	0	1	0	0	0
1	1	0	0	2	0	1	1	0	0	1	0	2	1	0	0	1	1	0	0	0	2	1	1	0	0	0	0	0	1	1	0	0	1	1	0	0	0	0	0	0
1	1	0	0	0	0	0	0	1	1	1	1	0	0	2	0	1	1	0	1	0	0	0	1	1	0	0	1	1	1	0	1	1	1	1	0	0	0	0	0	0
0	1	0	0	2	0	1	1	0	0	1	0	2	1	1	0	1	1	0	0	0	1	1	0	0	0	0	0	2	1	0	0	0	1	1	0	0	0	0	0	0
0	0	0	0	0	0	0	1	0	0	0	1	2	2	1	0	1	0	1	0	2	0	1	1	0	0	0	1	0	1	0	1	0	1	1	1	2	0	0	0	0
0	1	0	0	1	0	0	0	0	1	1	1	0	0	1	0	0	0	1	1	0	0	0	0	0	0	0	0	0	0	0	0	1	1	0	1	1	1	0	0	0
0	1	0	1	0	0	1	1	0	1	1	1	0	1	0	0	1	1	0	0	0	0	0	0	1	0	1	0	1	0	1	2	0	0	0	0	0	0	0	0	0
2	1	0	0	0	1	1	1	0	0	2	1	0	0	1	1	2	1	1	0	2	0	1	0	0	0	0	0	2	1	2	0	1	0	0	1	0	0	0	0	0
0	0	0	0	2	1	0	1	0	1	2	0	1	0	1	1	1	0	0	0	2	0	1	0	1	1	0	1	0	2	0	1	1	1	0	0	0	1	0	0	0
0	0	1	1	0	0	0	2	0	1	0	2	1	2	2	0	0	1	1	0	1	0	0	0	0	1	0	0	0	1	0	0	0	2	0	1	2	0	0	0	0
0	0	0	0	2	0	0	2	0	0	1	1	1	2	0	0	1	1	0	1	2	2	1	0	0	1	0	0	2	0	0	0	0	1	1	0	1	1	0	0	0
0	1	0	1	1	0	0	2	0	1	0	1	0	1	1	1	0	1	0	0	1	0	1	0	0	1	1	0	0	0	1	0	1	2	1	0	0	1	0	0	0
0	0	0	0	0	0	0	1	0	0	1	0	0	0	0	0	1	0	1	1	2	0	0	0	0	0	0	0	1	1	1	1	0	0	0	0	0	1	0	0	0
0	2	0	1	0	0	1	2	0	0	1	0	1	0	0	0	2	0	0	1	1	1	0	1	0	0	0	1	1	1	2	1	0	2	0	1	0	0	0	0	0
0	1	0	0	0	1	0	1	0	1	1	1	1	0	1	1	1	0	2	1	1	1	1	0	1	0	0	0	0	2	1	0	0	1	0	1	0	0	0	0	0
0	1	1	0	0	0	2	0	0	1	1	1	1	1	0	0	1	0	0	0	0	1	0	0	0	0	0	1	0	2	0	0	0	0	1	0	2	0	0	0	0
0	1	1	0	1	0	2	0	0	0	0	1	1	0	1	0	0	1	0	1	1	1	1	0	1	0	0	0	1	2	0	0	1	1	1	0	1	1	0	0	0
1	1	0	0	0	0	1	0	0	0	1	1	1	0	0	0	2	0	2	0	0	1	0	0	0	0	0	0	0	0	1	1	0	1	1	0	0	0	0	0	0
1	1	0	0	0	0	1	1	0	0	2	1	1	1	0	1	0	0	1	0	0	0	0	0	0	1	0	0	0	1	0	1	0	1	1	1	0	1	2	2	0
0	1	0	0	0	0	0	0	0	0	0	0	1	1	1	0	1	0	0	1	0	1	2	0	0	2	0	0	2	1	0	0	0	0	0	2	0	0	0	1	0
0	1	0	0	0	0	1	1	0	0	1	1	1	0	2	1	2	0	0	0	2	0	1	1	2	0	0	0	1	1	1	0	0	1	1	1	1	0	0	0	0
1	0	0	0	1	0	1	1	0	0	1	1	1	1	2	1	0	1	0	0	0	0	1	0	0	0	0	0	0	1	0	0	0	1	1	0	1	0	0	0	0
1	1	0	1	0	0	0	1	0	0	2	1	2	2	1	1	1	1	1	0	2	0	0	1	0	0	0	0	1	1	0	0	0	0	2	2	1	0	0	0	0
0	0	0	0	0	0	0	1	0	1	1	1	0	0	0	0	0	1	0	0	2	0	2	0	0	1	0	1	0	1	0	1	0	1	0	2	1	0	0	0	0
1	1	0	1	0	1	0	1	0	0	1	2	1	1	2	0	1	0	0	0	1	0	1	0	0	0	1	0	0	1	0	1	0	1	0	1	2	0	1	2	0
0	1	1	0	1	0	1	1	1	1	1	1	2	2	1	0	1	0	0	0	0	1	2	0	1	1	0	0	0	1	0	0	1	0	0	1	0	0	0	0	0
2	1	0	0	0	0	1	0	0	1	0	1	0	0	1	0	0	0	1	0	1	0	0	1	0	2	0	0	1	0	0	0	0	0	0	1	0	1	0	0	0
1	1	1	0	0	0	1	1	0	1	1	1	1	1	0	0	0	0	0	0	1	0	1	0	1	1	0	1	0	0	0	0	0	0	1	0	1	0	0	0	0
2	0	0	0	1	0	2	0	0	0	1	0	1	0	0	0	0	0	0	0	1	1	1	0	1	0	0	0	0	1	1	0	1	2	1	0	1	0	0	0	0
0	1	0	0	0	0	0	2	0	2	0	0	1	2	1	2	1	2	0	1	2	0	1	1	0	0	0	0	0	0	1	1	0	0	0	1	0	0	0	0	0
0	0	0	0	1	0	1	1	0	0	1	0	1	1	1	2	1	0	0	0	0	0	1	0	0	1	0	0	0	0	0	0	0	1	2	1	1	0	0	1	0
1	1	1	0	0	0	1	0	0	1	0	2	1	2	0	1	0	0	0	0	1	0	2	0	0	1	1	0	0	0	0	0	0	1	2	0	1	1	0	0	0
0	1	0	0	0	1	1	0	0	0	1	1	1	1	0	0	0	0	0	1	1	0	0	0	0	0	0	0	0	0	1	1	0	0	1	0	0	0	0	1	0
0	0	0	1	0	0	0	1	0	0	2	2	0	1	0	1	1	0	0	0	0	0	0	0	1	0	0	0	0	1	0	0	0	0	1	1	0	0	0	0	0
2	1	0	0	0	0	0	1	0	1	0	0	2	2	0	0	2	0	1	1	2	0	0	0	0	1	0	0	0	0	0	0	0	1	0	2	1	1	0	0	0
0	1	0	0	0	0	0	1	0	0	2	0	0	0	1	2	2	0	0	1	1	1	0	0	0	0	0	1	1	2	1	0	1	1	0	0	0	2	0	0	0
0	1	0	0	1	0	0	1	0	0	1	1	2	0	1	0	1	1	0	0	1	0	1	0	0	0	1	1	0	1	1	0	0	0	0	0	0	0	0	0	0
0	0	0	1	1	0	0	0	0	2	0	1	1	0	1	0	1	0	1	1	0	0	0	0	1	0	0	0	0	2	2	0	0	1	0	1	2	0	0	0	0
0	0	0	0	1	1	0	0	0	0	0	0	0	2	0	1	1	0	0	0	1	0	1	0	0	1	0	0	0	1	0	0	0	0	2	0	0	1	0	0	0
1	0	0	0	0	0	0	2	0	0	1	1	1	1	0	0	1	0	0	0	2	1	1	1	0	0	0	0	0	1	0	0	0	1	0	2	1	1	0	0	0
1	0	1	0	0	0	0	0	0	0	1	2	1	0	2	0	1	0	1	0	0	1	2	1	0	0	0	0	0	1	0	0	0	1	0	1	0	0	0	0	0
2	1	0	0	0	0	0	2	0	0	1	1	0	0	2	1	1	0	0	1	1	1	0	0	0	0	1	0	0	0	1	0	1	0	1	0	1	0	1	1	0
2	2	0	0	0	0	0	1	0	2	1	1	0	1	0	2	1	0	1	0	1	1	1	1	0	1	0	0	0	2	1	0	0	2	1	1	1	0	1	0	0
0	1	0	0	0	1	2	0	1	2	1	1	0	0	1	0	2	0	1	0	1	0	1	0	0	1	0	0	0	0	2	0	0	0	0	1	0	0	1	1	0
0	1	0	0	0	1	1	1	0	0	0	1	0	2	1	1	1	1	1	0	1	1	1	1	0	1	0	1	0	0	1	0	0	2	0	1	0	1	0	0	0
0	2	0	0	0	0	0	1	1	0	2	1	1	0	0	0	2	0	0	0	2	0	0	0	0	0	0	1	0	0	1	0	0	1	1	2	1	0	0	0	0
0	2	0	0	1	0	1	2	0	0	2	0	0	1	1	0	1	0	0	1	2	0	1	0	0	0	0	1	0	2	1	0	0	0	0	1	0	0	0	0	0
1	2	0	0	0	0	1	0	0	0	2	0	2	1	0	1	0	0	0	0	2	0	1	0	1	0	0	0	0	1	0	1	0	2	2	2	0	0	0	0	0
1	2	0	0	0	0	2	2	0	1	1	0	0	1	1	0	2	0	0	0	2	0	2	0	1	0	1	0	2	1	0	1	0	1	0	1	1	1	0	0	0
0	1	1	0	0	0	0	1	0	0	1	0	1	0	1	0	1	1	1	0	1	2	0	0	0	1	0	0	0	1	0	0	0	0	0	1	1	0	1	1	0
0	0	0	0	0	0	1	1	0	0	1	1	1	1	0	0	1	0	0	0	0	0	1	1	1	1	0	0	0	1	1	0	0	1	1	0	0	0	0	0	0
0	1	1	0	1	0	0	2	0	1	0	1	2	1	0	0	1	0	0	0	1	0	1	0	0	0	0	1	0	1	0	1	0	2	0	2	1	1	0	0	0
0	0	0	0	1	0	0	1	0	0	0	1	2	1	2	1	1	1	0	0	2	2	1	0	0	0	0	0	0	0	0	1	1	1	1	0	1	0	0	0	0
0	1	0	0	0	0	0	0	0	1	0	2	1	2	0	0	2	0	0	0	1	0	2	0	1	0	1	1	1	0	1	2	2	0	1	1	2	1	0	0	0
1	2	0	0	0	0	0	0	0	0	0	1	1	1	2	0	0	1	0	0	1	0	1	0	0	0	0	0	1	0	1	0	0	0	1	0	0	0	0	0	0
0	1	1	1	0	0	0	2	0	2	1	0	1	1	1	0	1	0	1	1	0	0	1	1	0	1	0	1	1	2	1	1	0	0	1	2	0	0	0	0	0
0	2	0	0	0	0	0	0	0	0	0	2	1	0	0	1	0	0	1	0	1	0	2	0	2	0	0	0	1	0	2	1	0	1	0	0	0	0	0	0	0
0	1	0	0	0	0	0	1	0	0	1	1	2	1	0	1	0	0	0	0	1	0	1	1	0	1	0	0	0	1	1	0	0	2	0	0	2	0	0	0	0
0	2	1	0	0	0	0	2	0	0	0	1	0	0	1	1	0	0	1	2	1	0	1	0	0	0	0	0	1	2	1	0	0	0	1	0	1	0	0	0	0
0	1	0	0	2	0	0	1	0	0	2	1	0	1	1	1	1	1	0	0	1	0	1	0	0	1	0	0	0	1	0	1	0	2	0	1	1	0	0	0	0
0	2	0	0	1	0	1	0	0	1	1	1	2	0	0	0	1	0	1	0	1	1	0	0	1	0	0	0	0	1	0	2	0	2	1	1	0	0	0	0	0
1	1	1	0	0	0	0	1	0	0	0	1	0	1	0	1	0	1	0	0	0	0	1	0	1	0	0	1	1	1	0	1	0	0	2	1	1	0	1	0	0
1	0	0	0	0	0	1	1	0	0	1	1	1	1	2	0	1	0	0	0	2	1	1	0	0	0	1	0	0	1	1	1	0	0	2	0	1	0	0	0	0
0	1	0	0	0	0	1	1	0	1	1	0	1	1	1	0	1	0	0	1	1	1	1	0	0	1	0	0	1	1	1	1	0	0	0	0	2	0	0	0	0
0	1	1	0	1	0	1	1	0	0	2	1	2	1	1	0	2	0	1	0	1	0	2	0	1	0	0	0	0	1	0	1	0	1	0	0	1	0	0	0	0
1	2	0	0	0	0	0	1	0	0	0	1	1	1	0	0	2	0	1	0	1	0	2	0	0	0	0	0	1	0	0	0	0	0	0	1	1	0	0	0	0
0	1	1	0	0	1	0	2	0	0	0	1	1	0	0	1	1	1	1	1	1	2	1	0	0	0	0	0	0	2	1	0	0	0	0	1	1	1	1	1	0
1	2	0	0	0	1	0	1	0	0	2	1	2	1	1	0	1	0	0	1	0	1	1	0	1	0	0	0	0	1	1	0	0	1	1	1	1	0	0	2	0
0	1	1	0	1	1	1	0	0	0	0	0	0	1	1	0	1	1	1	0	1	0	1	1	0	0	0	0	0	0	1	0	0	1	1	1	0	0	1	1	0
0	2	0	0	0	0	0	1	1	0	2	0	0	0	2	1	1	0	1	0	1	0	1	0	0	1	0	0	0	2	2	0	0	2	1	0	1	0	1	1	0
2	1	0	1	0	0	0	1	0	1	1	1	1	0	1	0	1	1	0	0	0	1	0	0	0	0	0	0	0	1	1	1	0	0	1	0	0	0	0	0	0
1	2	0	1	0	0	0	0	0	0	1	2	1	0	0	0	0	0	0	0	2	1	0	0	0	1	0	1	1	1	0	0	0	1	0	0	0	0	0	0	0
0	0	0	0	1	0	0	0	0	0	1	0	1	1	1	0	1	1	0	0	0	0	2	0	1	0	0	0	1	2	0	0	0	1	0	1	0	0	0	0	0
0	0	1	0	0	0	0	1	0	2	1	2	1	1	1	1	1	0	1	0	0	0	2	0	1	1	1	1	0	0	1	0	0	0	1	1	0	0	1	1	0
0	2	0	0	0	0	1	1	0	0	0	1	2	0	1	0	2	0	0	1	1	0	1	0	1	0	0	0	1	0	1	1	1	1	0	1	1	0	1	0	0
0	1	0	1	0	1	0	0	0	0	1	2	1	2	0	0	0	0	1	0	0	1	0	1	0	0	0	0	0	0	1	1	0	1	0	2	2	0	1	1	0
0	1	1	1	1	1	1	1	0	0	0	1	1	1	1	0	1	0	0	1	0	0	0	1	0	1	0	0	0	1	1	0	1	2	1	1	0	0	1	1	0
0	1	0	0	0	0	0	1	1	1	1	0	1	0	0	0	1	0	1	0	1	1	1	1	0	0	0	2	0	1	0	0	0	0	2	1	0	1	0	0	0
0	0	0	0	2	0	0	0	0	0	0	1	1	2	1	0	0	1	0	0	1	1	0	0	1	1	0	1	0	1	0	1	0	1	0	1	2	0	0	0	0
0	2	0	0	0	0	1	0	0	0	1	1	0	0	1	0	0	1	1	0	2	0	0	1	0	0	0	0	0	1	2	0	1	0	0	1	0	0	1	1	0
0	1	0	0	1	0	0	0	0	0	1	1	0	2	1	0	2	0	1	1	0	1	1	0	1	0	1	1	0	0	1	1	0	0	2	1	1	0	0	0	0
0	0	0	0	1	0	0	0	0	1	0	1	1	2	0	0	0	0	1	0	1	0	1	0	0	1	0	0	1	1	0	0	0	1	0	2	0	0	0	0	0
0	1	1	1	0	0	1	1	0	0	0	0	1	1	0	0	2	0	0	1	0	2	0	0	0	0	0	1	0	0	0	0	1	1	0	1	0	0	0	0	0
0	1	0	0	1	0	0	1	0	0	0	0	1	1	0	1	1	0	0	0	1	0	0	1	0	2	0	0	0	0	0	0	0	0	1	1	2	0	0	0	0
0	0	0	0	1	0	0	1	0	0	1	1	2	0	1	0	1	0	0	0	2	0	0	1	0	0	0	0	0	2	0	0	0	1	1	0	1	1	0	0	0
1	2	0	0	2	0	1	0	0	0	2	1	1	0	1	1	0	1	0	0	1	1	0	0	0	1	0	1	1	2	0	2	0	2	1	1	1	1	1	1	0
0	1	0	0	0	0	0	1	0	1	0	1	1	1	1	0	1	0	0	0	0	0	1	0	1	1	0	0	0	0	0	0	0	2	0	0	0	0	1	1	0
0	1	0	1	0	1	1	0	0	1	2	2	1	1	2	0	0	0	0	2	1	1	1	2	0	0	0	1	1	0	0	0	0	0	1	2	1	1	0	0	0
0	0	0	0	0	0	1	0	0	1	0	2	2	0	2	1	1	0	0	0	1	0	2	0	1	1	0	0	0	1	0	2	0	1	1	1	1	0	0	0	0
0	2	1	0	2	0	1	1	0	0	2	0	2	1	0	0	0	0	0	1	2	0	0	0	0	0	0	0	0	0	1	0	0	2	0	0	1	0	0	1	0
0	0	0	1	1	1	0	1	0	0	2	1	1	0	2	0	1	0	0	1	2	0	1	0	0	0	0	1	1	1	0	1	0	0	0	2	0	1	1	1	0
1	1	0	1	0	0	0	0	0	1	2	0	1	1	0	0	0	0	1	1	2	0	2	0	1	0	0	0	0	1	1	0	0	0	0	2	1	0	1	1	0
1	0	0	0	1	0	1	0	0	0	2	0	1	1	0	0	1	0	1	0	2	0	0	0	1	0	0	0	0	0	0	1	0	1	0	0	1	0	0	0	0
0	0	1	0	0	0	0	2	0	1	2	0	1	0	1	1	0	0	0	0	2	0	1	1	0	1	0	0	0	0	1	2	0	1	1	1	0	1	0	0	0
0	1	0	0	2	0	1	0	0	1	1	1	1	1	1	1	0	0	0	0	2	0	1	0	0	0	0	0	1	2	1	0	0	1	0	1	0	0	0	0	0
0	1	0	1	1	0	0	2	0	1	0	2	1	2	0	0	0	2	0	0	0	0	0	0	0	0	0	0	2	1	0	0	0	0	1	1	0	0	0	0	0
1	0	1	1	0	0	0	1	0	1	0	0	1	2	1	1	1	2	1	0	1	0	0	0	0	0	0	1	0	1	0	0	1	0	0	1	1	0	0	0	0
1	1	0	0	0	0	1	1	0	0	1	1	1	0	0	1	1	0	0	0	2	0	0	1	1	1	0	0	0	1	1	0	0	1	0	0	0	0	0	0	0
1	1	1	0	0	0	0	1	0	1	1	2	1	1	1	1	0	0	0	0	1	0	0	0	1	1	0	0	0	2	1	0	1	1	0	0	0	0	0	0	0
0	1	0	0	1	0	0	1	1	0	1	0	1	1	0	1	1	0	0	1	1	0	0	1	0	0	0	0	0	0	0	1	0	1	1	0	2	0	0	0	0
0	0	0	0	0	0	0	2	0	0	1	1	1	2	0	0	1	0	1	0	0	1	1	0	0	1	0	0	1	0	2	0	0	0	0	2	0	0	0	0	0
0	0	0	0	1	0	0	0	0	0	1	1	2	0	1	1	0	1	1	0	1	1	1	0	1	1	0	0	1	1	0	0	0	0	0	2	0	0	0	0	0
2	1	0	0	0	0	0	0	0	0	0	1	0	0	2	0	2	0	0	0	0	0	1	0	0	0	0	0	0	1	1	0	1	0	1	2	1	0	1	1	0
1	0	1	1	0	2	2	2	0	1	1	0	1	0	1	0	1	1	0	0	2	0	1	0	0	0	1	2	1	1	0	1	0	0	2	1	1	0	0	0	0
1	2	0	2	0	1	0	0	1	0	2	0	0	0	1	1	1	0	0	0	2	0	1	0	0	0	1	0	2	0	1	0	1	2	1	1	0	0	0	0	0
1	0	0	0	2	0	0	2	0	0	1	2	2	0	0	0	1	1	1	0	1	1	0	0	0	0	0	0	0	0	1	0	0	1	0	0	1	2	0	0	0
1	1	1	0	0	0	0	0	0	2	2	2	2	1	0	0	1	1	0	0	0	0	0	0	2	1	0	0	0	1	0	1	1	1	0	2	1	0	0	1	0
2	1	0	1	0	0	0	1	0	2	1	0	1	1	0	1	1	0	2	0	2	0	1	0	0	1	0	0	0	0	0	0	0	1	2	2	2	0	0	0	0
1	0	0	0	0	0	0	0	0	1	1	2	1	2	1	0	0	0	0	1	0	1	1	0	0	0	0	0	0	0	1	0	0	0	0	0	0	0	0	0	0
0	1	1	0	1	2	0	2	0	0	1	0	2	0	2	1	1	0	0	0	1	0	0	0	0	0	0	1	0	2	0	0	0	1	1	0	0	0	0	0	0
0	1	0	1	0	0	1	0	0	0	0	1	2	0	1	1	0	0	1	0	1	1	0	0	0	1	1	0	0	0	0	0	0	0	0	1	0	0	0	0	0
1	0	0	0	1	0	1	0	0	0	1	0	1	1	0	0	2	0	0	0	0	0	0	0	0	1	0	0	0	1	1	1	0	0	2	1	0	0	0	0	0
0	2	0	0	0	1	1	1	1	0	1	0	1	0	0	0	2	0	0	0	1	1	1	0	0	1	0	2	0	0	0	0	0	0	1	0	1	0	0	0	0
1	0	0	0	0	0	1	1	0	0	0	0	2	1	1	0	1	0	1	1	2	0	2	0	0	0	0	0	1	1	1	1	0	2	1	0	0	0	0	0	0
0	0	1	0	0	0	1	0	0	1	2	1	0	0	0	1	2	1	0	0	1	0	0	1	0	1	0	0	0	0	1	0	0	1	1	1	0	1	1	0	0
0	0	2	0	1	0	0	1	0	0	1	1	1	1	2	1	2	0	0	0	1	1	0	0	0	0	0	0	0	1	1	0	0	0	0	2	1	0	0	0	0
1	1	0	0	0	0	0	0	0	0	0	1	1	1	0	1	0	1	1	0	0	0	0	0	1	0	0	0	0	2	0	1	0	2	1	0	0	0	0	0	0
0	0	0	0	0	0	0	0	1	1	1	0	1	0	0	1	1	0	0	1	1	1	1	0	0	0	0	1	1	2	1	0	2	2	1	1	1	0	1	1	0
2	0	2	0	0	0	0	1	0	0	2	1	2	1	0	0	0	0	0	1	0	1	1	0	0	1	0	0	1	1	1	0	0	2	1	0	0	1	0	0	0
0	1	0	0	1	0	1	0	0	0	0	1	1	0	2	0	2	0	1	1	0	0	1	0	0	0	0	0	0	0	1	1	0	0	0	1	1	0	0	0	0
1	0	0	0	1	1	0	0	0	0	2	1	2	0	0	0	0	1	0	0	1	1	0	0	0	0	0	0	0	0	0	0	0	1	1	0	1	0	0	0	0
0	1	0	0	1	0	0	0	0	1	2	0	1	0	0	0	2	1	0	1	0	1	1	0	0	0	0	0	1	2	1	0	0	0	0	2	0	0	0	0	0
0	2	0	0	0	0	0	2	0	0	1	1	2	1	0	1	0	0	0	1	1	1	1	0	2	0	0	1	0	0	2	0	0	0	0	1	0	0	1	1	0
0	2	0	0	0	1	1	1	0	1	1	0	2	0	1	2	0	1	0	0	1	1	0	0	2	0	0	0	0	1	0	0	0	0	0	2	0	0	0	0	0
0	2	0	0	0	0	0	2	0	0	1	0	1	0	2	1	0	1	0	1	1	1	1	1	0	0	0	0	0	1	0	0	0	1	1	1	0	0	0	0	0
0	0	0	0	0	0	1	1	0	1	1	2	1	2	0	1	0	0	0	0	1	0	0	0	0	2	0	0	1	0	0	0	1	2	0	1	0	0	0	0	0
0	1	1	1	0	1	0	1	0	0	1	0	0	1	2	1	0	0	0	1	1	0	0	0	0	0	0	1	0	0	2	0	1	1	1	1	1	0	1	1	0
0	1	1	0	0	0	1	0	0	0	1	1	0	1	1	0	1	0	1	1	0	0	1	0	1	0	0	1	1	0	0	0	1	0	1	2	1	0	0	0	0
0	0	0	1	0	0	1	1	0	0	0	1	1	1	1	0	2	0	0	1	2	0	2	0	0	1	0	0	0	0	0	1	0	0	0	0	1	0	2	0	0
1	1	1	0	0	0	0	0	0	0	1	2	2	0	1	0	1	0	0	1	1	1	1	0	1	0	0	0	0	1	1	0	0	1	1	0	1	0	0	0	0
1	1	1	0	0	0	0	1	0	0	0	1	0	0	1	0	1	1	0	0	1	0	2	1	0	0	0	0	0	2	2	0	0	1	1	1	1	0	0	0	0
0	1	0	0	0	0	0	0	0	2	1	2	2	0	1	1	2	0	1	0	1	0	0	0	1	0	0	0	0	0	0	1	1	1	0	0	0	0	0	0	0
0	2	0	0	0	0	0	1	0	0	1	1	1	0	1	0	1	0	0	1	0	0	1	0	0	0	0	0	1	1	0	1	0	1	1	0	1	1	0	0	0
0	1	1	0	1	0	1	2	0	1	1	1	1	0	1	0	0	1	0	0	2	0	1	1	1	0	0	0	0	1	1	0	0	0	0	0	1	0	1	0	0
1	2	0	0	1	1	1	0	0	1	2	1	0	1	2	0	0	0	0	0	0	0	0	1	1	0	0	0	0	1	1	0	1	1	0	0	1	0	0	0	0
1	1	0	0	0	0	1	0	0	1	1	2	1	1	1	0	1	0	0	0	0	0	2	1	0	1	0	0	0	1	0	1	0	1	0	1	1	0	0	1	0
0	1	0	0	0	1	1	1	0	0	0	1	0	1	0	1	0	0	1	0	1	0	0	0	0	1	0	0	0	0	0	0	0	0	0	0	1	1	0	0	0
0	1	1	0	0	0	1	2	0	0	1	1	0	1	1	0	1	0	1	0	0	0	2	0	0	0	0	0	1	0	0	0	0	1	1	1	1	0	0	0	0
1	0	0	2	0	0	0	1	0	0	2	1	1	1	1	0	2	0	0	1	0	0	1	0	1	0	0	0	1	1	0	0	1	0	1	1	2	0	0	0	0
1	1	1	1	0	0	0	1	0	0	1	1	1	0	1	1	1	0	0	0	1	0	1	1	0	0	0	0	1	0	2	0	0	0	0	0	0	0	1	1	0
0	1	1	1	1	0	1	2	0	0	0	2	0	1	0	0	1	1	0	1	1	0	1	0	0	1	0	1	1	1	0	1	0	1	0	1	1	0	0	0	0
0	1	0	0	1	0	1	1	0	0	1	1	1	1	2	1	0	0	0	0	0	1	1	0	0	0	0	0	1	1	1	0	0	2	1	0	0	0	0	0	0
1	1	0	1	0	0	1	0	1	2	0	0	1	1	1	0	1	1	1	0	1	1	2	0	1	1	0	0	0	0	1	0	1	0	0	2	0	1	0	0	0
0	0	0	0	0	0	0	1	0	1	0	0	1	0	1	0	0	0	0	0	2	0	1	1	2	0	0	1	0	0	1	0	0	2	0	1	0	0	0	0	0
0	2	0	1	0	0	0	1	0	0	0	0	1	0	1	0	2	1	0	0	1	0	1	0	0	2	0	0	0	1	0	0	0	0	0	0	1	0	0	1	0
1	2	0	1	0	1	1	0	0	0	1	2	0	1	1	1	1	1	1	0	1	0	0	0	1	0	0	0	1	0	1	0	1	2	2	1	1	0	0	0	0
2	1	0	1	1	1	1	0	0	0	1	1	0	2	0	1	1	0	0	0	0	0	1	0	0	0	0	0	1	0	1	0	0	0	0	1	0	0	0	1	0
0	2	0	0	0	0	0	2	0	1	2	1	1	0	1	0	2	1	0	0	2	1	0	0	0	0	0	0	0	1	0	0	0	1	1	2	0	0	0	0	0
2	2	0	0	0	0	0	0	0	1	2	1	1	1	1	1	0	1	1	0	1	0	1	0	1	1	0	1	0	0	1	1	0	0	1	0	1	0	0	0	0
1	2	0	0	0	0	1	0	0	0	1	1	1	1	2	0	0	0	1	1	1	0	2	0	0	0	0	0	0	1	2	0	1	2	0	1	0	1	0	1	0
0	2	0	0	0	0	0	1	0	1	2	2	1	0	1	0	1	0	0	0	1	0	1	0	1	0	0	0	0	0	0	0	1	1	0	1	1	0	0	0	0
0	1	1	0	0	0	1	1	0	1	1	1	2	1	1	0	0	1	1	0	0	1	0	0	1	0	0	0	0	1	0	0	0	1	1	0	0	0	0	0	0
1	0	0	0	0	0	1	1	0	0	1	2	1	1	1	1	1	0	2	0	0	0	1	0	0	1	0	0	0	0	0	0	1	2	0	1	0	0	0	0	0
0	0	0	0	0	0	0	0	1	0	0	1	1	1	1	1	1	0	0	0	1	1	1	0	0	0	0	0	0	1	1	0	0	1	2	2	1	1	0	0	0
1	1	0	1	0	0	0	0	0	1	0	0	2	0	1	0	1	0	2	0	1	0	1	0	0	0	0	0	1	1	2	0	0	0	0	1	0	0	0	0	0
0	0	0	0	1	1	0	0	0	1	1	1	2	1	2	1	0	0	1	2	1	1	0	0	2	1	0	0	1	1	0	0	0	1	2	1	0	0	0	0	0
0	1	0	0	1	0	0	0	0	0	0	0	0	1	1	0	0	0	1	0	1	0	1	0	1	0	0	0	1	1	1	0	0	0	0	1	1	0	1	2	0
0	1	0	0	1	0	1	0	0	0	1	1	1	0	0	0	1	0	0	2	2	0	1	1	0	1	0	0	1	2	1	1	0	1	1	0	0	0	0	0	0
0	2	1	1	0	0	0	0	0	2	2	0	1	0	2	2	1	0	0	0	2	1	2	1	0	1	0	0	0	2	0	0	0	2	0	0	0	1	0	0	0
0	0	0	0	0	0	1	1	0	1	1	2	1	0	2	0	0	1	0	0	1	0	2	1	1	0	0	0	0	0	1	0	1	1	1	2	1	0	0	0	0
1	0	0	1	0	1	2	2	0	1	1	0	1	0	2	2	1	0	0	0	1	1	0	0	0	0	0	1	0	0	1	1	0	1	0	1	0	0	0	0	0
1	1	0	1	0	1	0	1	0	0	1	2	1	1	1	0	0	0	1	0	1	0	0	0	1	1	0	0	1	2	0	0	0	0	1	1	1	0	0	0	0
1	1	1	1	0	0	0	0	0	1	0	1	1	1	0	0	1	0	0	0	1	0	1	0	0	1	0	0	1	2	2	0	0	1	1	2	0	0	0	0	0
0	1	0	0	0	0	1	0	1	1	0	1	1	0	1	0	0	1	1	1	2	1	0	0	0	1	0	0	1	2	1	1	0	2	1	0	1	0	0	0	0
1	1	0	0	1	0	0	1	0	0	0	1	1	2	1	0	0	0	1	1	1	0	1	0	0	1	0	0	2	1	2	1	1	0	0	1	0	0	0	0	0
0	0	0	0	0	0	0	1	0	0	2	2	1	2	0	0	1	0	0	2	1	0	2	0	0	0	0	0	1	0	1	0	1	1	1	1	0	0	0	1	0
0	0	1	0	0	0	1	0	0	1	2	1	0	1	0	0	0	0	0	0	2	0	1	0	0	0	0	0	0	1	1	0	0	1	0	1	1	0	0	1	0
0	2	1	2	0	1	0	0	0	0	2	0	1	2	0	0	1	1	0	0	1	0	0	0	0	0	0	0	0	2	0	0	1	0	0	0	1	0	1	1	0
2	0	0	1	0	0	1	0	1	0	0	0	1	1	2	0	1	0	0	0	0	0	0	0	0	0	0	0	1	0	1	0	0	1	0	1	0	1	0	0	0
0	1	1	0	0	0	0	0	0	0	1	0	1	1	0	1	1	0	1	0	0	0	1	1	0	0	0	0	0	0	0	0	0	1	1	0	1	0	1	0	0
1	0	0	1	0	0	0	1	0	0	1	0	2	1	0	0	0	0	1	1	1	0	2	0	1	0	0	0	0	1	0	1	0	1	0	1	1	0	1	1	0
0	2	1	0	0	0	1	1	0	1	2	1	1	1	0	0	2	0	0	1	1	1	1	0	1	0	0	0	0	1	1	0	0	1	0	1	0	0	1	0	0
0	1	1	0	0	0	0	0	0	1	2	2	1	1	1	0	1	0	0	1	1	0	2	1	0	0	0	0	0	2	0	0	0	0	1	0	1	0	0	0	0
0	0	1	0	1	1	0	0	0	0	1	2	1	1	0	1	0	0	0	0	1	0	1	0	1	0	0	0	0	1	1	1	0	0	1	0	1	0	0	0	0
1	1	0	1	1	0	0	1	0	2	2	1	2	1	1	0	1	0	2	0	2	0	0	0	0	0	0	0	0	2	1	1	0	0	1	1	1	0	0	0	0
1	1	1	1	1	0	0	1	0	0	1	1	0	1	1	0	1	0	0	0	2	0	2	0	0	0	0	0	0	0	2	0	0	1	0	2	0	0	0	0	0
0	0	0	0	0	0	0	1	0	0	2	1	1	2	1	0	2	0	0	0	2	0	1	0	0	1	0	0	0	1	1	0	1	2	0	1	1	0	0	0	0
0	0	0	0	1	0	0	2	0	0	0	1	1	1	1	2	1	1	0	0	2	0	1	1	1	1	0	0	0	0	0	1	0	1	0	1	0	0	1	0	0
0	0	1	1	0	0	1	0	0	0	1	0	1	2	1	2	0	0	0	0	1	1	0	0	1	0	0	1	1	1	1	0	0	1	1	2	0	0	0	0	0
1	0	0	0	0	1	0	2	0	0	1	0	1	2	1	1	1	0	1	1	1	0	0	0	2	1	0	1	0	0	0	0	0	0	0	0	1	1	0	0	0
0	1	0	0	0	0	2	0	0	0	0	2	0	0	0	0	0	0	1	0	1	1	1	0	0	0	0	2	0	1	1	1	0	1	0	1	0	1	0	0	0
1	2	0	0	0	1	0	1	0	0	2	2	0	1	1	1	2	0	0	0	1	0	1	0	0	0	0	1	1	1	0	0	1	1	0	1	0	0	0	0	0
0	1	1	0	0	0	0	1	0	0	1	1	1	1	0	0	0	0	1	0	2	0	2	0	0	0	0	0	1	1	0	0	0	1	0	2	0	0	0	0	0
1	1	1	0	0	0	0	2	0	0	1	1	1	0	1	1	0	0	0	0	1	0	1	0	0	1	0	0	0	1	0	0	0	2	1	1	0	0	0	0	0
1	1	0	0	0	0	0	2	0	0	1	0	1	0	0	1	0	0	0	0	1	1	2	1	0	0	0	0	1	2	1	0	1	0	1	0	0	0	0	0	0
0	1	0	0	1	0	0	0	0	2	1	1	2	0	1	0	2	0	1	0	1	0	1	1	0	0	0	1	2	2	1	0	0	1	2	1	1	0	0	0	0
0	2	0	1	1	0	1	0	0	2	2	1	1	1	0	1	2	1	0	1	0	0	1	0	0	0	0	0	1	0	1	0	0	0	0	2	0	0	0	0	0
1	1	1	0	0	1	0	1	0	0	0	1	0	2	1	1	0	0	1	0	1	0	1	0	0	1	0	0	0	0	2	0	1	1	1	1	0	0	0	0	0
1	0	1	1	0	0	0	1	0	0	1	1	0	2	0	0	0	0	0	0	0	0	1	0	0	2	0	0	1	1	0	0	0	1	1	1	0	0	1	0	0
1	0	0	0	0	0	1	1	0	0	1	1	0	0	1	0	1	1	0	0	0	0	1	1	0	0	0	0	0	0	1	0	0	1	0	1	0	0	0	0	0
0	0	0	1	1	0	0	0	0	0	2	1	0	0	1	0	0	1	0	0	1	0	0	0	0	0	0	1	0	1	0	0	0	0	0	0	0	1	0	0	0
1	0	0	1	0	0	0	1	0	0	1	0	2	0	1	2	0	2	0	0	0	1	0	0	0	1	0	0	2	1	1	1	0	2	2	1	1	1	1	0	0
0	1	0	0	1	0	0	1	0	1	1	2	0	0	1	0	1	0	0	0	2	0	0	0	0	0	0	0	0	1	1	0	0	0	0	0	0	0	0	0	0
0	0	0	0	0	0	0	1	0	1	0	1	1	1	2	0	0	0	0	0	2	1	2	0	1	0	0	0	1	0	0	0	0	0	1	1	0	0	1	0	0
0	1	0	0	1	0	0	0	0	1	1	0	2	2	1	1	2	1	1	0	1	1	2	0	0	0	0	0	0	0	1	0	0	0	1	1	1	0	0	0	0
0	1	0	0	0	0	0	1	0	0	1	0	0	1	1	0	1	0	0	0	2	0	0	0	1	0	0	1	0	0	1	1	1	0	2	1	1	0	1	1	0
1	1	1	1	0	0	0	1	0	0	1	1	1	1	0	1	0	0	0	0	1	0	1	0	0	0	0	2	0	2	0	1	0	0	0	0	1	0	0	0	0
0	0	0	0	0	0	0	1	0	0	2	1	1	0	1	0	1	0	0	1	1	1	2	0	0	1	0	0	0	2	0	0	1	0	0	1	0	1	0	0	0
0	0	0	0	0	0	1	2	0	0	0	0	1	1	0	1	2	1	1	0	1	0	2	2	1	1	1	0	0	1	0	0	1	1	1	0	0	0	0	0	0
0	0	0	0	0	1	1	0	0	1	0	1	2	1	1	0	1	0	1	0	1	1	2	0	0	0	0	1	1	1	0	0	0	2	0	1	0	1	0	0	0
1	2	0	0	0	0	0	0	0	1	2	0	1	0	1	1	2	0	0	0	1	0	1	1	1	0	0	0	1	0	0	1	0	1	1	1	0	0	0	0	0
0	1	0	0	1	0	0	1	0	0	1	1	1	1	0	0	1	2	0	0	0	0	0	0	0	0	0	1	0	1	1	0	1	2	1	1	1	0	0	0	0
0	1	1	1	0	0	0	1	0	0	1	1	1	1	1	1	1	0	0	1	1	1	1	0	1	0	0	0	0	1	0	1	0	0	1	1	0	0	0	0	0
0	2	0	0	1	0	0	0	0	0	0	1	0	2	2	0	0	0	0	1	0	1	0	1	0	1	1	1	0	1	1	0	0	0	2	0	0	0	0	0	0
1	1	0	0	0	0	0	1	0	0	0	1	1	2	0	0	0	0	2	0	1	1	0	0	1	0	0	1	1	1	1	0	1	0	0	1	1	0	0	1	0
0	2	0	1	0	0	1	1	0	0	0	2	1	1	1	0	0	0	2	1	1	0	0	0	0	0	1	0	1	2	1	1	0	0	1	0	0	1	0	0	0
0	1	0	0	1	0	1	1	0	1	1	1	1	1	1	1	2	1	0	0	2	0	1	0	0	0	0	0	1	2	0	0	0	0	0	2	1	0	0	0	0
1	1	0	0	0	0	2	2	0	1	2	0	2	1	1	1	1	0	0	0	1	0	0	0	0	0	0	0	0	0	0	1	1	1	0	0	0	1	1	1	0
0	2	0	0	0	1	1	1	0	0	0	1	1	0	0	1	1	0	0	1	2	1	1	0	0	0	0	0	0	1	0	1	0	0	1	2	0	1	0	0	0
0	1	0	1	0	0	0	2	0	0	0	1	1	0	1	0	1	0	1	0	1	1	0	1	0	0	0	0	0	0	2	0	0	1	0	0	0	1	0	0	0
1	2	1	0	0	0	0	1	0	1	2	2	1	1	1	0	1	0	0	0	1	0	0	0	0	1	0	1	0	1	1	1	0	1	0	0	0	0	0	0	0
0	0	1	0	0	0	0	0	0	1	1	0	2	1	0	0	1	0	1	1	1	1	0	0	1	0	0	0	0	1	0	1	1	0	2	2	0	0	0	0	0
0	1	0	0	0	1	0	0	0	0	1	1	0	1	1	2	2	1	2	0	0	1	0	0	0	0	0	0	1	1	1	0	0	0	0	0	0	1	0	0	0
0	1	0	0	0	0	0	2	0	1	2	2	1	1	1	0	1	0	0	1	1	1	1	0	1	1	0	0	1	1	1	0	0	1	1	1	0	1	0	0	0
0	0	0	0	0	1	0	0	0	2	2	1	2	1	1	0	0	0	0	1	0	0	1	0	0	0	0	0	1	2	0	0	1	0	2	0	0	0	0	0	0
1	1	1	0	0	0	0	2	0	1	1	1	1	2	2	0	0	0	1	0	0	0	0	0	1	1	0	0	1	1	0	0	0	0	2	1	1	0	1	1	0
1	1	0	0	0	0	0	1	0	1	1	1	0	2	1	0	1	1	1	1	2	1	1	0	0	0	0	0	0	0	1	1	0	1	0	0	0	0	0	0	0
1	2	0	1	0	1	1	1	0	0	0	1	1	0	1	1	1	0	0	1	1	2	0	0	1	0	0	0	1	1	1	1	0	0	1	1	1	0	0	0	0
0	1	0	0	1	1	0	0	0	0	2	1	1	0	1	0	2	0	2	0	2	0	0	0	1	0	2	1	0	2	1	0	0	1	1	1	2	0	1	1	0
2	1	0	0	0	0	0	1	0	1	0	1	2	1	1	0	2	0	0	0	2	1	1	1	1	1	0	0	1	1	1	1	1	2	0	1	1	0	0	0	0
1	1	1	0	0	0	0	0	0	1	0	0	1	0	0	0	1	0	0	0	2	0	0	0	1	0	1	0	1	1	0	1	0	0	0	0	0	1	1	1	0
0	1	0	1	0	0	0	2	0	0	1	1	1	1	1	2	1	0	0	0	2	1	1	0	0	1	0	0	0	1	0	0	0	0	1	0	1	0	0	0	0
0	1	0	2	0	1	0	0	0	0	1	1	1	2	0	0	0	0	0	0	0	1	2	2	0	0	1	0	0	0	0	0	0	1	1	0	1	1	0	0	0
1	1	0	0	0	0	1	1	1	1	2	2	1	0	0	0	1	0	1	1	1	1	1	0	0	1	0	0	0	1	0	0	0	1	1	1	1	0	0	0	0
0	2	0	0	1	0	0	1	0	0	0	0	1	2	0	2	1	0	0	0	1	0	1	0	1	0	0	1	0	1	0	1	0	0	0	2	0	0	0	0	0
0	2	1	0	0	0	0	1	0	1	0	0	1	2	1	0	1	0	0	1	1	0	0	0	0	0	0	0	1	1	0	1	0	1	0	1	0	0	0	0	0
0	0	0	0	0	0	1	1	0	0	1	2	2	2	1	1	1	2	0	0	0	0	0	0	0	0	0	0	2	0	1	0	1	2	2	0	1	0	1	0	0
0	1	0	1	2	0	0	0	0	1	0	1	1	1	1	0	1	0	2	0	2	0	1	0	1	0	0	0	0	0	0	0	0	0	0	1	1	0	0	0	0
0	1	0	1	0	0	0	0	0	0	0	1	1	0	0	0	1	0	1	1	2	1	1	0	0	1	0	0	1	1	0	0	1	0	0	1	1	0	0	0	0
0	0	0	0	0	0	0	1	0	2	0	1	0	0	2	0	0	1	1	0	1	0	2	0	1	0	0	0	0	1	0	0	0	1	1	0	1	1	1	2	0
0	2	0	1	0	1	0	0	0	0	2	0	1	0	1	1	0	0	0	1	1	1	0	0	0	1	0	0	1	1	1	1	1	1	0	0	0	0	0	0	0
0	2	0	0	1	1	1	1	1	0	1	1	0	1	2	2	1	1	1	0	0	0	1	0	1	2	0	0	1	1	1	0	1	1	1	2	0	0	0	0	0
0	1	0	0	0	1	0	0	0	0	2	1	0	0	0	1	1	0	0	1	1	0	1	1	0	0	0	0	0	0	1	0	1	2	1	0	0	0	0	0	0
1	1	0	1	0	0	0	1	0	0	1	2	2	1	0	1	1	0	0	0	1	1	1	0	0	0	0	0	0	1	0	2	0	1	1	1	0	0	1	0	0
0	0	0	1	0	0	0	2	0	1	2	0	0	2	0	0	0	0	0	0	1	1	2	0	1	0	0	0	0	0	1	1	0	1	1	1	1	0	0	0	0
0	1	0	0	0	0	0	0	0	0	1	1	1	0	1	0	0	1	1	0	2	1	1	0	1	0	0	0	0	0	0	0	0	0	0	2	0	0	0	0	0
0	1	0	0	0	1	0	1	1	1	2	0	0	1	0	1	2	1	1	0	0	1	1	0	1	1	0	0	0	1	1	0	0	0	0	1	1	0	2	0	0
1	2	0	0	0	0	2	0	0	1	2	0	1	1	1	0	0	0	0	0	0	1	0	0	0	0	0	1	1	1	1	0	0	0	0	0	0	0	0	0	0
1	0	0	0	0	0	0	1	0	0	0	0	0	1	1	0	1	0	1	0	0	0	1	0	0	1	0	1	0	0	2	0	1	0	1	1	2	0	0	0	0
0	0	0	0	1	0	0	1	0	2	1	1	2	1	1	1	1	1	0	2	1	0	0	0	0	1	0	0	0	2	1	0	0	1	1	1	0	0	1	1	0
0	0	0	1	0	0	1	2	0	1	2	0	2	1	2	0	0	0	0	0	1	1	1	1	0	1	0	0	0	1	1	1	0	1	0	2	1	1	0	0	0
0	0	0	0	2	0	0	2	0	1	1	0	1	0	0	0	1	1	1	0	1	0	2	0	0	0	0	0	0	0	0	0	0	1	1	1	2	0	0	0	0
0	1	0	0	1	0	1	1	0	1	1	0	1	1	0	1	2	0	1	0	1	0	0	0	0	0	0	0	0	1	2	1	0	0	0	2	0	0	0	1	0
1	1	0	0	0	0	0	1	0	2	2	1	2	1	2	0	0	0	0	0	1	1	1	0	2	1	0	0	0	0	2	1	1	0	1	0	1	0	1	1	0
1	2	0	0	0	0	1	2	0	1	0	2	1	1	1	1	0	0	0	0	0	0	1	0	1	1	1	1	1	0	0	1	1	1	1	1	0	0	1	0	0
1	1	1	0	1	0	1	1	0	0	1	1	0	1	1	0	2	1	0	0	1	0	1	0	0	0	0	0	0	1	0	0	1	0	1	1	1	0	0	0	0
0	0	1	1	0	0	2	2	0	0	1	0	1	0	1	0	2	0	0	0	1	1	1	0	0	0	0	1	0	0	0	1	0	0	1	1	1	0	0	0	0
0	1	0	0	0	0	0	0	0	1	1	2	2	1	0	0	1	0	0	0	1	0	1	1	1	0	0	0	0	0	0	0	0	1	0	1	0	0	0	0	0
0	2	0	0	0	0	0	1	0	1	0	0	0	0	0	1	1	0	1	0	0	0	1	0	0	1	0	0	0	1	0	0	0	0	0	0	2	0	0	0	0
0	0	0	1	1	0	1	1	0	1	1	1	2	1	2	0	0	1	0	0	1	1	1	0	1	0	0	0	1	1	2	0	0	1	0	1	0	0	0	0	0
0	2	0	0	0	0	0	1	0	0	0	1	1	1	0	1	1	2	0	0	2	1	0	1	1	0	0	0	0	0	0	0	0	0	1	2	0	0	1	1	0
1	2	0	0	0	0	0	0	0	0	1	0	1	0	1	0	0	0	1	1	1	0	0	0	0	1	0	0	1	0	0	1	0	1	0	0	1	1	0	0	0
0	1	0	0	1	0	0	1	0	0	1	1	1	1	1	2	0	1	0	0	1	0	2	0	0	0	0	0	0	1	0	1	0	2	2	1	2	0	0	0	0
1	1	0	0	0	0	1	1	0	0	1	2	1	1	1	0	1	0	0	0	2	1	2	0	1	0	0	0	0	0	0	0	0	2	0	2	1	0	0	0	0
0	0	0	1	1	0	0	2	0	0	2	0	2	1	1	0	1	0	0	0	1	0	1	0	1	0	0	1	0	1	1	0	0	1	1	1	1	0	0	2	0
0	1	0	1	1	0	0	0	0	0	0	0	0	0	1	0	0	1	0	0	2	0	0	0	0	1	0	1	1	0	0	0	0	0	1	0	0	0	0	0	0
2	1	1	0	0	0	1	1	0	0	1	1	1	0	0	1	1	0	0	0	0	1	0	0	1	0	0	0	0	1	1	0	0	1	2	1	0	0	0	0	0
1	0	1	0	0	0	0	1	0	0	0	1	0	1	2	0	1	0	0	0	0	0	0	1	0	0	0	1	0	0	1	0	0	1	1	0	2	1	0	0	0
0	1	0	0	0	0	0	1	1	0	1	0	2	0	1	1	1	1	0	0	0	0	2	0	0	0	0	0	1	1	2	0	0	0	1	0	2	0	2	0	0
0	1	1	0	1	0	1	1	0	0	0	1	0	1	2	0	0	0	1	0	0	1	1	0	0	1	0	2	0	1	1	0	0	0	2	0	0	0	0	0	0
0	2	0	0	0	0	0	0	0	0	2	2	2	0	0	0	2	0	1	0	1	0	2	1	0	0	0	0	0	0	0	0	0	1	1	1	1	0	0	0	0
1	1	0	1	1	0	2	0	1	1	1	1	2	1	0	0	1	1	0	1	0	0	1	1	0	0	0	0	0	1	0	2	0	1	1	1	1	0	0	0	0
0	0	1	0	0	1	0	0	0	1	1	0	1	2	0	0	1	0	0	0	1	1	2	0	0	0	0	1	2	1	0	0	0	1	0	0	1	0	0	0	0
0	1	0	1	0	0	1	1	0	0	1	1	0	0	2	1	1	1	1	0	1	0	1	0	0	0	0	0	1	0	2	0	0	1	0	0	2	0	0	0	0
2	1	0	1	0	0	0	1	1	1	1	1	0	0	1	2	1	1	1	0	1	0	1	1	1	0	1	0	0	1	0	0	0	1	1	1	1	0	0	0	0
0	0	1	0	1	0	0	0	0	0	2	2	1	1	1	0	1	1	0	0	1	0	1	2	0	0	0	0	0	0	2	0	1	1	1	1	0	1	1	1	0
0	0	0	0	0	0	0	1	0	0	1	0	1	0	2	0	2	0	1	2	2	0	0	0	1	1	0	0	0	1	0	1	1	1	0	0	0	0	0	1	0
0	2	0	0	2	0	0	1	0	0	1	2	1	0	2	0	1	1	0	1	2	0	1	1	0	0	0	0	0	1	2	2	0	1	0	0	2	1	0	0	0
0	0	0	0	0	0	1	1	0	0	2	0	1	1	1	0	0	0	1	0	1	0	1	0	0	0	0	0	0	0	0	0	1	1	0	1	1	0	0	0	0
0	2	0	0	0	0	1	0	0	0	0	2	1	0	1	0	1	1	0	1	0	0	1	0	0	1	0	0	0	1	0	0	0	2	1	0	2	0	0	0	0
2	0	1	0	0	0	0	1	0	0	1	0	0	1	1	0	0	0	0	0	1	0	0	0	0	0	0	0	1	2	1	0	0	1	0	1	0	0	0	0	0
1	1	0	0	0	0	1	1	0	1	2	1	2	2	1	0	1	1	1	1	1	1	0	0	0	0	0	1	0	0	1	1	1	0	0	0	0	0	1	1	0
1	1	0	0	0	0	0	1	0	2	1	1	0	0	0	0	0	0	1	0	1	0	2	0	0	1	0	0	0	0	0	1	0	1	2	2	0	0	0	0	0
0	1	0	0	1	0	0	0	0	0	2	1	1	1	0	0	1	1	1	0	1	0	0	0	0	0	0	0	0	1	1	2	0	1	0	0	0	0	0	0	0
1	1	0	0	0	0	0	0	0	0	2	2	1	1	0	0	2	0	0	0	2	0	1	0	0	2	0	1	2	1	2	1	1	2	0	0	0	1	0	0	0
0	1	1	1	2	0	0	0	0	0	0	1	2	1	1	0	1	0	1	0	2	2	1	0	0	0	0	0	0	0	1	0	0	0	0	0	1	1	1	1	0
0	1	1	1	0	0	1	1	0	0	0	0	1	1	0	0	2	0	0	0	2	0	1	0	0	1	0	0	0	1	0	0	0	0	1	0	1	0	0	0	0
0	0	0	1	0	1	0	2	0	0	2	1	1	1	0	0	2	0	1	1	0	0	0	0	1	0	0	1	0	1	0	0	1	2	0	2	0	0	0	0	0
0	0	0	0	0	1	1	1	0	1	1	1	1	1	0	0	0	1	0	0	1	0	0	0	1	1	0	1	0	1	1	0	0	1	0	0	1	0	0	0	0
0	1	1	0	0	1	0	0	0	0	1	2	1	2	2	0	0	0	0	0	0	0	1	0	0	2	0	0	0	1	0	1	0	1	0	0	1	0	1	1	0
0	1	0	0	0	0	2	1	0	0	1	2	1	1	1	0	1	1	0	2	0	1	0	0	0	1	0	0	0	0	0	0	0	1	0	1	0	0	2	0	0
1	1	0	1	0	2	1	1	0	0	2	0	1	0	1	0	0	0	1	1	2	0	1	0	0	0	0	0	0	1	1	0	0	1	1	0	1	0	0	0	0
0	1	1	0	1	0	0	1	0	0	1	1	1	0	0	1	2	0	1	0	0	0	1	0	0	0	0	0	1	0	0	0	1	1	1	0	0	0	0	0	0
1	0	1	0	0	0	1	0	0	1	2	1	2	0	0	0	2	0	0	0	0	0	2	1	0	0	0	0	0	1	1	1	0	0	1	2	2	0	1	1	0
1	1	0	0	1	0	0	1	0	1	0	0	2	1	1	2	0	0	0	0	2	1	1	0	0	1	0	0	0	1	1	0	0	0	1	1	0	0	0	0	0
0	1	0	1	0	0	0	1	0	1	2	1	2	1	0	1	2	0	0	0	0	0	0	1	1	0	0	1	1	0	0	0	0	0	0	1	0	0	0	0	0
1	1	1	1	0	0	0	0	0	0	1	1	1	0	2	0	0	0	0	1	2	2	0	0	0	0	1	0	0	2	1	1	0	2	1	1	0	0	0	0	0
1	1	0	0	0	1	0	0	0	0	1	2	1	2	1	1	1	1	1	1	1	0	2	0	0	0	0	0	0	1	0	0	0	0	0	1	1	0	0	0	0
0	0	1	0	0	0	1	0	0	0	1	1	1	1	0	1	0	1	0	0	1	0	1	0	0	0	0	0	0	1	0	0	0	0	0	1	0	0	0	0	0
1	0	0	0	0	0	2	1	0	0	0	1	2	0	2	0	2	0	1	1	1	0	1	1	0	1	0	0	1	1	0	1	0	1	0	0	1	0	0	0	0
1	1	0	1	0	0	1	0	0	1	1	0	0	1	0	0	0	0	0	0	1	0	1	0	0	0	0	0	1	1	0	0	0	0	1	1	1	2	0	0	0
0	1	0	0	0	0	0	2	0	0	2	0	2	0	2	0	1	0	0	1	1	0	1	1	0	0	0	0	1	1	0	0	0	0	2	1	0	0	0	0	0
1	1	0	0	1	0	0	1	0	1	2	1	1	0	1	0	0	0	1	0	2	0	1	1	1	0	0	0	1	0	0	0	0	1	1	1	0	0	0	1	0
0	1	1	0	0	1	0	1	0	1	1	0	1	2	0	1	2	0	1	0	1	1	2	0	0	0	0	1	0	1	0	0	1	2	0	0	0	0	0	0	0
0	1	0	0	0	1	1	0	0	0	0	1	1	1	1	0	0	0	0	1	0	0	1	0	2	0	0	0	0	0	0	0	2	2	0	1	1	0	0	0	0
0	1	1	0	0	0	0	2	1	2	0	1	2	1	0	1	1	1	1	0	0	0	1	1	1	0	0	0	1	1	0	1	0	0	1	1	1	0	1	1	0
1	2	0	1	0	0	0	0	0	0	1	1	2	2	0	0	1	0	0	0	2	1	0	1	0	0	0	1	0	1	1	2	1	1	0	1	0	0	0	0	0
0	2	0	0	0	1	0	0	0	0	0	1	1	2	0	0	1	1	1	0	1	0	0	0	0	1	0	0	1	1	1	0	0	1	0	2	0	0	0	0	0
0	1	1	0	0	0	1	1	0	1	1	1	2	1	2	0	0	0	1	1	0	0	1	0	0	0	0	0	0	2	2	1	0	1	1	1	1	0	0	0	0
0	1	0	0	1	0	1	0	0	1	2	0	1	1	1	0	1	0	1	1	1	0	1	0	0	2	1	0	0	1	0	1	0	0	0	0	1	0	1	0	0
0	1	0	0	0	0	1	2	0	0	1	0	1	2	1	1	2	1	1	0	0	1	0	0	0	1	0	0	1	1	1	1	0	1	1	0	1	0	0	0	0
0	2	0	0	0	0	0	1	0	0	2	0	0	1	0	0	2	1	0	1	0	0	0	0	1	1	0	1	1	0	0	1	0	0	2	1	1	0	0	0	0
0	1	1	0	0	0	0	2	0	0	1	0	1	0	0	0	2	0	0	0	1	1	1	0	0	0	0	0	0	1	1	0	0	0	1	1	1	1	0	0	0
0	1	0	0	0	2	0	2	0	0	2	0	2	1	1	0	1	0	0	1	1	1	0	1	0	0	0	0	0	1	0	0	0	0	1	0	0	0	1	1	0
0	0	1	1	1	0	1	0	0	0	2	0	1	0	1	0	0	1	1	0	1	1	2	0	0	1	0	1	1	1	0	0	0	1	2	1	0	0	0	0	0
1	2	0	0	0	0	1	0	1	0	2	0	1	1	1	0	0	0	0	0	0	0	2	0	0	0	0	0	0	0	1	0	0	1	0	0	1	0	0	1	0
0	0	0	0	0	0	0	1	0	1	1	1	0	0	2	0	0	0	1	0	1	1	2	1	0	1	0	0	0	0	0	1	0	1	1	2	1	0	1	0	0
1	1	0	2	0	1	0	1	0	0	0	0	1	0	0	0	0	1	1	0	1	1	0	1	1	0	1	0	1	0	0	1	0	0	0	2	1	0	1	1	0
1	2	0	0	0	0	0	1	0	0	0	1	2	0	1	1	1	0	0	1	2	0	2	0	0	0	0	0	1	0	2	0	0	1	1	1	0	0	0	0	0
0	1	0	0	0	1	1	0	0	1	0	0	1	1	0	0	1	0	0	0	1	1	2	0	2	0	0	1	0	1	0	0	0	2	1	1	0	1	0	0	0
2	2	1	1	0	0	0	1	0	0	2	1	1	0	0	0	0	0	1	0	0	0	0	0	0	0	0	0	1	0	1	1	0	1	0	0	0	0	0	0	0
1	0	0	0	1	1	1	2	0	0	2	1	2	1	2	0	1	0	0	0	1	1	2	0	0	0	0	0	0	2	1	0	0	0	1	2	0	0	0	0	0
0	1	0	0	1	0	0	1	0	1	0	0	1	1	1	0	0	0	1	0	1	0	1	1	0	0	0	0	0	1	0	1	0	1	1	1	0	0	0	0	0
1	1	1	0	0	0	0	1	0	0	1	1	1	1	1	0	0	0	0	0	1	0	1	0	0	1	0	0	0	0	2	0	0	1	1	0	0	1	0	1	0
1	1	0	1	0	0	0	1	0	1	1	1	1	1	1	0	1	0	1	0	1	2	1	0	1	1	0	0	0	1	0	1	0	0	1	1	0	0	0	0	0
0	2	0	1	1	1	1	1	0	0	0	0	0	0	1	0	0	0	0	0	1	0	0	0	1	0	0	0	1	0	0	1	0	0	2	2	1	0	0	0	0
0	2	0	1	0	0	1	0	0	0	1	0	1	0	2	0	1	1	0	0	2	1	0	0	1	0	1	1	0	1	0	1	1	0	1	0	1	0	0	0	0
0	2	0	0	0	0	1	1	0	1	2	2	2	0	2	0	0	0	0	0	0	0	0	0	0	1	0	0	0	1	0	0	0	2	0	1	0	0	0	0	0
0	1	1	1	0	0	0	2	0	0	2	1	1	1	2	0	0	0	0	1	0	0	0	0	0	0	0	0	0	1	2	0	0	2	1	0	0	1	0	1	0
1	0	0	1	0	1	1	0	0	1	1	2	2	1	0	1	1	0	1	0	1	1	0	0	0	0	0	0	1	1	0	0	0	1	0	0	0	0	0	0	0
0	2	0	0	0	0	1	0	0	0	0	1	1	1	2	0	0	0	1	1	1	0	1	0	0	0	0	0	1	0	1	0	0	1	0	0	0	0	0	0	0
0	2	0	1	0	0	0	0	0	0	1	1	0	0	0	0	1	0	0	1	1	0	2	0	0	0	0	1	1	0	1	1	0	0	1	1	0	0	0	0	0
0	2	0	0	0	0	0	1	0	0	1	1	1	1	1	0	0	0	0	0	1	1	2	0	0	0	0	0	2	1	0	0	0	1	2	1	1	1	0	0	0
1	2	0	1	0	0	2	1	0	0	2	1	1	1	0	1	1	0	2	1	1	0	0	0	0	2	0	1	1	1	0	1	0	0	0	0	0	0	0	0	0
1	1	0	0	0	1	1	1	0	1	0	2	1	1	1	0	1	1	1	0	2	0	1	1	0	1	0	0	1	1	0	1	0	1	0	1	0	1	0	0	0
1	2	1	0	1	0	0	0	0	1	1	0	2	1	2	0	1	1	0	1	1	0	0	0	1	0	0	1	1	1	1	0	0	1	1	2	0	0	0	0	0
0	0	0	0	1	1	1	1	0	0	1	1	1	1	0	1	2	0	1	0	2	0	0	1	0	1	0	1	0	0	1	0	0	0	1	2	1	0	0	0	0
0	1	1	0	0	1	0	2	0	1	1	1	1	1	2	0	1	0	1	1	1	1	1	0	1	0	0	0	0	1	0	1	0	0	1	1	1	0	1	1	0
0	1	0	0	1	1	2	1	0	0	2	1	1	0	0	0	1	1	0	0	1	1	0	1	0	0	0	0	2	0	2	1	0	1	0	0	0	0	1	1	0
2	1	0	1	0	1	1	1	0	1	1	1	0	1	2	1	1	0	0	1	0	1	1	0	1	1	0	0	1	1	0	0	0	0	1	2	1	0	1	1	0
1	1	1	0	1	0	0	2	0	0	1	2	2	2	0	0	1	0	1	0	2	0	0	0	1	0	0	1	0	1	0	1	1	2	1	1	0	1	0	0	0
0	1	0	0	0	0	1	2	0	0	2	0	0	1	1	1	1	0	1	0	2	0	1	0	0	1	0	1	0	0	0	0	0	1	0	0	0	0	0	0	0
1	0	0	0	1	0	1	1	0	0	1	0	0	0	1	0	1	2	1	0	1	0	1	0	0	0	0	0	0	0	1	1	1	0	1	0	0	2	0	0	0
0	0	0	0	0	0	1	2	0	0	1	1	2	1	2	0	1	0	0	0	1	0	0	1	0	0	0	0	0	1	1	0	0	1	0	0	0	0	0	0	0
1	1	0	0	0	0	0	0	0	1	1	1	0	1	1	1	0	0	0	0	0	0	1	0	0	0	0	1	1	0	1	1	0	1	2	2	0	1	0	0	0
0	0	0	0	0	0	1	1	1	0	2	1	1	1	1	0	1	0	1	1	0	0	1	1	1	0	0	0	0	1	0	0	0	1	1	1	1	0	0	0	0
0	0	0	0	0	0	0	1	0	0	1	2	0	1	1	0	1	0	0	0	2	0	0	0	0	0	0	0	0	1	2	0	2	1	1	0	0	0	0	0	0
2	0	0	0	1	0	0	0	0	0	1	0	1	1	2	0	0	0	0	0	2	0	0	0	0	0	0	0	0	1	0	0	0	1	1	1	1	0	0	0	0
1	0	1	0	0	1	0	0	0	0	1	1	1	0	0	1	0	0	1	0	2	1	0	0	0	0	0	0	0	1	1	0	0	1	0	1	1	0	0	0	0
0	0	0	0	1	0	0	1	0	1	1	1	0	2	0	0	0	0	1	0	0	0	1	0	2	0	0	0	0	0	0	1	0	1	0	0	0	0	0	0	0
0	1	0	2	1	0	1	0	0	0	2	2	2	1	1	0	0	0	0	1	2	2	1	0	0	1	0	0	2	0	1	1	1	2	1	1	0	2	0	0	0
0	2	0	0	0	0	1	0	0	0	0	1	0	1	0	0	0	0	0	1	0	1	0	0	1	0	0	0	0	2	2	1	0	0	0	0	0	0	1	1	0
1	1	0	0	0	0	0	1	0	1	1	1	0	0	0	0	0	0	1	1	1	1	2	0	1	0	0	0	1	1	1	2	0	1	1	0	0	0	1	1	0
0	1	0	0	0	1	2	1	0	1	1	2	1	0	0	0	1	0	0	0	1	0	2	0	0	0	0	1	0	1	1	0	0	0	0	1	0	1	0	0	0
0	1	0	1	0	1	1	1	0	0	1	0	1	1	1	1	0	0	1	0	0	0	1	1	0	1	0	1	0	1	0	1	0	0	0	0	1	0	0	0	0
1	1	0	0	1	0	0	1	1	1	1	1	1	1	0	0	0	1	0	1	1	1	1	0	1	0	0	0	0	1	1	0	0	0	0	0	0	0	0	0	0
0	2	0	1	1	0	0	2	0	0	1	1	0	0	0	0	1	0	0	0	1	0	1	0	0	2	0	1	0	1	0	1	0	2	2	0	0	0	0	0	0
0	2	0	0	0	0	1	0	0	0	0	1	0	0	1	0	1	0	1	0	2	1	1	0	0	1	0	0	0	0	0	0	0	0	1	1	0	0	0	0	0
0	2	1	0	1	2	1	0	0	0	0	1	1	1	2	0	0	1	0	1	1	0	1	0	0	0	0	0	2	2	0	0	1	0	1	0	0	0	1	1	0
0	1	0	1	0	1	0	0	0	0	1	0	2	1	2	2	0	0	1	0	0	1	2	0	0	1	0	1	1	1	0	0	0	0	2	0	0	0	0	0	0
1	0	0	0	1	0	0	1	0	0	2	1	0	0	1	0	1	0	0	0	2	0	0	1	1	0	0	0	0	2	1	0	0	1	0	1	1	0	0	0	0
0	2	0	0	1	0	0	0	1	0	2	0	2	1	0	0	1	0	0	0	1	0	0	0	0	0	0	0	0	2	0	1	0	0	1	0	1	0	0	0	0
1	2	0	0	0	1	1	0	0	0	1	1	1	1	1	0	2	0	1	0	1	0	1	1	0	0	0	0	0	2	0	0	0	1	0	2	2	1	0	0	0
0	0	0	0	0	0	0	1	0	1	1	0	1	0	0	0	1	0	0	1	1	0	0	0	0	0	0	0	1	0	1	0	1	0	1	2	0	0	1	0	0
0	1	0	0	0	0	0	0	1	0	1	2	1	0	0	0	0	0	0	0	0	1	1	0	0	1	0	0	0	1	1	1	0	0	0	1	0	0	1	0	0
0	0	0	1	0	1	0	2	0	1	1	0	1	2	0	1	1	0	0	0	0	0	1	0	0	0	0	0	0	2	0	2	0	1	1	1	1	0	0	0	0
1	2	0	0	0	0	0	1	0	1	2	1	1	1	0	1	0	0	0	1	1	0	0	1	0	0	0	0	0	1	1	0	0	0	1	1	0	1	0	0	0
1	1	0	1	0	0	0	1	0	0	2	1	1	1	2	0	1	0	1	1	0	0	1	1	0	0	0	1	0	0	2	0	0	1	2	1	1	0	0	0	0
0	1	0	1	1	0	1	1	0	1	1	0	1	1	1	0	2	1	0	0	1	0	1	0	1	0	1	0	2	1	0	0	0	1	1	1	1	0	0	0	0
1	2	1	1	1	1	0	0	0	0	0	2	1	1	0	1	0	0	0	1	2	0	0	0	0	1	0	0	0	1	1	0	1	0	1	2	0	1	0	1	0
0	0	0	0	1	1	0	1	0	1	1	2	0	1	0	1	0	0	0	1	0	0	2	0	0	1	1	0	0	2	0	2	0	1	1	1	1	1	0	0	0
1	0	0	0	0	0	1	0	0	0	1	2	2	0	2	0	0	0	0	0	2	1	1	0	2	0	1	2	1	0	1	1	0	1	0	1	0	1	0	0	0
1	2	0	0	0	1	1	0	0	1	0	1	0	0	1	1	1	0	1	0	0	1	1	0	1	0	1	0	1	0	1	1	0	2	0	1	0	0	0	0	0
0	1	1	1	0	1	1	1	0	1	0	0	2	0	1	2	0	0	0	0	2	0	1	0	2	0	0	1	1	2	0	1	0	1	0	0	0	0	0	0	0
1	1	1	1	1	0	0	0	0	1	0	0	1	1	0	0	1	0	1	1	2	0	0	1	1	0	0	0	0	0	0	0	0	0	0	0	0	0	0	0	0
0	1	0	0	0	1	0	1	0	0	2	2	1	0	1	1	2	0	0	0	1	0	0	0	0	1	0	0	1	1	2	0	0	2	0	0	0	0	1	0	0
1	1	0	0	0	1	0	0	0	0	2	1	0	1	1	0	0	0	1	0	1	1	1	0	1	0	0	0	1	1	1	0	0	1	0	1	0	2	0	0	0
0	1	0	0	0	0	0	1	0	0	1	0	1	0	2	0	0	1	0	1	1	0	0	0	1	1	0	0	1	1	1	1	0	1	0	0	0	0	0	0	0
1	1	0	2	1	0	0	1	0	0	0	0	0	0	1	1	2	0	1	1	0	1	1	0	0	0	1	0	0	2	0	0	1	1	0	0	0	0	0	0	0
1	1	0	0	1	0	1	0	0	1	2	0	0	2	1	0	0	0	0	0	1	1	0	1	0	0	0	0	0	2	0	0	0	0	1	0	1	0	0	0	0
1	1	1	0	0	0	2	1	0	0	0	1	1	1	0	0	0	1	0	0	0	0	0	0	1	1	1	0	2	2	0	1	1	2	2	1	2	0	2	0	0
1	0	0	0	1	0	1	1	0	1	2	1	0	1	1	2	1	1	0	0	1	1	0	0	1	0	0	0	1	1	1	1	0	0	0	0	1	1	1	1	0
0	0	1	0	0	1	1	2	0	2	1	0	0	1	1	1	2	0	0	1	1	0	0	0	0	0	1	1	2	1	1	0	0	0	1	0	0	0	0	0	0
2	2	0	0	0	0	0	1	1	1	0	1	1	0	1	0	0	0	0	0	2	0	2	1	0	0	0	0	0	2	1	0	0	2	2	0	0	0	1	1	0
0	1	0	0	0	0	0	1	0	1	1	0	0	0	0	1	1	0	1	0	0	0	0	0	0	1	0	0	0	1	0	1	0	1	1	0	0	0	1	0	0
0	1	0	1	0	0	0	1	0	1	0	0	1	0	1	0	0	1	1	1	0	2	0	1	0	0	0	1	0	0	0	0	1	0	2	0	1	0	1	2	0
0	2	0	1	0	0	1	1	0	1	1	1	2	1	1	0	1	0	0	0	1	1	0	1	1	1	0	0	0	0	2	1	0	0	1	2	1	1	1	1	0
0	2	0	0	0	1	0	0	0	1	1	1	0	0	0	0	0	0	0	1	1	1	2	0	0	1	0	0	0	1	0	1	1	1	2	2	1	0	0	0	0
1	2	1	1	0	0	0	1	0	1	2	0	0	1	0	0	0	0	1	1	1	0	1	1	0	0	0	0	0	1	0	0	0	2	1	0	0	1	0	1	0
0	1	0	1	1	0	0	1	0	0	1	1	2	0	0	0	1	0	0	1	1	0	1	0	1	0	0	1	1	1	1	0	0	2	1	0	1	0	0	0	0
0	1	0	0	1	1	0	1	0	0	1	1	2	1	1	0	1	0	0	0	2	0	0	0	0	0	0	0	1	1	0	1	0	0	1	0	1	1	1	0	0
0	1	0	0	0	0	0	1	1	1	0	2	1	0	1	0	0	0	0	1	0	1	0	0	1	1	0	0	1	1	0	0	0	0	1	1	1	0	0	0	0
1	1	0	1	1	1	0	1	0	0	1	1	2	1	1	0	0	0	1	1	0	1	1	0	0	1	0	0	0	1	1	0	0	1	0	2	1	0	0	0	0
0	0	0	0	1	0	1	1	0	0	1	2	1	0	1	1	1	0	0	1	2	0	0	0	0	0	0	0	1	0	1	0	0	0	2	0	0	0	0	0	0
1	2	0	0	0	0	1	0	0	1	1	0	0	1	0	1	1	0	0	0	1	0	2	0	0	1	0	0	1	2	1	1	0	1	0	1	0	0	0	0	0
1	1	0	0	0	0	0	0	0	1	2	1	1	0	1	0	2	1	0	1	0	0	1	0	0	0	0	0	1	1	1	1	0	0	1	1	0	0	1	1	0
0	1	0	1	0	0	0	2	0	1	1	0	1	1	2	0	1	0	1	0	2	0	1	0	0	1	0	0	1	0	0	1	0	0	0	2	1	0	0	0	0
0	1	0	0	0	1	0	1	0	1	2	1	1	0	0	0	0	0	0	0	1	0	1	0	1	0	0	0	0	0	1	0	0	0	1	2	1	0	0	0	0
0	2	1	0	0	1	0	2	0	0	0	1	1	1	0	0	0	1	0	0	0	0	1	0	0	2	0	1	0	1	1	0	0	1	0	0	2	0	0	0	0
0	2	0	1	0	0	0	0	1	0	1	1	2	1	2	0	1	0	0	0	0	0	1	1	1	0	0	0	1	2	1	2	0	0	0	1	0	1	0	0	0
0	1	0	0	0	1	1	2	0	1	1	0	1	0	1	0	1	0	1	0	1	0	2	0	1	0	0	0	0	0	2	1	0	0	0	0	0	0	1	1	0
0	1	0	1	0	1	0	0	1	0	1	1	0	2	1	0	1	1	1	1	1	0	1	1	0	0	1	1	0	1	1	0	0	2	0	0	2	0	0	0	0
0	1	0	0	1	0	2	1	0	1	2	0	0	0	1	0	1	0	1	0	2	0	0	1	0	1	0	0	0	2	1	1	0	1	0	0	0	1	0	0	0
1	2	0	0	0	0	0	1	0	0	1	0	1	1	1	0	2	0	1	1	2	0	2	0	0	1	0	1	2	0	0	0	0	0	1	0	0	0	0	1	0
0	1	1	0	1	1	0	0	0	0	0	1	2	1	1	0	0	0	1	1	0	0	1	0	0	0	0	0	0	2	0	2	0	0	1	0	1	0	1	1	0
1	2	0	0	2	1	1	0	0	1	0	1	0	1	0	1	1	1	1	0	2	1	0	0	0	1	0	0	1	0	1	0	0	0	1	1	0	1	0	0	0
1	1	0	0	0	0	0	1	0	0	2	2	1	0	1	0	1	0	0	0	0	0	1	0	0	1	0	0	0	0	1	0	0	0	2	0	1	0	0	0	0
1	1	1	0	0	0	0	0	0	1	1	0	2	1	1	1	1	0	0	1	2	0	1	0	0	0	0	0	0	0	1	1	1	1	0	2	0	0	1	0	0
1	0	0	0	0	0	0	2	0	1	1	1	0	1	0	0	1	0	0	0	0	1	0	0	0	0	0	0	0	0	1	0	0	0	0	1	0	0	0	0	0
0	0	1	1	0	0	0	0	0	1	1	1	1	0	1	2	1	1	0	1	1	1	1	0	1	1	1	0	0	1	2	0	1	1	1	0	2	0	0	0	0
0	1	1	0	0	0	0	1	0	1	1	1	1	1	1	0	0	0	0	1	2	1	0	0	0	0	0	0	1	1	0	1	0	1	1	0	0	0	0	0	0
1	2	0	1	0	0	1	1	0	0	1	0	0	2	1	1	0	0	0	0	1	0	0	0	1	1	0	0	0	0	0	1	0	0	0	2	1	0	1	1	0
0	1	0	0	0	0	0	0	0	0	1	0	2	0	0	1	1	0	1	0	2	0	0	0	1	0	0	0	1	1	0	1	0	1	0	1	0	0	0	1	0
1	1	0	0	1	0	0	1	0	1	0	1	0	0	0	1	0	0	0	0	2	0	1	1	2	0	0	0	0	1	2	1	1	1	1	0	0	0	0	0	0
0	1	0	0	0	0	0	0	0	1	1	0	2	0	0	2	2	0	1	0	0	1	0	0	0	0	0	0	1	1	1	0	0	0	1	0	1	0	0	0	0
0	1	1	0	1	1	0	1	0	0	1	2	1	1	1	1	1	1	1	0	1	0	1	0	2	0	0	0	0	1	0	0	0	1	0	1	1	1	0	0	0
0	2	1	1	0	0	0	1	0	1	1	0	1	1	1	1	0	0	0	0	1	1	1	0	1	0	0	0	1	1	0	2	0	0	2	1	0	0	0	0	0
0	2	1	0	0	0	0	1	0	0	2	1	0	0	1	2	2	1	1	1	1	0	1	0	1	0	1	1	0	1	1	0	0	2	2	1	0	0	0	0	0
0	0	0	0	0	0	0	1	0	1	2	1	1	2	2	0	1	0	0	1	1	1	0	0	1	0	0	0	0	0	0	1	0	1	1	1	1	0	1	0	0
0	1	0	1	0	1	1	2	0	0	1	0	1	0	0	1	0	1	1	2	1	1	1	0	1	0	0	0	0	1	0	1	1	2	0	1	0	0	0	0	0
1	0	1	0	0	0	0	0	0	1	1	1	1	1	1	0	0	0	1	1	0	1	1	0	0	0	0	0	0	1	0	0	0	0	0	2	0	0	0	1	0
0	1	0	0	0	1	0	1	0	1	1	1	1	1	1	0	1	1	1	1	2	0	0	1	0	2	1	0	1	0	0	0	0	0	0	1	1	0	0	0	0
0	2	0	0	0	0	0	1	0	1	0	2	1	0	0	1	0	0	0	1	1	0	2	0	1	1	0	0	0	1	1	0	0	1	2	2	0	0	0	0	0
0	0	0	0	0	0	1	1	0	1	0	0	1	0	0	1	2	1	0	0	1	0	2	0	1	1	0	0	1	2	0	0	0	1	2	1	1	0	0	0	0
0	0	0	0	1	0	0	1	0	0	2	0	1	2	1	1	2	0	0	0	0	0	1	0	0	1	0	1	0	1	2	1	0	2	0	1	1	0	0	0	0
0	1	0	0	1	1	0	1	0	1	1	1	1	1	0	0	2	0	0	0	1	0	1	0	1	0	0	0	0	0	0	0	0	0	2	1	2	0	0	0	0
1	1	1	1	0	0	0	1	0	0	1	1	2	1	1	0	0	0	0	0	2	0	0	0	0	0	0	0	0	0	0	0	1	1	2	1	0	0	0	0	0
1	2	1	1	0	2	0	1	0	1	1	1	0	1	1	1	1	0	0	0	0	0	1	1	0	0	0	0	0	0	0	1	0	1	0	0	1	0	0	0	0
1	0	0	0	1	0	0	0	0	0	1	1	2	0	1	0	0	1	1	0	1	0	0	0	1	0	0	1	1	1	2	0	1	1	2	0	0	0	1	1	0
0	1	0	0	1	0	0	1	0	0	1	2	0	1	0	1	0	0	0	1	1	1	1	0	0	2	1	2	1	0	2	1	0	1	1	0	0	0	0	0	0
0	1	0	0	1	0	1	0	0	1	0	0	0	2	1	1	0	0	0	0	1	0	2	0	1	0	0	0	0	0	1	1	1	0	0	0	0	0	0	0	0
0	1	0	0	0	0	0	0	0	0	0	1	0	1	0	0	1	0	0	0	0	0	1	0	1	0	0	0	1	1	1	0	0	0	0	0	0	0	0	0	0
0	1	0	1	1	1	1	0	0	0	1	0	2	1	1	0	0	1	1	0	0	0	0	0	0	0	0	0	1	0	0	0	0	1	0	0	0	0	0	0	0
0	0	0	0	0	0	0	2	0	0	1	0	0	0	1	0	0	0	1	0	1	1	2	1	2	0	0	1	0	1	1	0	0	1	1	1	1	0	0	0	0
1	0	1	1	0	0	0	0	0	0	0	2	1	2	0	1	1	0	1	0	1	1	0	0	0	0	0	0	0	1	0	1	0	0	0	1	1	0	0	0	0
1	1	0	0	1	0	0	0	0	1	1	1	0	2	1	2	0	1	0	0	2	1	2	1	1	1	0	1	0	1	1	0	0	1	1	1	1	0	0	0	0
1	1	0	0	0	0	1	1	0	0	1	1	1	2	0	0	1	0	0	0	2	2	0	0	0	2	0	0	0	1	1	0	0	0	1	1	0	0	0	0	0
0	2	0	0	0	0	0	1	0	1	1	2	2	1	1	0	0	1	0	0	1	0	2	2	1	2	0	0	0	2	2	0	0	1	2	0	0	0	1	1	0
0	1	0	1	0	0	0	2	0	0	0	2	1	0	1	0	1	1	1	0	2	0	1	0	0	1	0	0	0	0	0	1	0	1	0	1	0	0	0	0	0
0	1	0	0	1	0	0	1	0	1	2	0	2	0	2	0	1	0	0	0	2	0	1	0	1	0	0	0	0	1	0	0	0	0	1	2	0	0	0	0	0
1	1	1	0	0	0	0	0	0	0	2	1	0	1	2	1	0	0	0	0	1	0	0	0	0	0	0	0	0	0	2	0	0	2	0	0	0	0	1	1	0
0	1	0	1	0	0	1	2	0	0	1	2	0	1	1	0	0	0	1	0	1	1	0	1	0	0	0	0	0	2	0	0	0	1	1	1	1	0	1	1	0
0	1	0	0	1	0	0	0	0	0	1	0	2	1	2	0	1	1	0	1	0	0	0	1	0	2	0	0	0	0	0	0	1	0	0	2	2	0	0	0	0
0	1	1	0	0	0	1	2	0	0	2	1	1	0	1	0	0	1	0	0	0	0	0	0	0	0	0	0	1	1	1	1	1	1	1	1	1	0	1	1	0
1	2	1	0	0	0	0	1	0	0	1	1	1	1	1	0	1	0	1	0	0	0	0	0	0	0	0	0	0	2	0	0	0	0	1	2	1	0	0	0	0
1	1	0	0	0	0	1	2	0	1	1	2	1	0	1	0	2	0	1	2	2	0	0	0	0	0	0	0	1	0	0	0	1	2	1	0	1	0	1	0	0
0	0	0	1	1	0	0	2	0	2	2	0	0	2	2	0	1	0	0	0	1	0	1	0	0	0	0	0	2	1	0	0	0	1	0	0	0	1	0	0	0
0	1	0	1	1	1	1	0	0	1	2	1	1	0	1	1	2	0	0	0	0	0	1	0	1	0	1	0	0	0	1	1	0	1	1	0	0	0	1	1	0
2	1	0	1	0	0	0	0	0	0	1	1	2	1	1	0	0	1	0	0	2	0	1	0	1	0	0	1	0	1	0	0	1	1	1	1	0	0	0	0	0
0	2	0	0	1	0	0	2	0	1	1	1	1	1	2	1	0	0	0	1	0	1	1	0	0	0	0	0	0	1	0	1	0	0	2	2	0	0	0	0	0
1	1	1	1	0	0	0	1	0	0	0	1	2	1	1	0	2	0	0	0	0	1	0	0	1	1	0	0	1	0	0	0	0	2	0	2	1	0	1	1	0
0	2	0	0	1	0	0	0	0	1	0	1	1	2	1	2	2	1	0	0	1	0	0	0	0	0	0	2	1	1	0	1	1	2	1	1	0	0	0	0	0
0	1	0	1	0	0	1	0	0	0	2	1	1	0	0	0	0	1	0	0	1	0	1	0	2	0	0	0	1	2	0	1	0	1	0	0	1	0	1	1	0
0	1	0	0	2	0	0	1	0	1	1	2	2	0	0	0	0	0	0	0	0	1	0	2	0	0	1	0	0	2	0	1	1	0	2	0	0	0	1	1	0
0	1	0	1	0	0	0	0	0	0	2	1	0	0	2	1	1	1	0	0	1	1	1	0	0	0	1	0	0	2	0	1	1	0	1	1	0	0	0	0	0
0	0	0	0	1	0	0	1	0	0	1	1	1	1	1	0	1	0	0	0	1	0	1	0	0	0	0	0	0	1	1	0	0	1	0	1	2	0	0	0	0
0	1	0	1	1	0	0	0	0	1	0	1	1	0	1	0	1	1	2	1	0	1	1	0	0	0	0	0	0	1	1	0	0	0	1	1	0	0	0	0	0
1	0	0	1	1	0	0	2	0	0	2	1	2	1	1	1	0	0	0	0	1	1	0	1	0	0	0	0	0	2	0	1	0	2	2	1	1	0	0	0	0
0	0	0	0	1	0	0	0	0	1	0	2	2	1	1	0	0	0	1	0	1	1	1	0	0	0	0	0	0	2	1	0	0	1	0	1	2	0	0	0	0
0	0	0	1	0	0	1	1	1	1	2	0	0	1	2	0	0	0	0	0	0	1	2	0	0	1	0	1	0	1	0	0	0	0	1	1	0	1	0	0	0
0	1	0	0	1	0	0	1	0	0	1	1	1	1	1	0	0	0	0	0	0	0	1	0	0	0	0	0	1	2	0	1	0	2	0	0	0	0	0	0	0
0	2	0	0	1	0	0	2	0	1	0	0	1	2	1	1	0	1	0	0	0	1	1	0	0	0	0	0	1	1	0	0	0	1	1	1	0	0	0	1	0
0	1	0	0	1	0	0	0	0	0	1	0	1	1	0	0	2	0	0	1	1	1	0	1	1	0	0	0	1	1	0	1	1	1	1	0	0	1	0	0	0
0	2	0	0	0	0	0	1	0	1	2	1	1	0	1	0	2	2	1	1	1	0	2	1	1	0	0	1	1	1	1	0	0	0	0	1	1	0	0	0	0
1	0	0	1	0	1	0	2	0	1	1	0	0	0	1	0	1	0	1	0	2	0	0	0	0	1	0	1	1	0	1	1	0	2	2	1	0	0	1	1	0
1	1	0	0	0	0	1	1	0	0	1	2	1	1	1	0	2	0	0	0	0	0	2	0	1	0	0	0	1	1	0	1	1	2	0	0	1	0	0	0	0
0	2	0	0	1	0	0	0	0	2	0	1	2	1	0	0	2	0	2	0	1	0	0	0	0	0	0	1	0	1	1	0	0	0	0	0	0	0	1	1	0
0	1	0	1	1	0	1	2	0	0	0	1	1	0	2	1	0	1	0	0	0	0	1	0	1	0	1	1	1	1	2	0	0	0	0	1	2	0	1	0	0
2	2	0	0	0	0	1	1	0	0	2	1	2	0	2	0	0	0	2	1	1	0	2	0	0	0	0	1	0	2	1	1	0	2	1	0	0	0	0	0	0
2	0	0	1	1	0	1	1	0	1	1	1	0	1	0	1	0	0	0	1	1	1	1	0	0	0	0	0	0	1	1	0	0	1	1	0	1	0	0	0	0
0	1	1	0	1	2	0	1	0	1	1	1	2	0	1	0	1	0	0	0	1	0	1	0	0	1	0	0	0	0	1	0	1	0	0	1	1	0	0	2	0
1	2	1	0	0	1	0	0	0	0	1	1	1	0	0	1	1	0	0	2	1	1	1	0	0	0	0	0	1	0	1	0	1	1	0	1	1	1	0	0	0
0	0	0	1	0	0	0	1	0	1	0	1	1	1	2	0	0	0	0	1	0	0	1	0	1	1	0	0	0	0	0	0	0	1	0	0	0	0	0	0	0
0	2	1	0	0	0	1	1	1	0	1	2	1	0	0	0	0	1	0	0	0	0	1	1	2	0	0	0	1	1	0	0	0	0	1	1	0	0	1	0	0
1	1	0	1	0	1	0	1	0	0	1	2	1	1	0	0	0	0	0	1	1	1	1	0	1	0	0	0	0	1	0	0	0	2	1	2	0	0	0	0	0
1	2	0	0	1	1	1	0	0	0	1	0	1	0	0	0	1	0	0	0	2	0	1	0	1	1	0	0	0	1	0	2	0	0	0	0	1	0	0	0	0
0	2	0	0	1	0	1	1	0	1	0	1	1	0	1	0	1	0	0	0	1	0	1	0	0	0	1	0	0	1	1	0	0	1	1	2	1	0	0	0	0
0	1	0	0	1	1	1	1	0	0	1	0	1	1	1	0	1	0	1	0	1	2	0	0	0	1	0	0	1	1	2	1	0	1	1	1	0	0	0	0	0
2	2	0	1	1	2	0	2	0	0	1	2	0	1	1	0	1	0	0	1	1	0	2	0	0	1	0	0	0	0	1	0	1	1	1	1	1	0	1	0	0
0	1	0	0	1	0	0	2	0	0	0	0	1	0	0	0	0	0	0	0	1	1	1	1	1	0	1	0	0	2	0	0	1	1	0	2	0	0	0	0	0
0	1	0	0	0	0	1	1	0	0	1	1	1	0	1	1	0	1	0	0	2	0	0	1	1	0	0	0	0	1	1	0	1	1	1	1	0	1	1	1	0
0	0	0	0	0	0	1	2	0	0	2	0	1	1	0	1	1	0	0	1	0	0	0	0	0	1	0	0	1	1	1	1	0	0	1	0	1	0	0	0	0
0	0	1	0	0	1	1	0	0	0	1	1	1	1	0	0	0	0	0	0	2	0	0	0	1	0	0	0	0	1	2	0	0	0	1	1	1	1	0	0	0
1	2	0	0	0	0	1	0	0	0	2	0	0	0	2	0	2	0	1	0	1	1	2	1	0	0	0	0	0	1	1	1	0	2	1	0	1	0	1	0	0
0	1	1	1	0	0	0	0	0	1	2	1	2	0	1	0	2	0	0	0	2	1	1	0	0	0	0	0	1	1	2	1	0	0	1	0	2	0	0	0	0
0	2	0	0	0	0	0	2	0	2	1	0	2	1	1	1	1	0	0	0	0	0	0	0	0	0	0	1	0	0	1	0	0	1	0	1	0	1	1	1	0
0	0	0	0	1	0	0	1	0	0	1	1	1	1	0	1	1	1	0	0	1	1	1	0	1	1	0	0	0	0	0	0	0	1	1	1	1	0	0	0	0
0	2	0	0	1	0	0	1	0	0	0	1	1	1	1	1	1	1	0	0	0	0	0	0	0	0	0	1	0	1	1	1	0	0	0	1	2	0	0	0	0
1	1	0	0	0	1	0	1	0	0	0	1	1	1	0	0	0	0	1	0	2	1	0	1	0	1	0	0	0	0	1	1	1	2	1	0	0	0	0	0	0
1	0	1	0	0	0	1	1	0	1	0	0	1	1	1	0	1	0	0	0	0	0	0	0	1	0	0	1	1	1	2	0	0	1	2	1	0	0	0	0	0
0	2	0	1	0	0	0	0	0	1	1	2	1	1	0	0	1	0	1	0	0	0	0	0	0	0	0	0	0	0	1	0	1	1	2	0	1	0	0	0	0
0	1	0	1	2	1	0	0	0	1	0	1	1	0	0	1	0	0	0	0	2	0	1	0	0	1	0	0	0	1	2	1	0	1	0	2	1	0	0	0	0
0	0	0	1	0	0	0	0	0	1	0	1	2	1	2	0	0	0	0	0	1	0	1	0	0	0	0	0	1	1	1	0	0	0	1	2	0	0	0	0	0
1	2	0	0	1	0	0	1	0	0	0	1	0	0	1	0	1	0	0	1	1	0	1	0	1	0	0	0	2	2	0	0	0	2	0	0	0	1	0	0	0
0	2	1	0	0	0	0	0	0	1	1	0	1	0	0	0	1	0	1	1	1	0	1	0	1	0	0	0	0	1	2	0	1	0	1	2	1	0	0	1	0
0	1	0	0	1	0	0	1	0	0	1	1	0	0	1	1	1	0	0	0	0	0	2	0	0	0	0	0	0	0	0	1	1	1	1	0	0	0	0	0	0
0	1	0	1	1	2	1	1	0	2	1	0	1	0	1	0	0	0	1	0	2	0	0	0	0	0	0	0	1	1	1	0	0	1	1	0	0	0	0	0	0
1	1	0	0	1	0	1	1	0	1	1	1	0	0	1	1	2	0	0	1	1	1	1	0	0	1	0	0	1	1	1	0	0	0	0	1	0	0	1	1	0
1	0	0	0	1	0	0	0	0	0	1	2	2	0	0	0	1	0	0	0	1	1	1	0	2	1	0	0	2	1	0	1	0	2	0	0	0	0	0	0	0
0	0	1	1	0	2	0	1	0	1	1	0	1	0	2	1	0	0	0	0	1	0	0	0	1	0	0	0	1	1	0	1	0	2	0	1	0	0	0	0	0
0	2	0	0	0	0	0	2	0	0	2	1	1	1	1	1	0	2	0	0	2	1	2	0	0	1	0	0	1	0	1	1	0	1	0	1	0	1	0	0	0
0	1	1	0	1	0	1	0	0	1	1	1	2	0	1	0	0	1	1	0	2	0	1	1	0	0	0	0	0	0	0	1	0	1	0	0	0	0	0	0	0
1	1	0	0	0	0	2	1	0	0	1	1	1	2	0	0	2	0	1	0	1	0	1	1	2	1	0	1	1	0	1	0	1	0	1	0	1	0	1	1	0
1	2	0	1	0	0	1	2	0	0	1	0	2	2	1	0	1	0	0	0	1	1	2	0	1	1	0	0	0	2	0	0	0	1	1	1	0	0	0	0	0
0	0	0	0	0	0	0	1	0	1	2	1	2	0	1	1	1	0	0	0	2	0	1	0	0	0	0	0	1	1	0	0	0	0	2	1	0	0	0	0	0
0	0	0	0	1	1	1	1	0	0	1	1	1	1	1	0	0	0	0	0	2	1	1	0	0	2	0	0	0	1	0	2	0	1	0	0	1	0	0	0	0
1	1	1	0	1	0	0	2	0	0	1	0	0	1	1	0	1	1	0	0	0	0	2	0	1	0	0	0	0	2	1	0	0	2	0	2	0	0	0	0	0
1	1	0	0	1	0	0	1	0	0	0	0	1	0	1	0	1	1	1	1	1	0	1	1	0	0	0	0	1	2	0	0	0	1	2	0	1	0	0	0	0
1	1	1	0	0	0	1	1	0	0	1	0	0	0	1	1	2	0	1	1	1	0	0	0	0	1	1	0	1	0	1	0	0	0	0	0	0	0	0	0	0
0	0	0	0	0	0	1	1	0	0	1	1	2	0	0	1	0	0	1	0	1	0	1	0	1	0	0	0	1	0	0	0	0	1	2	1	0	0	0	0	0
0	1	0	0	1	0	0	0	0	0	2	1	2	1	0	1	0	1	0	0	2	1	1	1	1	1	0	0	0	0	0	0	0	0	1	1	0	0	0	0	0
0	1	0	0	0	0	1	0	0	1	0	1	1	1	0	0	1	0	0	2	1	1	2	0	0	0	0	0	0	0	0	0	1	1	0	1	1	0	0	0	0
1	1	0	1	1	0	0	0	0	0	1	1	1	1	2	1	1	0	0	0	1	0	1	0	0	0	0	0	1	0	0	0	1	1	0	1	2	0	0	0	0
0	2	0	0	0	0	0	1	0	1	1	0	1	0	0	0	1	0	0	0	2	0	1	0	1	0	0	0	1	1	2	0	0	1	2	1	0	0	0	0	0
0	2	2	0	0	0	0	1	0	1	1	2	2	0	0	1	1	0	1	0	0	0	0	0	0	1	0	0	0	1	1	1	2	1	1	1	0	0	0	0	0
1	2	0	1	0	0	0	1	0	0	1	0	2	2	0	0	1	1	0	1	1	2	1	0	0	0	0	1	1	1	1	1	0	0	0	1	0	0	0	0	0
0	0	1	0	1	0	1	1	0	0	1	1	0	1	0	2	0	1	0	1	1	1	2	0	0	0	0	0	0	2	1	0	0	2	0	2	1	0	0	0	0
0	2	0	0	0	0	0	1	0	1	2	2	0	2	0	1	0	0	0	0	1	1	2	0	0	0	0	0	0	2	0	0	0	1	1	1	0	0	1	0	0
0	2	0	0	1	0	0	1	0	0	0	1	1	1	1	0	2	2	0	0	0	1	1	0	2	0	0	1	0	1	1	0	0	0	0	0	1	1	0	0	0
1	2	0	0	1	0	0	1	0	1	2	1	2	1	2	0	1	0	0	0	1	0	2	0	0	0	0	1	0	2	0	0	0	0	0	2	1	1	0	0	0
0	0	0	0	2	1	0	1	0	1	1	2	2	0	0	1	1	0	1	0	1	0	1	1	0	1	0	0	0	2	0	0	0	1	1	1	1	1	0	0	0
0	2	1	0	1	0	1	1	0	1	0	2	1	1	2	0	0	0	1	0	0	0	0	0	0	0	0	1	0	1	0	0	0	1	0	0	0	0	0	0	0
0	0	1	0	0	2	1	1	0	1	1	0	1	1	1	0	0	0	0	0	1	0	1	0	1	1	0	0	0	2	0	0	0	0	0	1	0	0	1	1	0
0	1	0	0	0	1	1	0	0	0	2	0	1	1	0	0	0	1	0	0	0	0	0	0	1	0	0	0	1	1	0	0	0	2	0	0	1	1	0	0	0
1	2	0	0	0	1	0	1	0	0	1	1	0	1	1	0	2	0	0	0	2	0	1	1	0	0	0	0	0	0	0	1	0	0	0	1	1	0	0	0	0
1	1	0	0	0	0	1	1	0	0	2	0	0	0	1	0	1	0	0	0	0	0	1	0	0	2	0	0	1	1	1	0	0	1	1	0	1	1	0	0	0
1	0	0	0	1	1	0	2	0	1	1	2	1	0	0	0	0	0	0	0	2	0	2	0	1	0	0	0	0	1	0	0	0	0	2	0	0	0	0	1	0
1	1	0	1	0	0	2	0	0	0	0	2	0	1	0	1	1	0	0	0	0	0	0	1	1	0	0	0	0	0	0	0	0	1	0	2	1	0	0	0	0
0	1	0	0	0	0	0	0	0	0	1	0	0	1	1	1	1	0	0	1	1	0	0	0	1	1	0	0	1	1	2	0	0	2	1	1	0	0	1	1	0
0	1	0	1	1	0	0	1	0	0	2	0	1	1	0	0	0	0	0	1	1	0	1	0	1	1	0	0	0	2	0	0	0	1	0	0	1	0	1	1	0
0	0	0	1	0	0	0	1	0	0	2	1	0	0	0	0	1	1	1	1	2	0	0	0	1	0	0	1	0	1	1	0	0	0	0	2	0	0	0	0	0
0	2	1	0	0	0	1	0	0	0	0	1	1	0	0	0	1	0	1	1	0	1	0	0	0	2	0	0	0	1	1	1	0	0	2	1	1	0	0	0	0
2	1	0	0	0	1	1	2	1	0	2	0	1	0	0	1	0	0	0	1	1	0	1	1	2	0	0	0	0	1	1	0	0	2	2	1	1	0	0	0	0
1	1	0	1	1	0	0	1	0	1	1	2	2	1	0	1	2	0	1	0	0	1	2	0	0	0	0	1	0	2	2	1	0	1	2	1	1	1	0	0	0
1	2	1	0	0	0	0	1	1	0	2	1	2	0	0	0	1	0	0	0	0	1	1	0	0	1	0	0	1	0	0	0	0	1	0	1	1	0	0	0	0
0	1	0	0	0	0	0	1	0	0	1	1	0	0	0	0	1	0	0	0	0	0	2	0	1	0	0	0	1	1	0	0	0	1	0	0	0	0	0	0	0
0	1	0	1	0	0	1	1	0	0	1	0	1	1	0	0	1	0	1	1	1	0	1	0	0	0	0	0	0	1	0	0	0	2	0	0	0	0	0	0	0
1	1	0	2	0	0	0	1	0	1	1	1	1	0	1	1	1	0	1	1	2	0	2	0	0	2	0	0	0	2	0	1	0	1	0	2	0	0	0	0	0
0	1	0	0	0	0	0	2	0	0	1	1	2	1	2	0	1	0	0	0	1	1	0	0	0	0	1	1	0	1	0	1	0	1	1	0	1	0	0	0	0
0	0	1	0	0	0	0	1	0	0	1	0	0	1	1	2	1	0	0	1	1	0	2	1	1	1	0	1	0	1	0	0	0	1	1	1	2	0	0	0	0
0	0	0	1	0	1	1	1	0	0	2	0	1	0	0	1	0	0	0	2	0	0	1	0	0	0	0	0	1	1	1	0	0	1	1	0	1	0	0	0	0
0	1	0	0	0	0	0	0	1	0	0	2	2	2	1	1	1	1	1	1	1	0	0	0	1	0	0	0	0	0	1	0	0	1	0	2	0	0	0	0	0
0	1	0	0	1	0	0	0	0	1	0	2	0	0	0	1	0	0	0	0	1	1	1	0	0	0	0	0	0	0	2	0	0	2	2	0	0	0	0	0	0
2	1	1	1	0	1	0	1	0	0	2	1	1	1	1	0	1	1	0	0	1	0	1	0	0	0	0	1	0	1	0	0	0	1	1	0	1	0	1	1	0
0	0	0	0	0	0	1	0	0	0	0	2	1	1	1	0	0	1	0	1	1	0	0	0	0	1	0	0	0	0	1	0	0	0	1	1	1	0	0	0	0
1	1	1	0	1	1	0	1	0	0	0	1	1	1	1	2	1	0	0	0	0	1	0	0	0	0	0	0	0	2	1	0	1	1	0	0	1	0	0	1	0
1	1	0	1	1	0	0	1	0	0	1	2	0	1	1	1	0	0	0	0	2	0	1	0	0	0	0	0	0	1	1	0	0	0	1	0	1	1	0	0	0
0	1	0	0	0	1	1	2	0	1	2	0	2	0	1	1	1	0	0	0	2	0	0	0	0	1	0	0	1	2	1	0	0	0	2	1	1	1	1	1	0
0	1	0	1	2	0	0	1	0	2	1	1	2	0	1	0	1	1	0	1	1	0	1	0	0	0	0	0	0	1	0	0	0	2	0	1	1	1	1	1	0
0	0	0	1	0	0	0	1	0	0	2	1	2	1	1	0	2	1	0	0	1	0	0	0	0	1	0	0	0	1	0	0	0	0	2	0	0	0	0	0	0
0	1	0	1	0	0	1	0	0	1	1	1	1	1	0	0	1	1	0	0	1	0	0	0	2	0	0	0	1	0	0	0	0	2	0	1	0	0	1	1	0
0	2	0	0	1	0	0	2	0	1	0	1	2	1	2	0	1	1	1	0	2	1	1	0	0	1	0	0	0	1	0	1	0	0	0	1	0	1	0	0	0
1	1	0	0	0	1	0	2	0	0	1	0	1	1	1	0	2	0	0	0	1	0	1	0	0	0	0	1	0	0	0	0	0	0	0	0	0	1	0	0	0
0	1	0	0	1	0	0	0	1	0	1	1	1	2	1	0	0	0	0	1	1	0	0	0	1	0	0	0	0	2	0	1	0	0	1	0	0	0	0	0	0
1	1	0	0	0	1	1	0	0	1	2	1	1	1	0	0	0	0	0	0	0	0	2	0	0	0	0	1	0	1	0	0	1	1	0	1	0	0	1	2	0
0	1	2	0	0	0	2	1	0	1	2	1	0	2	1	0	1	0	0	0	1	0	1	0	1	1	0	0	0	1	1	1	0	0	0	1	1	0	0	0	0
2	2	0	0	0	1	0	1	0	1	1	1	0	1	0	0	0	0	1	1	1	0	2	0	0	0	0	0	1	2	0	0	0	1	0	0	0	1	0	0	0
0	1	0	0	1	0	0	0	0	0	1	1	1	1	2	1	1	0	0	0	0	0	1	0	0	0	0	0	0	1	0	0	0	1	1	1	0	0	1	1	0
1	1	0	0	1	0	1	1	0	0	0	0	2	2	0	0	1	0	0	0	0	0	2	0	0	0	0	0	0	2	2	0	0	1	0	1	2	0	1	1	0
0	2	0	0	0	0	1	1	0	1	1	1	1	1	1	0	0	0	0	0	2	0	0	0	1	1	0	1	1	1	1	0	0	0	1	2	0	0	1	2	0
1	1	0	1	0	0	0	1	0	1	1	1	2	0	0	0	1	0	1	0	1	0	1	0	0	1	0	0	1	1	1	1	1	2	1	0	1	0	0	0	0
0	1	0	0	1	1	0	1	0	0	2	2	0	2	0	1	1	0	0	0	1	1	1	0	2	0	0	0	0	0	0	0	0	1	2	1	1	0	1	1	0
1	1	0	0	0	0	0	2	0	0	2	1	1	0	0	0	2	1	0	0	1	1	1	0	0	0	0	0	0	1	1	0	0	1	0	0	1	0	0	0	0
0	1	1	1	0	0	0	0	0	0	1	1	2	1	1	2	1	0	2	0	1	1	1	1	0	1	0	0	1	0	1	0	0	2	1	0	0	1	0	0	0
0	1	2	0	0	0	2	0	0	0	0	0	0	1	0	0	1	0	0	1	1	0	0	1	1	1	0	0	0	2	0	0	1	1	2	1	0	0	0	0	0
0	0	0	0	0	0	0	0	0	1	0	1	1	1	0	0	2	0	0	0	2	0	0	1	1	0	0	0	1	2	1	0	0	1	0	0	1	0	1	1	0
0	2	0	1	0	0	1	2	0	1	0	1	2	2	0	0	0	1	0	1	1	0	1	0	1	1	0	1	0	0	1	0	0	1	1	0	1	1	1	1	0
1	0	0	2	1	0	1	2	0	1	2	0	0	1	0	0	0	0	0	1	2	0	1	0	0	2	0	0	0	1	0	1	0	0	1	0	1	0	0	0	0
0	1	0	0	0	1	0	1	0	1	0	0	0	0	1	0	2	0	0	0	1	0	1	0	0	0	0	1	0	1	0	1	0	1	2	2	1	0	0	0	0
0	1	0	0	0	0	0	0	0	0	2	2	1	2	1	1	0	0	0	0	2	1	0	1	0	0	1	1	1	1	1	2	0	1	0	1	1	0	0	0	0
0	2	0	0	1	0	1	1	1	1	2	2	1	1	1	0	0	2	1	0	1	0	1	0	1	0	0	0	0	0	2	1	1	2	0	2	0	0	0	0	0
0	2	1	1	0	0	0	0	0	1	1	0	0	0	0	1	2	1	0	0	2	0	1	0	0	0	0	0	1	0	0	0	1	1	1	1	2	0	1	1	0
0	0	0	0	0	1	0	0	1	2	0	0	0	0	1	1	1	1	0	0	0	0	1	0	1	0	0	0	1	2	1	0	0	0	2	0	1	0	1	1	0
1	0	0	0	1	0	0	0	0	0	2	1	1	1	1	1	2	0	0	0	0	1	0	1	1	0	0	0	1	0	0	0	0	1	0	2	0	0	0	0	0
1	1	0	1	0	0	1	1	0	1	2	0	1	0	1	2	2	0	1	0	0	0	1	0	0	0	0	0	1	0	1	0	0	0	0	0	1	0	0	0	0
1	0	2	0	0	0	1	1	0	1	2	0	1	0	0	1	1	0	0	1	1	0	2	0	0	0	0	0	1	0	0	1	1	1	1	1	1	0	1	1	0
1	1	0	0	0	0	0	0	0	0	1	1	2	1	0	0	1	0	0	0	0	0	0	0	0	0	0	0	0	1	1	0	1	2	1	0	0	0	0	0	0
1	1	0	0	0	0	0	1	1	1	0	0	1	2	2	0	0	0	0	0	2	1	0	0	1	1	0	0	0	0	1	0	0	0	0	1	1	0	0	0	0
0	1	0	0	0	1	0	1	0	0	0	0	2	1	1	0	0	1	0	0	1	0	1	0	1	0	0	1	0	0	0	0	0	1	0	1	0	0	0	0	0
0	1	0	0	0	1	0	0	0	1	1	1	1	1	2	2	1	0	0	1	0	0	2	0	0	0	0	0	1	1	1	0	0	1	1	1	1	0	1	1	0
0	0	0	1	1	0	1	1	0	0	1	0	0	1	1	0	1	0	1	0	2	0	0	0	1	0	1	0	0	1	1	0	0	0	2	2	0	0	1	1	0
1	0	1	1	0	0	0	0	0	1	1	2	1	0	0	0	2	0	1	1	1	0	2	1	1	0	0	1	1	1	1	0	0	1	0	1	1	0	0	0	0
2	1	0	0	1	1	0	1	0	1	0	1	0	2	0	0	0	1	0	1	1	0	0	0	1	0	0	0	1	1	2	0	0	2	0	1	1	0	0	0	0
0	2	0	0	0	0	0	1	0	0	0	0	1	1	1	1	1	0	1	0	0	0	1	0	0	0	0	2	1	1	2	0	0	1	1	0	0	0	0	0	0
1	2	0	1	0	0	2	1	0	1	0	0	0	1	2	0	0	0	1	0	0	1	1	1	0	0	0	1	1	2	1	0	0	0	1	1	0	1	0	0	0
0	1	1	1	0	0	0	1	0	1	0	1	0	1	0	1	2	0	1	0	2	0	1	0	0	2	0	0	1	2	1	0	0	0	1	1	1	0	0	0	0
0	2	0	0	0	0	1	2	1	1	1	1	0	0	1	0	2	0	1	0	1	0	1	0	0	1	0	0	1	2	0	0	0	0	1	0	0	0	0	0	0
1	0	0	0	0	1	0	0	0	0	1	0	2	1	0	2	0	1	0	0	1	1	0	0	0	0	0	0	1	1	1	0	1	1	0	2	1	1	0	0	0
2	1	0	0	0	2	1	0	0	0	2	1	2	0	1	0	0	0	0	1	1	1	0	0	0	0	0	0	0	1	0	1	0	2	0	0	0	0	0	0	0
0	0	0	0	1	0	0	0	0	2	1	1	1	1	1	1	1	1	0	1	2	0	2	0	0	0	0	0	1	0	0	0	0	0	1	1	1	0	0	0	0
0	1	0	1	1	0	0	1	0	1	2	2	0	1	0	0	1	0	0	0	0	0	0	0	1	1	1	0	1	1	1	0	0	1	0	0	2	1	0	0	0
0	0	0	0	0	0	1	2	0	0	0	1	0	0	0	1	1	0	0	1	1	0	0	1	1	0	0	0	0	0	0	0	0	2	1	0	1	0	0	0	0
1	1	1	1	0	0	1	0	0	1	2	0	1	1	1	0	1	0	1	0	1	0	2	0	0	0	0	0	0	0	0	1	0	0	1	1	0	0	0	0	0
2	1	0	0	1	0	1	1	0	0	2	2	1	0	1	2	0	1	0	2	0	0	0	0	0	0	0	0	0	2	0	1	0	0	1	1	0	0	0	0	0
2	1	0	1	0	1	0	0	0	0	1	1	0	1	1	0	1	0	0	0	1	0	1	0	0	1	0	0	0	1	1	0	1	0	0	0	1	1	0	0	0
0	1	1	0	0	1	0	1	0	1	2	1	0	1	1	0	0	0	1	1	0	1	1	0	1	0	0	0	0	0	2	0	0	1	0	1	0	0	0	0	0
0	2	0	0	1	0	1	0	0	0	2	1	1	0	0	0	0	1	2	0	1	0	1	0	0	0	0	0	0	0	0	0	0	1	0	1	0	0	0	0	0
1	0	0	1	0	0	0	1	0	0	1	1	1	1	0	1	1	0	0	0	0	0	1	1	1	0	0	0	0	0	0	0	1	1	1	0	0	0	0	0	0
2	1	0	1	1	0	1	0	0	0	0	0	0	1	1	0	0	0	0	0	1	0	2	0	0	1	0	0	2	1	0	1	1	0	2	2	0	0	1	1	0
0	1	0	1	0	0	0	0	0	1	1	2	0	2	2	2	0	0	0	1	0	1	1	0	1	0	0	0	0	1	0	1	1	0	0	1	0	0	1	1	0
0	2	0	0	0	0	0	1	0	1	1	1	1	1	0	2	0	0	0	0	2	1	0	0	0	0	0	0	1	1	0	0	0	1	2	0	1	0	0	0	0
2	0	1	0	0	0	1	1	0	0	2	1	1	1	1	0	0	0	0	0	2	1	0	0	1	0	0	0	0	0	0	1	0	2	0	1	0	0	0	0	0
1	2	0	0	0	1	1	1	0	0	1	1	0	2	0	0	1	1	1	0	1	2	0	0	0	0	1	0	1	1	0	0	0	1	1	0	0	0	0	0	0
0	2	0	0	0	0	0	2	0	2	1	0	1	0	1	0	1	0	0	1	2	1	1	0	2	0	0	0	1	1	0	1	0	1	1	0	0	0	1	1	0
0	0	0	0	1	0	1	1	0	2	0	1	2	0	0	2	2	0	1	1	2	1	2	0	0	0	0	0	1	1	1	0	0	0	1	1	1	1	1	1	0
0	2	0	0	1	0	0	2	0	2	0	2	1	0	0	0	1	1	1	0	1	0	0	1	0	0	0	0	0	1	1	0	0	1	0	0	0	0	0	0	0
1	2	0	1	0	2	0	1	0	0	0	0	1	0	0	1	1	0	0	0	0	0	1	0	0	0	0	0	0	1	1	0	0	2	0	1	0	0	0	0	0
0	2	0	1	0	1	0	0	0	0	1	1	2	0	1	0	2	0	0	1	0	0	0	0	0	1	0	1	0	1	1	0	0	0	2	0	0	1	0	0	0
1	1	0	1	0	1	1	0	0	1	1	1	1	1	1	1	1	0	0	0	1	0	0	1	0	0	0	0	0	1	0	2	0	0	1	1	1	0	1	0	0
0	0	0	1	1	0	0	1	0	1	2	0	0	0	0	1	0	0	0	0	1	0	1	0	0	1	0	0	0	0	1	2	0	2	2	1	0	1	0	0	0
0	1	0	1	1	0	1	1	0	0	2	1	0	1	0	0	2	0	0	0	1	0	1	0	0	0	0	0	0	0	1	0	0	2	0	1	1	0	1	1	0
0	1	0	1	1	0	0	0	0	0	2	1	0	0	1	1	1	1	0	1	1	0	0	0	0	1	0	0	2	1	0	0	1	0	0	1	1	0	1	0	0
0	1	0	0	1	0	1	1	0	1	1	0	1	0	0	1	2	0	1	0	1	0	2	0	1	0	0	2	1	2	0	0	0	1	1	1	0	0	0	0	0
1	0	0	0	0	0	0	0	0	0	0	1	0	1	0	0	0	0	0	1	1	0	2	0	1	0	0	0	1	0	1	1	0	0	0	1	0	0	0	0	0
0	0	1	1	1	1	0	1	0	1	1	2	1	1	1	1	0	0	1	0	2	0	1	0	0	0	0	1	0	1	1	0	0	1	1	0	1	0	0	0	0
0	0	0	2	0	0	0	1	1	0	1	1	1	1	1	0	1	1	1	0	0	1	0	0	0	0	0	0	0	0	0	1	0	0	0	0	0	0	0	0	0
1	0	0	0	1	0	0	1	0	0	2	0	1	1	0	0	1	0	1	0	0	0	2	0	0	0	0	1	0	0	0	1	0	1	0	0	0	0	0	0	0
0	1	0	1	0	0	1	0	0	0	2	1	1	0	1	1	1	1	1	1	2	1	1	0	0	1	0	0	0	1	0	1	0	1	0	1	0	0	0	0	0
0	0	0	0	0	0	0	1	0	0	0	0	1	0	0	0	0	0	0	0	2	0	1	2	2	0	1	0	1	2	0	0	1	1	1	1	2	0	0	0	0
0	1	0	0	1	1	2	1	0	1	1	2	2	0	0	0	1	0	0	0	0	0	0	1	0	1	0	0	0	0	0	0	0	2	1	1	1	0	0	0	0
0	1	0	0	1	1	0	1	0	0	1	1	1	1	1	0	0	1	0	0	1	0	0	0	0	1	0	0	0	0	1	0	0	2	1	0	1	0	0	0	0
1	0	0	0	1	1	1	1	0	0	2	0	0	1	1	1	1	0	0	0	1	0	0	0	0	1	0	0	1	1	1	1	0	1	1	1	0	0	1	1	0
0	2	0	0	1	1	1	0	0	0	1	1	1	0	0	0	1	0	1	0	1	0	1	0	1	0	0	0	0	1	0	1	0	2	1	1	1	0	1	1	0
1	1	0	0	0	0	0	2	0	0	1	2	1	1	1	0	2	1	1	1	1	2	0	0	1	1	1	0	0	1	1	0	0	0	1	2	0	0	0	0	0
0	2	0	0	0	1	1	1	0	0	2	0	1	0	0	1	1	0	0	0	1	2	1	0	0	0	0	0	0	2	0	0	0	2	1	1	0	0	1	1	0
0	0	0	0	0	0	2	0	0	0	1	2	1	1	1	1	1	0	1	0	1	0	1	0	1	0	0	0	0	1	0	2	0	2	0	0	0	0	0	0	0
0	1	2	0	0	0	0	0	0	0	1	1	1	2	1	1	1	0	0	0	1	0	1	0	0	0	0	0	0	1	0	0	0	0	0	0	0	0	0	0	0
1	1	0	0	0	1	0	2	0	0	1	1	2	1	1	0	2	1	0	1	0	0	0	1	0	0	0	0	0	0	2	0	0	1	1	0	0	0	0	0	0
0	2	1	1	1	1	0	2	0	1	0	2	1	0	1	1	1	1	0	0	0	1	1	0	1	1	0	0	0	1	1	0	1	0	0	1	0	0	0	0	0
0	0	0	0	0	0	1	1	0	1	1	1	0	1	1	0	1	0	0	1	1	0	1	1	1	1	0	0	0	0	0	0	0	0	1	0	0	0	1	1	0
1	0	0	1	1	0	0	2	0	0	0	2	0	2	1	0	0	0	0	0	1	0	1	0	1	0	0	0	1	2	1	0	0	1	0	1	1	0	1	1	0
0	1	0	1	0	0	0	0	0	0	2	1	2	2	1	0	0	0	2	0	1	0	1	0	0	0	0	0	1	2	1	0	0	2	1	0	0	0	0	0	0
1	1	0	0	1	1	1	1	0	0	1	1	1	1	1	0	2	0	0	0	1	0	2	0	0	1	0	1	0	1	0	1	0	1	0	1	0	0	0	0	0
0	2	0	0	1	0	0	1	0	0	0	0	0	2	0	1	1	0	0	0	0	0	0	0	0	1	1	0	2	1	1	0	1	0	1	0	1	0	1	1	0
0	1	0	0	1	0	0	1	0	0	1	1	1	0	1	0	0	1	1	0	2	0	1	1	0	1	0	1	0	0	0	0	0	0	1	1	1	0	0	0	0
0	0	0	0	2	0	1	0	0	1	1	1	2	1	0	0	0	0	0	0	0	0	1	1	0	0	0	0	2	0	1	0	0	1	1	2	0	0	0	0	0
0	1	0	0	0	0	1	1	1	1	1	0	2	0	2	0	0	0	1	0	2	1	0	0	0	0	0	0	1	0	1	1	0	0	0	0	2	0	0	1	0
0	1	1	1	0	1	0	1	0	0	2	1	1	1	0	0	0	0	0	1	0	0	0	0	0	0	1	0	2	1	1	1	0	0	0	1	0	0	0	0	0
0	1	0	0	0	1	0	2	0	0	1	0	1	2	1	0	2	1	0	0	2	1	1	0	1	0	0	0	1	1	0	0	0	2	0	0	1	0	0	0	0
0	1	0	1	0	0	0	2	0	0	2	0	0	0	2	0	1	0	1	0	1	0	0	1	0	0	0	0	0	1	0	0	0	0	0	0	0	0	1	1	0
2	1	0	0	0	0	1	0	0	0	2	1	0	0	0	2	0	0	0	1	0	0	0	1	0	0	0	1	1	1	0	0	0	1	0	0	1	0	0	0	0
0	0	1	0	1	0	1	1	0	1	0	2	2	0	0	0	0	0	0	0	1	1	0	0	1	2	0	1	0	0	1	0	0	1	1	1	1	0	0	0	0
1	1	0	0	1	0	0	1	0	0	2	1	1	1	0	0	2	1	0	0	1	0	0	0	0	0	0	1	0	0	0	0	0	0	1	0	2	0	0	0	0
0	0	0	1	0	0	0	1	0	1	1	2	0	1	1	0	1	0	0	1	1	0	1	0	0	0	0	0	0	0	1	0	0	0	1	1	1	0	0	0	0
2	0	0	0	0	0	1	1	1	0	2	0	2	1	0	1	0	0	1	0	0	0	1	0	1	0	0	0	0	0	1	0	1	0	0	0	0	0	1	1	0
0	0	0	0	0	0	0	1	0	1	1	2	0	1	0	0	2	1	1	0	2	0	0	1	0	1	0	0	0	0	0	0	0	0	1	1	1	0	0	0	0
0	2	0	0	0	0	1	1	0	1	0	0	1	1	1	1	0	1	0	0	1	2	1	0	1	0	0	0	1	1	0	1	0	0	0	1	0	0	0	0	0
1	0	0	0	0	1	0	1	0	1	1	1	2	1	0	0	2	0	0	1	2	0	1	0	0	0	0	0	0	2	1	0	0	1	0	0	0	0	1	1	0
1	1	0	0	0	0	0	1	0	0	2	1	1	2	1	0	1	1	0	0	0	0	1	0	0	0	0	0	0	2	1	0	0	0	0	1	0	0	1	1	0
0	1	1	0	0	0	1	2	0	0	1	1	2	0	1	2	0	0	1	1	2	0	1	0	1	1	0	1	0	0	0	0	0	1	1	1	0	1	0	2	0
0	0	1	0	0	0	1	0	0	2	1	2	1	1	0	1	0	0	1	0	1	0	0	0	1	0	0	0	0	0	0	0	1	1	1	1	0	0	0	0	0
1	2	0	1	0	0	0	0	0	2	0	1	1	1	0	0	1	0	0	0	0	0	0	1	1	1	0	0	0	0	2	0	0	2	1	1	0	0	0	0	0
2	1	1	0	1	0	1	0	0	0	1	1	2	1	0	2	0	1	0	1	1	0	1	0	0	0	0	0	1	0	2	0	1	2	1	1	0	0	0	0	0
0	2	0	0	0	0	0	1	0	1	2	1	0	0	0	0	0	0	0	1	1	1	0	0	1	0	0	0	0	0	1	0	0	1	0	0	0	2	2	1	0
1	0	0	1	0	0	0	1	0	0	2	1	1	1	1	0	1	0	1	0	0	1	1	0	0	0	0	0	0	0	0	0	0	1	1	0	1	0	0	0	0
1	2	1	0	1	0	1	1	1	0	1	1	0	0	2	0	0	1	2	1	2	0	0	0	1	0	0	0	0	1	1	2	0	2	0	2	2	0	0	0	0
1	1	0	0	0	1	0	0	1	1	2	0	2	1	1	0	1	1	1	1	1	0	1	1	1	0	0	0	1	1	0	0	0	0	1	0	1	0	0	0	0
1	1	0	0	0	0	0	1	0	0	1	2	0	2	2	1	0	0	1	0	0	1	1	0	1	0	0	0	0	1	0	0	0	2	1	1	0	0	0	0	0
1	0	0	0	1	0	0	1	0	0	1	2	1	0	1	1	2	0	1	0	2	1	2	1	0	1	0	0	0	1	0	0	1	0	1	1	0	0	0	0	0
0	2	1	1	1	1	1	1	0	0	2	2	2	1	1	1	1	0	0	0	1	0	0	0	0	0	0	0	0	1	1	0	0	0	0	0	0	0	1	1	0
0	2	0	0	0	0	0	0	0	0	0	0	1	2	0	1	2	0	0	0	2	0	1	0	1	0	0	0	0	1	0	0	0	0	1	0	0	0	0	0	0
2	2	0	0	1	0	0	0	0	1	2	0	1	0	1	0	0	1	0	0	0	0	0	0	0	0	0	1	1	1	1	0	0	0	1	0	0	0	0	0	0
1	1	1	1	0	1	0	1	1	1	0	1	2	2	1	1	2	0	1	1	1	0	0	0	1	0	0	0	1	1	0	0	0	0	1	1	1	1	0	0	0
0	0	0	0	0	0	0	2	0	1	1	0	1	0	0	0	0	1	0	0	1	0	0	0	1	1	0	0	0	1	1	0	1	0	1	1	1	0	0	0	0
0	1	0	0	0	0	1	0	0	0	1	1	2	0	2	1	2	0	0	0	1	1	0	0	1	0	0	2	0	0	0	1	2	1	2	1	1	0	1	1	0
0	1	2	0	0	0	0	0	0	0	0	1	1	2	1	1	1	0	0	0	0	0	0	0	0	1	0	0	0	2	1	1	0	1	0	1	1	0	1	1	0
0	0	0	0	1	0	1	0	0	0	1	0	1	0	1	1	0	0	0	0	0	1	2	0	0	0	0	0	1	0	0	0	0	1	1	1	0	0	0	0	0
0	2	0	0	0	1	1	1	0	0	0	1	0	0	2	0	1	0	1	0	0	0	1	0	0	0	0	0	0	0	1	0	0	0	0	0	0	0	0	0	0
1	1	0	0	1	0	0	1	0	1	2	1	0	1	0	1	1	0	1	1	1	0	1	2	0	0	0	1	0	1	0	1	0	1	0	0	1	0	0	0	0
1	0	0	0	0	0	1	1	0	1	0	0	1	0	1	0	1	1	0	0	2	0	0	0	0	0	0	0	0	1	1	0	0	0	2	0	0	0	0	0	0
1	0	0	0	0	0	0	1	0	0	0	2	1	2	1	2	1	0	0	1	2	0	1	0	0	0	0	0	1	0	1	1	2	1	0	2	1	1	0	0	0
0	1	0	0	0	0	0	1	0	0	0	1	1	0	1	0	0	0	0	1	0	0	1	1	0	0	0	0	0	0	1	1	1	0	1	2	0	1	0	0	0
1	2	0	0	1	0	0	0	0	1	1	1	2	1	1	0	2	1	1	0	0	1	1	0	0	0	0	0	0	1	2	1	0	0	1	1	0	1	0	0	0
0	1	0	1	0	0	2	1	0	0	1	0	0	0	1	0	1	1	0	1	1	1	1	0	2	1	0	0	1	0	1	1	1	1	1	0	2	0	0	0	0
1	0	1	0	0	0	0	0	0	1	1	2	1	2	0	1	2	0	0	0	1	2	2	1	0	1	0	0	0	0	0	2	0	1	1	1	1	0	1	0	0
0	2	0	1	2	0	1	1	0	0	2	1	0	1	1	1	0	1	0	0	1	0	2	0	1	1	0	0	0	0	0	0	0	1	0	1	0	0	0	0	0
0	2	0	1	0	0	1	1	0	1	1	0	1	0	0	0	0	0	0	0	0	0	1	0	0	0	0	0	1	2	1	0	0	1	1	0	0	0	1	1	0
2	1	0	0	1	0	0	1	0	0	0	0	1	1	1	1	0	0	0	1	1	1	1	0	1	0	0	1	0	0	1	0	0	1	0	1	1	0	0	1	0
0	2	0	0	0	0	0	1	1	0	0	1	0	1	1	0	1	1	1	1	1	0	0	0	0	1	0	0	1	0	0	0	0	1	0	2	2	0	0	0	0
0	0	1	0	0	0	0	1	1	1	2	1	1	2	0	0	1	1	0	1	2	0	0	0	0	0	0	0	0	1	1	0	0	2	1	2	0	0	0	0	0
0	0	0	0	1	0	0	0	0	1	2	1	1	1	0	1	0	0	0	1	1	0	1	0	0	0	0	0	1	1	1	1	1	1	0	1	2	0	0	0	0
0	2	0	0	2	0	0	0	0	0	2	1	0	0	1	1	2	0	1	0	0	0	1	0	0	0	0	0	0	0	0	1	0	1	1	2	1	0	0	0	0
0	0	0	1	1	1	0	1	0	0	1	0	1	1	0	1	0	1	1	0	2	0	0	0	1	0	0	0	0	1	0	0	0	1	1	1	1	0	0	0	0
0	1	0	0	1	0	1	1	0	0	2	2	1	0	0	0	1	0	0	0	0	0	0	0	0	0	0	0	0	0	1	1	1	1	0	1	0	0	1	1	0
0	0	0	0	0	1	1	1	0	0	1	1	2	2	1	1	1	0	0	0	2	2	0	0	0	2	0	1	0	1	0	0	0	2	0	1	0	0	0	0	0
0	1	0	0	0	0	1	0	0	0	0	0	1	0	1	0	1	0	0	0	0	0	2	1	0	1	0	0	0	1	1	0	1	2	0	0	1	0	0	0	0
1	1	0	1	1	1	0	1	0	0	0	1	1	1	1	1	1	1	1	1	2	0	1	0	0	0	0	0	1	0	0	0	1	1	1	0	1	0	0	0	0
0	2	0	0	1	0	1	1	0	0	1	0	1	1	0	0	2	0	0	0	1	1	1	0	0	0	0	0	2	1	0	0	0	1	1	2	1	1	1	1	0
0	1	0	0	0	1	1	1	0	0	1	0	1	0	1	1	0	0	1	0	2	0	2	0	0	0	0	0	0	1	1	0	0	0	2	0	0	0	1	1	0
0	0	0	1	0	0	0	2	0	1	0	0	1	1	1	1	1	2	0	0	0	0	0	0	0	0	0	0	2	1	0	0	0	0	1	1	1	1	0	0	0
1	0	1	2	0	0	1	1	0	1	1	0	0	1	0	0	0	0	1	1	1	1	0	0	0	0	0	0	0	2	1	0	0	1	1	2	1	0	0	0	0
0	2	0	0	1	0	1	1	0	0	1	1	0	0	0	0	0	0	0	0	1	0	0	0	0	1	0	1	1	2	1	0	0	0	2	1	1	1	0	0	0
1	1	0	0	1	0	0	0	0	0	1	2	2	1	1	2	0	0	0	0	1	1	0	0	0	0	0	0	0	1	0	0	0	2	1	2	1	0	1	0	0
0	0	0	1	1	0	1	0	0	0	2	1	1	0	0	0	0	1	0	0	2	0	1	1	0	0	0	1	1	1	0	0	0	0	1	1	1	0	0	0	0
1	1	1	0	1	0	0	0	0	0	1	1	0	1	0	1	1	0	0	0	1	0	1	0	0	0	0	0	0	0	0	1	1	1	0	1	2	0	0	0	0
1	0	0	0	0	0	0	1	0	0	0	0	0	0	1	1	0	0	1	0	0	0	0	0	1	1	0	0	0	0	1	1	0	1	1	1	0	1	0	0	0
0	1	1	1	0	0	1	1	0	1	1	0	1	0	0	0	1	0	0	1	2	0	1	0	0	0	0	0	0	0	1	1	0	0	0	0	0	1	0	0	0
1	1	0	0	1	0	1	2	0	0	0	1	1	2	1	0	1	0	0	0	2	1	2	0	0	0	1	1	0	1	1	0	0	2	1	0	0	1	0	0	0
0	0	0	0	0	0	0	2	1	1	0	1	2	0	1	0	1	1	0	0	0	0	1	0	1	0	0	0	1	0	1	0	1	2	0	1	1	0	1	1	0
0	2	0	0	0	0	0	0	0	0	2	1	1	1	1	1	0	0	1	0	1	1	1	0	0	0	0	0	1	1	0	1	0	0	1	0	1	0	0	0	0
1	1	0	1	2	0	0	0	0	1	0	2	1	1	1	0	2	0	0	0	0	1	1	1	1	1	0	0	0	0	0	0	0	1	1	1	0	0	1	1	0
0	1	0	0	1	0	0	1	0	0	1	1	0	2	1	1	1	0	0	0	0	0	0	0	0	1	0	1	0	0	0	1	0	1	1	1	1	0	0	0	0
1	1	0	0	0	0	2	0	0	0	0	2	1	0	1	2	1	0	0	2	2	0	2	0	0	0	0	1	0	1	0	0	0	0	0	0	1	0	0	0	0
0	0	0	0	0	1	1	1	1	1	2	1	0	0	1	0	1	0	2	1	2	0	2	1	0	0	0	0	0	1	0	0	0	1	2	1	0	0	0	1	0
0	1	0	1	0	1	1	1	0	0	1	1	1	2	2	1	0	0	0	0	1	0	1	0	0	0	0	0	2	0	1	2	0	1	0	0	0	0	1	1	0
0	2	0	1	0	1	1	0	0	0	1	1	1	1	0	1	2	1	0	1	0	1	2	0	1	1	0	0	1	0	0	1	0	2	0	1	1	0	0	0	0
1	1	0	0	0	0	1	0	0	0	1	2	1	1	1	0	1	0	1	0	2	1	1	0	1	0	0	0	1	0	0	1	0	1	0	2	1	0	0	0	0
0	0	1	0	0	0	0	2	0	1	1	2	0	0	0	2	1	0	1	0	0	0	1	0	0	0	0	0	2	1	0	1	0	1	0	0	0	1	0	0	0
0	0	0	0	1	0	0	2	0	0	2	0	1	2	1	0	0	0	1	0	1	1	0	1	1	1	0	0	0	2	1	0	0	1	1	0	0	0	1	1	0
1	2	2	0	0	0	0	0	0	0	1	0	0	1	1	0	1	1	0	0	2	0	1	0	0	0	0	1	0	0	2	0	0	0	1	2	0	0	0	0	0
0	1	0	1	1	0	2	0	0	1	1	0	1	1	2	0	0	0	1	0	0	1	1	0	0	1	0	1	0	1	0	1	0	2	1	1	1	1	0	0	0
1	1	0	0	0	1	0	2	0	1	1	0	0	0	2	0	0	0	0	1	1	0	0	0	0	1	0	0	0	0	0	0	0	1	2	0	1	1	0	0	0
0	1	0	0	1	1	0	1	0	1	0	0	2	0	2	0	1	0	0	1	2	0	1	0	1	0	0	0	0	1	0	0	0	1	0	0	0	0	1	1	0
0	1	0	1	0	0	1	1	0	0	1	0	1	1	0	1	1	1	1	0	2	0	2	1	0	0	0	0	1	2	0	0	0	1	1	0	1	1	0	0	0
1	1	1	0	0	0	0	1	0	0	1	0	1	1	0	0	0	0	2	0	1	0	1	0	0	0	0	0	0	1	1	0	0	2	1	1	1	0	0	0	0
0	1	0	0	0	0	0	1	0	0	2	2	0	1	1	0	1	0	0	0	1	0	2	0	0	0	0	0	1	1	1	0	0	1	0	0	0	1	0	0	0
1	2	1	0	1	0	0	1	0	0	1	1	1	0	0	0	1	0	0	0	1	1	2	0	0	1	0	1	1	0	0	0	0	2	1	0	0	0	0	0	0
0	1	0	0	1	0	0	1	0	0	1	1	2	0	0	1	1	1	1	1	1	1	2	0	1	1	0	0	0	1	1	0	0	0	0	1	0	0	0	0	0
1	1	1	0	1	0	0	0	1	1	1	1	1	0	1	0	0	0	1	0	0	1	2	0	0	0	0	0	0	1	1	1	1	0	1	1	1	1	0	0	0
0	0	0	0	0	0	0	1	0	0	2	1	0	0	1	1	1	0	0	0	0	1	1	0	0	0	0	0	0	0	1	0	0	1	0	0	0	1	0	0	0
0	0	0	0	0	0	0	2	0	2	0	1	0	0	0	1	0	1	1	0	0	1	0	0	1	1	0	0	0	1	0	2	0	2	1	0	2	0	0	0	0
1	1	0	0	0	0	0	1	0	0	1	1	2	0	2	1	1	1	0	0	1	0	1	1	2	1	0	1	2	1	0	0	1	1	0	0	1	1	0	0	0
0	2	0	1	1	0	0	1	0	1	0	2	1	0	1	0	2	0	1	0	0	0	0	1	0	0	0	0	2	1	0	1	0	1	2	0	0	0	0	0	0
1	2	0	0	0	0	0	1	0	1	0	1	1	2	2	0	2	0	0	0	0	0	2	0	0	0	0	0	0	1	1	1	0	1	0	1	0	0	0	0	0
0	1	0	0	0	0	0	1	0	2	1	1	2	2	1	0	1	1	1	1	0	0	1	0	1	0	0	0	1	0	1	0	0	0	0	1	0	0	0	0	0
0	1	0	1	0	0	0	0	1	0	0	2	1	1	0	0	1	0	0	0	1	0	0	1	1	0	0	0	1	1	1	0	1	0	1	2	0	0	0	0	0
1	0	0	0	0	1	0	0	0	1	0	2	1	0	1	1	1	0	0	1	1	1	1	0	0	1	0	1	0	0	1	0	0	0	0	0	0	0	1	0	0
0	1	0	0	1	0	0	1	0	1	1	0	1	0	1	0	1	0	1	0	0	1	0	0	1	0	1	0	0	0	0	1	0	0	1	1	1	1	1	1	0
1	0	0	0	1	0	0	2	0	0	1	1	1	0	0	1	1	0	0	0	1	1	1	1	0	0	0	0	0	1	0	0	0	0	1	1	1	0	0	0	0
0	1	0	0	1	0	1	1	0	1	0	0	1	0	1	0	1	0	0	2	2	0	1	0	0	0	0	0	0	1	0	2	0	0	0	0	0	1	0	0	0
1	2	0	1	0	0	0	1	0	0	1	0	0	0	0	0	1	0	1	0	2	1	0	0	0	0	0	0	0	1	1	0	1	2	0	2	1	0	0	0	0
0	2	0	0	0	0	1	0	0	1	2	2	1	1	1	0	0	1	0	0	0	0	0	0	0	0	0	0	0	1	0	0	0	0	1	0	0	0	0	0	0
0	1	0	0	0	0	0	1	0	0	2	2	0	2	0	2	2	0	0	0	0	0	1	0	0	0	0	0	0	1	1	0	0	0	1	0	0	1	0	0	0
0	0	1	1	0	0	0	1	0	1	1	0	1	1	1	0	1	1	1	0	1	0	0	0	1	0	0	1	0	1	0	0	0	1	0	1	1	0	0	0	0
1	1	0	0	0	0	0	1	0	0	1	0	0	2	1	1	1	1	1	0	1	1	0	0	1	0	0	0	0	1	1	2	1	1	0	1	0	0	0	0	0
1	0	0	0	1	1	2	2	0	0	2	1	0	0	2	1	1	0	1	1	1	1	1	0	1	0	0	1	1	0	0	0	1	0	0	1	0	1	0	0	0
0	0	1	0	1	0	2	1	0	0	1	1	1	1	0	0	1	0	0	0	0	0	2	0	1	0	0	0	0	0	0	0	0	1	1	0	0	1	1	1	0
0	1	0	0	0	1	1	0	0	1	1	0	0	2	0	1	1	1	1	1	2	1	2	1	1	0	0	0	1	0	1	0	0	1	1	1	1	0	0	0	0
0	2	0	0	0	0	0	1	0	1	1	2	0	1	1	0	1	0	1	0	1	0	2	0	1	0	0	1	1	2	0	1	0	1	0	0	0	2	0	1	0
0	2	0	0	1	0	0	1	0	0	1	1	1	1	0	1	1	1	1	1	1	0	1	2	0	0	0	0	1	1	1	1	0	1	1	1	2	0	0	0	0
0	0	0	0	0	0	0	1	0	1	2	1	1	1	1	0	1	1	1	1	1	0	1	0	1	1	1	0	2	1	0	0	1	0	1	1	1	0	0	0	0
1	1	0	0	0	1	1	0	0	1	0	1	1	1	2	0	1	1	2	1	1	0	0	0	0	1	0	0	1	2	2	0	1	2	1	0	1	0	0	0	0
0	1	0	1	0	1	0	0	0	0	1	1	0	0	0	1	2	0	0	0	2	0	1	0	0	0	1	0	0	0	1	0	0	1	1	0	1	0	0	0	0
1	2	0	0	0	1	2	0	1	0	1	2	2	1	0	0	1	0	1	0	2	0	2	0	1	2	0	0	0	1	0	0	0	1	0	1	0	0	0	0	0
0	0	1	0	1	0	1	0	0	0	1	2	1	0	1	0	0	0	0	2	2	1	0	0	1	0	0	1	0	1	0	0	0	0	1	1	0	0	0	0	0
0	2	0	0	0	0	0	0	1	0	1	1	0	0	1	1	0	0	0	0	1	0	1	0	1	0	0	0	1	2	1	0	0	2	1	1	1	0	0	0	0
0	1	0	0	1	0	0	1	0	2	1	0	2	1	0	0	1	0	0	0	1	1	1	0	0	0	1	1	0	2	0	0	0	1	0	0	0	1	0	0	0
0	1	0	1	0	0	1	1	0	1	2	1	1	0	1	1	1	0	1	0	1	0	0	0	2	1	0	0	0	0	1	0	0	1	1	0	0	1	0	0	0
0	2	0	0	0	0	0	2	0	1	0	1	2	1	1	0	1	0	0	1	1	1	1	0	0	0	0	0	0	0	0	0	0	0	0	1	0	0	0	0	0
0	0	0	0	1	1	1	1	0	1	1	1	0	1	0	2	1	1	0	0	1	1	1	0	1	0	0	0	0	1	0	1	0	2	1	1	0	0	0	0	0
0	0	1	0	1	0	2	2	1	0	0	0	0	0	0	2	0	0	1	0	0	0	1	0	2	1	0	0	0	0	0	0	0	0	0	1	0	0	0	0	0
1	1	0	0	0	0	0	0	0	0	0	0	1	1	0	0	1	0	0	1	1	1	1	0	0	0	0	0	0	0	0	1	0	1	1	0	1	0	0	0	0
1	1	0	0	0	0	1	0	0	0	0	2	2	1	1	0	1	0	2	0	1	0	0	0	1	2	0	1	0	1	0	0	0	1	0	0	1	0	1	1	0
1	2	0	2	1	0	0	1	0	0	0	2	1	1	1	0	1	0	0	1	1	1	0	0	1	0	0	0	1	1	1	0	0	1	1	1	0	0	0	0	0
0	0	0	0	0	0	1	1	0	0	1	1	0	0	0	0	0	0	0	1	0	0	1	0	1	1	0	1	1	2	2	0	1	0	1	1	2	0	0	0	0
0	0	0	0	0	1	0	0	0	2	1	0	1	1	0	0	1	1	0	0	2	0	1	1	1	0	0	0	2	1	1	0	1	1	2	1	0	0	0	0	0
1	2	0	0	0	0	1	1	0	0	1	1	0	1	1	1	1	0	1	1	2	0	2	0	0	0	0	0	1	0	0	0	0	0	1	0	2	1	0	0	0
0	1	0	1	1	1	0	0	1	1	2	0	0	0	1	0	0	0	1	2	1	0	0	0	1	0	0	0	0	1	1	0	0	2	1	1	0	0	1	1	0
0	1	2	0	0	0	0	1	0	2	1	0	2	1	1	1	1	0	0	1	1	0	2	1	1	1	0	0	0	2	0	0	0	0	2	1	1	0	0	0	0
0	1	0	0	1	1	1	1	0	0	2	0	1	2	2	1	0	1	0	1	1	0	1	1	0	0	0	0	0	1	0	0	0	1	1	0	1	1	0	0	0
1	2	0	0	0	0	0	1	0	1	1	1	2	0	1	1	2	0	0	0	1	0	1	0	1	0	0	0	0	0	0	0	0	1	1	0	0	0	2	0	0
0	0	0	0	1	0	1	1	0	0	2	1	2	2	0	0	0	0	0	0	1	0	1	0	2	0	0	0	0	1	0	0	0	1	0	1	0	0	0	0	0
0	1	0	1	0	0	1	0	0	0	1	1	2	1	2	1	0	0	0	0	1	1	1	0	1	1	0	0	0	1	2	0	1	0	1	1	2	0	1	1	0
1	2	2	0	1	0	1	2	0	2	1	1	2	0	0	1	2	0	0	0	1	0	1	0	0	0	0	0	1	1	0	1	1	1	0	1	1	0	0	0	0
0	2	1	1	0	0	0	1	0	0	1	2	0	1	1	0	2	0	0	0	2	0	1	0	0	0	0	0	1	1	1	0	0	1	1	1	0	0	0	0	0
0	1	1	0	0	0	0	0	0	0	1	2	2	1	0	0	0	0	0	0	1	0	0	0	0	0	0	0	0	1	0	0	0	1	0	1	0	1	1	0	0
0	0	0	0	0	0	0	0	0	0	0	2	0	0	0	0	1	0	1	0	1	0	1	0	0	0	0	0	0	0	0	0	0	1	0	0	1	0	0	0	0
0	2	0	1	0	0	0	0	0	0	1	0	1	0	2	1	1	0	0	0	0	0	1	0	0	0	0	0	1	0	0	0	0	0	2	2	1	0	0	1	0
1	0	0	0	0	1	0	0	0	1	1	0	0	1	1	1	2	1	0	0	0	0	1	1	0	0	0	0	0	0	0	0	1	0	0	1	0	0	0	0	0
0	1	1	0	0	0	0	1	0	0	1	0	0	0	1	0	2	0	0	0	0	1	1	1	2	1	0	2	2	0	1	0	0	1	2	0	2	0	0	0	0
0	1	0	0	0	0	0	1	0	1	1	1	0	1	2	2	1	1	0	0	1	1	1	0	1	1	0	0	0	2	1	0	1	1	0	1	0	0	0	0	0
0	1	0	0	0	0	0	1	0	0	1	1	1	1	2	1	2	0	0	0	0	1	1	1	0	0	0	0	0	1	0	0	0	1	1	2	0	0	0	0	0
0	0	1	1	1	0	1	2	0	0	0	0	2	0	1	0	0	1	0	0	1	0	0	0	0	0	0	0	0	1	2	0	1	0	1	2	0	0	1	1	0
1	1	0	0	0	1	0	0	0	0	1	0	1	0	2	0	1	0	0	0	1	0	0	0	0	0	0	0	0	1	2	1	0	1	0	1	0	0	0	0	0
2	1	1	0	0	1	0	1	0	0	1	1	0	2	1	0	2	0	0	0	1	0	1	0	1	0	1	1	0	0	0	0	0	0	2	1	0	0	0	0	0
1	0	0	1	0	0	1	1	1	0	1	1	1	1	2	0	1	0	0	0	1	0	1	1	1	1	0	0	0	1	0	1	0	1	1	0	0	0	0	0	0
0	1	0	0	1	0	1	0	1	0	1	0	1	1	0	0	1	0	1	1	2	0	1	0	1	0	0	1	1	0	0	0	1	0	1	1	0	0	0	0	0
1	2	0	0	0	1	0	1	0	1	1	1	2	0	2	0	0	0	0	0	1	0	1	1	0	1	0	1	0	2	0	0	0	0	1	1	0	0	0	0	0
1	2	1	0	0	1	1	0	0	0	0	0	1	0	1	1	1	1	0	0	1	1	1	0	0	0	0	0	1	2	1	1	0	1	2	1	2	0	0	0	0
0	1	0	0	0	0	0	1	0	1	2	1	0	0	1	0	2	0	0	1	1	0	0	0	0	1	0	0	0	1	1	1	0	0	2	0	0	1	0	0	0
0	0	1	0	1	0	0	1	0	0	1	1	1	0	1	1	0	1	0	0	1	1	1	0	1	0	0	0	1	1	0	0	0	0	0	1	1	1	0	0	0
1	1	0	0	1	0	1	0	0	1	1	0	1	1	0	0	1	1	1	0	1	1	0	1	0	0	1	0	0	0	1	0	1	0	1	1	0	0	0	0	0
1	2	0	0	0	0	0	1	0	0	0	1	0	1	1	0	0	1	1	0	2	0	0	0	0	1	0	1	0	2	0	0	0	0	1	0	1	0	0	0	0
0	1	0	0	0	0	0	1	0	0	1	1	1	2	2	0	1	1	0	0	2	1	0	0	0	0	0	0	1	0	0	1	0	0	0	1	1	0	0	0	0
1	2	0	0	1	0	0	0	0	1	1	1	1	2	0	0	1	0	0	0	0	0	0	0	1	0	0	0	1	0	1	1	0	0	2	0	1	0	1	1	0
2	2	1	0	1	0	0	1	0	1	1	0	0	2	0	0	1	0	1	0	0	1	0	0	0	1	0	0	1	2	0	0	0	1	0	1	0	0	0	0	0
0	2	0	0	2	0	1	1	0	0	0	1	1	1	0	1	0	0	0	0	1	0	2	0	1	0	0	0	1	1	0	0	0	1	0	1	0	0	0	0	0
1	0	0	0	1	0	1	0	0	0	1	1	0	2	1	0	0	1	0	0	1	1	2	0	1	0	0	0	1	1	1	0	0	1	1	1	0	0	0	0	0
0	1	0	0	0	0	0	0	0	1	2	1	1	2	0	0	1	0	1	0	1	0	0	0	0	0	0	0	0	1	2	1	1	1	0	1	1	1	2	0	0
1	1	0	0	0	0	0	0	0	0	2	0	1	1	2	0	0	0	0	1	2	0	1	0	0	0	0	0	0	2	0	1	0	0	2	1	0	0	0	0	0
0	1	1	0	0	0	0	0	0	0	1	0	1	0	0	0	1	1	0	0	1	1	0	1	1	0	0	0	0	1	0	0	0	0	1	1	1	0	0	0	0
1	0	0	0	0	0	1	0	0	1	1	0	0	2	2	0	2	0	1	0	0	0	1	1	0	0	0	0	0	2	0	1	1	0	0	0	0	1	0	0	0
0	1	0	0	1	1	0	0	0	0	1	1	2	0	0	0	1	0	2	1	0	0	1	0	1	0	0	0	0	1	1	1	0	1	0	1	1	1	1	0	0
0	1	0	1	1	0	1	1	0	0	1	1	2	0	1	0	1	0	0	0	0	0	1	0	1	1	0	0	0	1	0	0	0	2	0	0	0	0	0	0	0
0	0	0	1	1	0	2	2	0	0	2	0	1	2	2	0	1	1	1	0	0	0	2	0	1	0	0	1	0	0	0	1	1	0	1	2	1	0	0	0	0
1	1	1	0	1	0	0	1	0	0	0	2	0	2	1	1	0	0	0	0	1	0	2	0	0	1	0	0	0	1	1	1	0	0	2	0	1	1	0	0	0
0	1	2	0	0	1	0	1	0	0	1	1	2	0	1	1	2	0	0	0	0	0	1	0	0	0	0	0	0	1	1	0	0	1	1	1	0	0	0	0	0
2	1	0	0	1	0	1	0	0	2	0	0	0	0	1	0	1	1	0	1	1	0	1	0	1	0	0	0	0	0	1	0	0	1	1	1	0	0	0	0	0
0	0	1	0	0	0	1	0	0	0	0	1	1	1	1	2	2	0	1	1	1	0	1	0	1	0	0	0	0	2	0	1	0	0	0	1	0	0	0	0	0
0	1	0	0	1	0	0	1	0	1	1	0	2	0	1	0	1	0	1	2	2	1	0	0	1	0	0	0	0	2	0	0	0	0	1	1	1	0	0	1	0
0	1	0	1	0	0	0	1	0	0	1	0	2	1	0	0	2	0	0	0	1	0	0	0	1	0	0	0	0	1	1	0	0	1	0	0	1	2	0	0	0
1	1	1	1	0	0	0	0	0	1	2	1	0	0	1	1	1	2	0	0	1	1	2	1	1	0	0	1	0	0	2	2	1	1	0	1	0	0	0	0	0
0	1	1	0	1	1	0	1	0	0	1	0	0	2	0	0	2	0	0	0	1	0	0	0	0	0	0	0	0	0	1	0	0	0	1	2	0	0	0	0	0
0	1	0	0	2	0	0	2	0	0	2	0	0	1	2	1	1	0	0	0	1	1	1	1	1	1	0	1	0	1	0	0	1	1	0	0	1	0	0	0	0
1	1	0	0	1	1	1	1	0	0	1	1	2	1	1	2	1	0	0	0	2	0	1	0	1	0	0	0	0	1	0	0	0	0	1	1	0	0	0	0	0
0	1	0	0	0	0	0	1	0	2	0	2	1	0	0	0	2	1	1	0	1	0	0	0	0	0	0	0	0	1	0	1	1	0	1	1	0	0	0	0	0
1	1	0	0	0	0	0	1	0	0	1	0	2	1	2	0	1	0	0	1	2	1	2	0	1	0	1	1	0	1	0	0	1	1	1	1	0	1	1	0	0
0	2	0	1	1	0	0	1	0	0	1	0	1	1	0	0	2	0	0	2	1	0	1	0	0	0	0	2	0	0	0	1	0	0	0	0	2	0	0	0	0
2	0	0	1	0	0	0	1	0	1	2	0	1	0	2	1	0	0	1	0	2	0	0	0	1	0	0	0	0	0	0	1	0	1	0	0	0	0	0	0	0
1	0	0	0	0	0	0	1	0	0	1	1	1	1	0	1	2	0	1	0	0	0	0	0	1	0	0	0	1	1	2	0	0	0	0	0	0	1	0	0	0
1	2	0	0	0	2	1	1	0	1	1	1	1	0	1	2	0	0	0	0	1	0	1	0	1	0	0	1	0	0	0	0	0	0	1	1	1	0	0	0	0
1	1	1	0	0	0	1	1	0	1	0	1	1	0	1	0	0	0	0	2	0	0	1	0	0	0	0	1	0	0	1	0	0	0	0	0	0	0	0	0	0
1	1	0	1	0	0	2	0	0	0	2	2	1	1	1	1	1	0	1	0	0	1	1	0	1	0	0	1	0	1	1	1	0	1	2	1	0	0	0	0	0
0	1	0	2	1	1	1	2	0	2	2	2	1	0	1	1	0	0	1	0	1	0	0	0	1	0	0	0	2	1	1	1	0	0	1	1	0	0	0	0	0
0	1	1	0	2	0	0	1	0	0	1	2	0	1	0	0	2	0	1	1	1	0	2	0	0	1	0	1	0	0	0	0	1	1	1	0	1	0	0	0	0
2	0	0	0	0	0	1	2	0	0	1	1	1	2	2	0	0	0	0	0	2	0	1	0	1	1	0	0	0	1	1	1	1	1	2	1	2	0	0	0	0
0	1	0	0	0	0	2	0	0	0	0	2	1	2	1	1	1	0	2	0	2	0	1	2	1	0	0	0	0	1	0	1	1	0	0	0	1	0	0	0	0
0	2	0	0	0	0	0	0	0	0	2	1	0	2	0	1	1	0	0	0	0	0	1	0	0	0	0	0	1	2	2	1	1	1	1	0	0	0	0	1	0
0	0	1	0	1	0	0	0	1	1	0	1	1	1	1	1	2	0	1	1	1	1	2	1	0	0	0	0	0	0	0	1	1	0	0	0	0	1	0	0	0
0	1	0	0	0	0	1	0	0	1	0	1	0	1	1	1	1	0	0	0	0	1	0	0	0	0	0	0	1	0	0	0	0	0	1	0	0	0	0	0	0
0	2	0	0	1	0	0	1	0	1	2	2	1	1	0	0	1	0	0	0	2	0	2	1	1	0	0	0	0	0	0	0	0	1	2	1	1	0	1	1	0
1	1	0	0	1	1	0	0	0	0	0	1	0	2	1	0	2	0	0	0	0	1	2	0	0	0	0	0	0	2	0	1	0	1	0	1	0	0	0	0	0
0	0	0	0	0	1	0	2	0	2	0	2	1	0	1	0	1	0	1	0	1	1	2	1	1	0	0	0	1	2	0	2	1	0	1	2	1	1	0	0	0
0	1	0	1	0	0	0	1	0	0	2	0	2	0	0	1	1	0	0	1	1	0	0	0	1	0	0	0	0	0	0	0	0	1	0	1	1	0	0	0	0
0	1	0	0	0	0	0	0	0	0	1	1	1	2	1	1	1	0	1	0	1	1	0	0	0	1	0	0	0	2	2	1	1	1	1	0	0	0	0	0	0
1	1	0	0	2	0	0	2	0	0	2	1	0	0	0	1	0	1	1	0	1	1	0	0	1	1	0	0	0	0	0	2	0	1	0	1	0	0	0	0	0
0	1	0	0	0	1	0	0	0	1	1	0	0	1	1	1	1	1	1	0	1	0	2	0	0	0	0	0	0	0	0	0	0	1	1	1	1	1	0	0	0
0	0	1	0	0	0	0	2	0	0	1	2	0	0	0	0	0	0	1	2	1	0	2	1	0	1	0	1	1	2	0	0	0	1	1	1	1	2	0	0	0
0	1	0	0	0	0	0	0	0	1	1	0	0	1	0	1	1	0	1	0	2	1	0	0	1	0	0	0	0	0	0	0	0	0	0	1	1	0	0	0	0
0	0	1	0	0	0	1	0	0	1	2	1	0	1	0	2	0	0	0	1	2	1	1	0	0	0	0	0	1	1	0	1	0	1	2	1	1	0	0	0	0
1	0	1	1	0	0	1	0	0	1	2	1	0	1	0	2	0	0	0	0	0	0	0	0	1	0	0	0	0	0	0	0	1	1	0	0	1	0	1	1	0
1	1	0	0	1	0	1	1	0	0	2	1	0	1	1	1	1	1	0	1	2	1	1	0	0	1	0	0	1	1	1	0	0	2	1	0	1	0	0	0	0
0	1	0	0	1	1	0	2	0	1	0	0	1	0	0	1	1	0	1	1	1	1	1	0	0	0	0	0	0	1	1	0	1	1	2	2	2	0	1	0	0
0	1	0	0	0	0	0	1	1	0	1	1	2	1	0	0	1	0	0	0	1	1	0	1	0	0	0	0	0	1	1	0	0	0	0	0	0	0	0	0	0
0	1	0	1	0	1	0	2	0	0	0	0	1	1	0	1	2	0	1	0	0	0	1	0	0	0	0	0	1	0	1	1	0	1	0	0	2	0	1	1	0
2	0	0	0	2	0	0	1	0	1	2	0	2	0	1	1	1	2	1	0	1	0	2	0	0	0	1	1	0	2	0	1	0	0	2	1	1	0	0	0	0
0	0	1	0	1	0	0	0	0	0	1	1	1	0	1	0	2	1	1	0	0	0	0	0	2	0	1	1	1	1	0	0	0	0	2	1	0	0	0	0	0
0	1	0	0	1	0	0	1	0	0	0	1	0	0	0	1	1	1	0	2	0	0	2	0	0	1	0	1	0	1	0	0	0	1	1	0	0	1	0	0	0
0	0	0	0	0	1	0	1	0	2	2	2	1	1	1	0	1	0	0	0	0	2	1	0	2	0	0	0	0	0	0	0	0	1	0	0	1	0	0	0	0
1	1	0	1	1	0	0	1	0	1	1	1	2	0	1	1	0	0	0	0	0	0	1	0	0	0	0	0	0	2	0	0	0	1	0	0	1	0	0	0	0
0	1	1	0	1	1	1	1	0	0	0	2	1	2	2	2	1	0	0	2	1	0	2	0	1	0	0	0	0	2	0	0	1	2	1	1	0	0	0	0	0
0	1	0	0	1	0	0	2	0	0	0	0	1	2	1	0	2	0	1	1	1	0	1	0	0	0	0	1	0	1	2	0	0	0	1	1	0	0	0	0	0
1	0	0	0	0	1	1	0	0	0	1	1	1	0	1	1	1	0	1	0	1	0	2	0	1	0	0	0	0	1	1	0	1	2	1	1	0	0	0	0	0
0	1	1	1	2	0	0	2	0	0	1	2	0	1	0	0	1	0	0	0	0	1	1	0	0	0	0	0	1	1	0	0	0	0	1	1	1	0	0	0	0
0	1	0	0	0	0	0	2	0	0	0	0	2	0	1	0	1	0	1	0	1	1	1	0	1	1	0	1	1	2	2	0	0	1	0	1	1	0	0	1	0
0	1	0	0	0	0	0	1	0	1	2	1	1	0	1	1	0	1	0	0	0	0	1	0	0	0	0	1	1	0	1	0	1	1	0	1	0	0	0	0	0
0	1	0	1	0	0	1	1	0	1	0	2	1	0	0	1	0	0	0	0	0	0	1	0	2	2	0	0	0	0	0	0	1	0	1	0	0	0	0	0	0
1	2	1	0	0	0	0	1	0	0	1	1	1	1	0	1	1	0	0	0	1	0	1	0	1	1	0	0	0	1	1	0	0	1	1	0	0	0	0	0	0
1	1	1	0	0	1	1	0	0	0	1	1	1	0	0	1	1	0	1	0	1	0	1	0	0	0	0	0	1	0	0	1	0	0	2	1	1	0	0	0	0
0	1	1	0	0	0	0	2	0	0	1	0	1	1	2	1	1	0	0	0	1	0	2	0	0	1	1	0	0	1	2	0	0	1	2	2	0	0	0	0	0
0	2	1	0	1	1	0	0	0	1	1	0	2	1	0	0	1	0	0	0	2	1	1	0	0	1	0	0	1	1	1	1	0	0	0	2	2	0	0	0	0
1	1	1	0	1	1	1	2	0	0	2	1	2	2	2	0	0	0	0	1	1	1	1	0	1	0	0	0	0	0	1	1	1	0	1	0	0	1	0	0	0
0	2	1	0	0	0	0	0	0	0	1	1	1	2	2	1	2	0	1	0	2	1	2	0	0	0	0	0	0	1	1	0	0	1	0	2	0	0	0	0	0
1	0	0	0	0	0	0	0	0	0	1	0	2	0	0	0	1	0	1	0	2	1	2	0	0	1	0	0	0	2	1	0	0	1	1	2	1	0	1	1	0
0	1	0	0	1	1	1	1	0	0	2	0	1	2	0	0	0	1	0	1	1	1	2	1	1	0	0	0	0	1	0	0	0	1	1	0	1	1	0	0	0
1	0	1	1	0	0	0	2	0	0	2	1	0	1	0	1	1	0	0	0	0	0	1	0	1	0	0	1	1	2	0	2	0	0	0	0	0	0	0	0	0
1	0	1	0	0	0	0	2	0	0	1	1	2	1	1	0	2	0	0	1	1	0	2	1	0	1	0	0	0	0	0	1	0	1	0	1	1	1	0	0	0
0	2	1	0	1	0	1	1	0	1	1	1	0	1	0	0	2	2	0	0	1	0	2	0	0	0	1	0	0	0	0	0	0	1	1	1	1	0	0	0	0
1	1	0	0	0	0	0	0	0	1	1	0	0	1	1	1	1	1	0	0	2	0	1	0	0	0	0	0	0	2	0	0	0	1	1	2	0	0	0	0	0
0	1	0	0	1	0	0	0	0	0	0	0	1	0	1	2	2	0	1	0	2	0	0	0	0	0	0	0	1	2	1	1	0	2	2	0	0	0	0	0	0
1	2	0	0	1	0	0	0	0	0	1	1	1	1	1	0	1	0	1	1	1	0	1	0	0	1	0	0	0	1	1	1	0	1	1	1	0	0	0	0	0
0	2	0	0	1	0	0	0	0	1	1	1	0	1	1	1	0	0	0	2	0	0	0	0	0	0	1	0	0	1	0	0	1	2	2	0	0	0	1	0	0
1	0	0	0	1	0	0	1	0	0	1	0	1	1	1	0	1	0	0	1	1	0	0	0	0	1	0	0	1	1	0	1	0	1	0	2	0	1	0	0	0
0	0	1	0	0	0	0	1	1	0	0	1	0	0	1	1	1	0	0	0	1	0	2	0	1	0	0	0	1	0	1	1	0	1	1	0	1	1	0	0	0
2	2	0	0	1	0	0	1	1	0	0	0	1	0	1	0	1	0	0	0	0	1	2	0	0	0	0	0	0	0	1	0	0	1	0	0	0	0	0	0	0
1	2	0	0	0	0	1	1	0	1	1	0	2	0	0	0	2	1	1	1	2	0	0	0	0	0	0	0	0	1	1	0	1	0	1	1	0	0	0	0	0
1	1	0	0	0	0	1	1	0	0	0	1	0	0	0	0	2	0	1	0	1	1	1	0	1	1	0	0	1	1	2	1	0	2	1	1	1	0	0	0	0
0	1	0	0	0	0	0	0	0	0	1	0	1	2	1	0	2	0	0	0	0	0	1	0	0	0	1	0	0	2	0	0	0	1	1	0	1	0	0	0	0
0	2	0	0	1	0	0	0	0	0	0	1	1	1	1	0	2	0	0	0	0	0	0	1	1	0	0	1	0	0	2	1	0	0	0	0	0	0	0	0	0
0	0	0	0	0	1	1	2	0	1	1	1	2	1	1	0	1	0	1	0	0	0	1	0	1	1	1	1	0	1	0	1	0	1	0	1	0	0	0	0	0
0	1	0	1	0	1	1	2	1	0	2	0	1	0	1	0	2	0	1	0	2	0	1	0	0	0	0	1	2	1	0	0	0	0	1	0	1	1	1	1	0
0	1	0	0	0	0	0	1	0	0	0	1	1	2	2	1	1	0	1	0	0	1	1	0	2	1	0	1	0	0	0	0	0	0	0	0	1	0	1	1	0
0	1	0	0	0	0	1	1	0	1	1	1	1	1	0	0	1	0	1	0	0	0	1	0	0	1	0	0	0	0	0	1	1	1	1	0	0	0	0	0	0
1	1	0	0	1	0	0	2	0	1	2	0	1	0	1	1	1	0	1	0	0	0	2	0	1	0	1	0	0	1	1	0	0	0	1	0	1	0	1	1	0
0	0	0	1	1	0	0	0	0	0	1	1	1	1	0	1	1	1	0	0	1	0	0	0	0	0	0	0	0	1	2	1	0	0	1	0	0	0	1	1	0
0	2	0	0	2	0	2	0	0	0	2	1	1	0	2	1	0	0	0	0	2	0	2	0	0	1	0	0	1	1	0	0	1	0	0	0	1	0	1	1	0
0	1	0	0	0	0	0	0	0	1	0	0	1	2	1	1	1	1	1	0	1	0	1	1	1	0	0	0	0	1	0	0	0	1	1	1	0	0	0	0	0
0	0	0	0	1	0	1	2	0	1	0	2	2	0	0	0	1	0	1	0	0	1	1	0	1	1	0	1	1	0	0	1	0	0	0	0	0	0	0	0	0
1	2	0	0	1	1	0	2	0	1	1	2	0	2	1	1	1	0	0	0	1	0	0	1	1	1	0	0	1	2	0	0	0	0	1	1	2	0	0	0	0
1	1	0	0	0	0	0	0	0	0	1	2	0	1	2	1	2	1	1	1	1	1	2	0	0	0	0	2	0	1	1	0	0	1	0	1	1	0	1	1	0
0	1	0	0	1	0	0	1	0	0	1	0	2	1	1	0	1	1	1	0	0	1	1	0	0	0	1	0	1	2	1	0	0	1	0	1	1	0	1	1	0
1	2	0	0	1	0	1	1	0	0	1	1	1	1	1	1	1	1	1	0	2	0	1	0	1	0	0	0	0	0	0	0	1	1	2	0	0	0	0	0	0
0	2	0	0	1	0	0	1	1	1	2	0	1	0	0	0	0	0	1	0	2	0	1	0	0	1	1	0	1	0	0	2	0	2	1	1	0	0	0	0	0
2	1	0	0	0	0	0	0	0	1	2	0	2	1	2	1	2	1	1	1	0	1	1	0	0	0	0	0	1	2	0	1	0	1	1	2	0	0	1	2	0
2	1	0	0	0	0	0	0	0	0	1	1	1	0	0	1	0	0	1	0	1	2	1	0	1	0	0	0	0	1	1	1	0	1	2	0	0	0	0	0	0
0	0	0	0	1	0	1	0	0	1	1	0	0	1	1	1	1	0	1	0	2	0	1	0	0	2	0	0	1	1	1	0	1	1	2	1	0	0	0	0	0
0	1	0	1	0	0	0	0	0	1	0	0	0	2	0	1	2	0	1	1	2	0	1	0	0	0	0	1	1	1	2	0	0	1	2	1	0	1	0	0	0
0	2	0	0	1	1	1	1	0	0	1	1	1	2	1	0	1	1	1	0	2	1	2	1	0	1	0	1	0	0	0	0	1	1	1	1	0	0	0	0	0
0	0	0	0	0	0	0	1	0	0	1	0	0	0	1	0	0	0	0	0	2	1	2	0	0	1	0	0	1	1	2	1	0	1	0	2	0	0	0	0	0
1	0	2	1	0	0	0	1	0	0	1	2	2	2	2	0	1	0	0	0	2	0	2	0	0	1	0	1	1	1	0	1	0	0	1	0	0	1	0	0	0
0	1	1	0	1	0	0	1	0	1	1	0	0	0	1	0	1	0	0	0	1	0	0	0	0	0	0	0	0	1	0	1	1	1	0	1	0	1	0	0	0
0	2	0	1	1	0	0	2	0	1	2	1	1	0	0	0	1	0	0	1	2	1	1	1	1	0	1	0	2	1	0	0	0	1	0	0	0	1	0	0	0
1	1	0	0	0	0	1	1	0	1	0	0	1	2	1	1	1	1	1	1	2	0	0	0	0	1	0	0	1	2	1	0	0	2	1	0	1	0	1	1	0
0	1	1	0	0	0	2	1	0	2	0	2	0	1	2	0	1	1	0	1	1	0	0	0	0	0	0	0	0	2	0	0	0	0	1	0	0	1	0	0	0
0	1	0	1	0	0	0	0	0	1	1	1	1	0	2	0	1	0	0	0	1	0	1	1	0	0	0	0	0	0	1	0	0	0	1	2	0	0	0	0	0
0	2	0	1	2	0	1	0	0	1	2	1	1	0	0	0	1	1	0	0	1	0	1	0	1	1	0	0	0	1	1	1	0	2	0	0	0	0	0	0	0
2	0	1	0	1	0	1	0	0	1	1	1	0	0	0	0	1	0	1	0	0	0	2	1	0	0	0	0	1	0	0	1	0	1	1	1	0	1	0	0	0
0	2	1	0	1	0	1	0	0	0	0	1	0	2	2	1	1	0	1	0	0	0	0	0	0	0	0	0	0	1	0	0	0	1	2	0	0	0	0	0	0
0	1	0	0	2	0	1	2	0	0	0	1	0	0	1	1	2	0	0	0	2	0	0	1	0	0	0	0	1	2	1	0	0	1	1	0	0	0	0	0	0
2	0	0	2	0	0	0	2	1	0	1	1	1	1	1	1	1	0	0	0	2	0	0	0	1	0	0	0	0	1	0	0	0	1	0	0	0	0	0	0	0
0	1	0	1	0	0	0	1	0	1	2	1	0	0	0	0	0	0	1	1	0	0	0	1	0	0	0	0	0	0	0	1	0	1	0	2	2	1	0	0	0
0	2	0	0	0	0	1	1	0	1	1	0	1	0	1	0	1	0	0	0	1	1	1	0	1	0	0	0	0	0	1	0	1	1	1	0	2	0	0	0	0
0	1	0	1	1	1	2	1	0	0	1	0	1	0	0	0	1	1	0	1	0	0	1	0	1	0	0	1	2	0	1	0	0	0	1	0	0	0	0	0	0
0	0	1	0	1	1	0	1	0	0	1	2	0	1	0	1	1	0	1	1	0	0	2	0	0	0	0	0	0	1	1	1	0	2	0	2	0	0	0	0	0
0	1	1	0	0	0	1	0	0	0	0	1	1	0	1	0	0	0	0	1	1	0	1	0	2	0	0	0	1	0	1	0	0	0	0	2	1	0	0	0	0
1	0	0	0	0	0	0	1	0	0	1	2	0	0	2	0	1	0	0	0	1	0	0	1	0	1	0	0	1	1	1	0	0	0	1	1	1	0	0	0	0
2	1	1	0	0	1	0	0	0	0	2	1	1	0	0	1	1	0	0	1	2	1	1	0	0	1	0	1	1	0	1	1	1	0	1	1	1	0	0	0	0
0	2	1	0	0	0	0	1	0	0	0	1	2	1	1	1	0	0	0	0	1	0	2	0	2	1	0	0	0	0	1	1	1	1	2	2	0	1	0	0	0
0	0	0	2	0	0	0	2	0	0	1	1	1	0	1	0	1	0	1	0	1	1	2	0	0	0	0	0	2	0	1	1	1	1	0	0	1	0	1	0	0
1	0	1	0	1	0	1	1	0	0	0	1	1	1	1	2	0	0	1	1	1	0	0	1	0	0	0	0	0	0	1	0	0	1	1	1	1	0	0	0	0
0	1	0	1	0	0	0	2	0	1	2	1	1	1	0	0	1	0	0	1	1	0	2	0	0	1	0	0	1	1	1	0	0	1	0	0	0	0	0	0	0
0	2	0	1	0	0	1	1	0	1	0	1	0	0	2	0	1	1	0	0	1	0	0	1	0	0	0	0	0	1	2	0	0	1	2	1	0	0	0	0	0
1	1	1	0	1	0	0	2	1	0	1	1	1	0	1	0	1	0	1	1	0	1	1	0	0	1	0	0	0	1	0	0	0	0	0	2	0	0	0	0	0
0	1	0	0	0	0	1	1	0	0	2	0	1	1	0	0	1	1	1	0	0	1	0	0	0	0	0	1	1	1	0	0	0	1	0	0	1	0	0	0	0
1	2	0	0	1	0	0	2	0	1	2	1	1	1	1	0	1	2	1	0	2	0	0	1	0	0	0	0	0	0	0	1	0	0	1	0	0	0	0	0	0
1	0	0	1	1	1	0	1	0	0	0	1	1	1	2	0	2	0	0	0	1	0	1	1	0	0	0	1	0	2	1	1	0	0	0	1	0	1	0	0	0
1	1	0	0	0	0	0	1	0	0	2	0	1	0	1	0	2	0	1	0	1	0	1	0	0	0	1	0	0	1	0	1	0	2	1	1	0	0	0	0	0
0	2	0	0	1	0	0	0	0	0	0	1	1	1	0	0	1	0	0	0	1	1	2	1	0	0	0	0	1	0	1	0	0	1	0	0	0	0	1	1	0
1	1	0	0	0	0	0	1	0	1	1	1	0	0	1	0	2	0	0	0	1	0	1	0	1	1	1	1	0	0	0	0	0	2	1	1	1	0	0	0	0
1	1	0	0	1	0	0	0	1	1	1	1	2	1	1	0	0	0	0	1	1	1	1	0	0	0	0	0	1	0	0	1	0	1	1	0	1	1	0	0	0
1	0	0	0	0	0	0	1	1	0	2	1	1	0	1	0	2	0	0	0	0	1	1	0	0	0	0	0	1	1	1	1	0	1	0	2	0	0	0	0	0
0	1	1	0	0	0	1	1	0	1	1	0	2	2	1	1	2	0	0	0	0	0	1	0	0	1	0	0	0	1	0	0	0	1	0	0	0	1	0	0	0
0	2	0	1	1	0	0	0	0	1	1	0	1	1	1	0	1	0	1	0	0	0	1	0	1	0	0	0	1	1	0	1	0	1	1	1	1	0	0	0	0
1	1	0	0	1	0	1	2	0	1	2	1	1	0	1	2	2	0	1	1	0	0	0	1	1	0	1	0	1	1	1	0	0	0	0	2	0	0	1	1	0
1	1	0	0	0	0	1	1	0	1	2	0	2	0	1	1	1	0	0	0	0	0	1	0	0	0	0	1	2	1	1	1	0	1	1	1	1	0	0	0	0
0	0	0	1	2	0	1	0	0	1	1	1	0	1	0	1	0	0	1	0	2	0	1	0	0	0	0	0	2	1	1	0	0	0	1	0	0	0	0	0	0
1	2	0	0	1	1	0	1	0	0	0	0	1	1	1	1	0	1	0	1	2	1	1	0	0	0	0	0	0	0	0	0	1	1	1	0	0	0	0	0	0
0	0	0	0	0	0	0	1	0	0	0	1	2	1	0	1	1	0	1	0	1	0	1	1	0	0	0	0	2	0	1	0	0	1	0	1	1	1	0	0	0
0	1	0	1	1	1	0	0	0	0	1	0	0	1	1	0	2	0	0	0	1	1	1	0	0	0	0	0	1	1	0	1	0	1	2	0	0	0	0	0	0
0	1	0	0	0	0	0	2	0	0	1	1	1	0	1	0	0	1	0	0	1	0	1	1	0	0	0	0	0	0	0	0	1	2	1	0	0	0	1	1	0
0	1	1	0	1	2	0	1	0	2	1	2	2	1	0	1	1	0	0	0	1	0	0	1	1	0	0	0	0	1	1	1	1	2	0	1	1	0	0	0	0
0	1	0	0	0	0	0	1	0	0	0	0	1	1	2	1	2	0	1	0	2	1	0	1	0	0	0	0	1	2	1	2	1	1	1	0	0	1	0	0	0
1	1	0	0	0	0	0	0	0	1	1	0	0	0	0	0	0	0	0	0	0	1	1	1	0	0	0	0	1	0	1	0	1	1	1	1	0	0	0	0	0
0	2	2	0	0	0	0	1	0	0	1	0	0	1	0	0	1	0	0	0	1	0	1	0	1	0	0	0	1	1	1	0	0	0	0	1	1	0	1	1	0
1	1	0	1	1	0	0	0	0	1	2	1	1	1	1	0	1	0	1	0	1	2	1	0	0	0	0	0	1	0	0	0	0	2	1	0	0	0	1	1	0
0	1	1	2	0	1	0	1	0	0	1	0	1	0	2	1	1	0	0	0	1	0	2	0	1	0	0	0	0	1	1	0	1	0	1	1	2	1	1	1	0
0	1	1	0	1	0	0	1	0	0	0	2	1	0	0	0	2	0	0	0	1	1	1	0	1	0	0	0	0	0	1	1	0	0	0	0	1	0	0	0	0
0	1	0	0	1	1	0	0	0	1	1	0	2	1	0	1	0	1	0	0	0	0	1	1	0	0	0	0	0	0	1	0	0	0	2	2	0	0	1	1	0
0	1	0	1	0	1	1	0	0	0	0	0	2	2	2	0	2	1	1	1	2	0	2	0	2	1	0	0	0	0	2	1	0	0	2	2	1	0	0	0	0
0	1	1	0	0	0	0	2	0	0	2	1	1	0	1	1	0	0	1	2	1	0	1	0	1	0	0	0	1	0	0	0	0	1	0	2	0	0	1	1	0
0	2	0	0	0	0	0	0	0	0	0	1	1	2	0	0	0	0	0	0	1	0	1	1	0	0	0	0	0	1	1	0	1	0	2	1	1	0	0	0	0
1	2	0	0	0	0	1	2	0	1	1	0	0	2	1	1	1	0	0	0	0	1	0	0	0	0	0	1	1	0	0	1	0	1	0	1	2	0	0	0	0
0	1	0	1	0	0	0	0	0	0	0	1	0	1	1	1	1	0	0	1	2	0	0	0	0	0	0	0	0	1	1	0	0	0	1	2	0	0	0	0	0
0	1	0	0	1	0	0	0	0	0	1	1	1	1	0	0	2	0	1	0	1	0	0	0	0	0	0	1	1	0	0	0	1	0	2	1	0	0	0	2	0
0	2	0	0	0	0	0	0	0	0	0	0	0	2	2	0	2	1	0	1	0	0	1	0	0	0	0	0	0	2	0	0	0	1	1	0	1	0	0	0	0
2	0	0	0	1	0	0	1	0	1	2	1	1	1	1	1	2	1	1	0	0	0	1	0	0	1	0	0	2	1	0	1	1	2	0	1	2	2	0	0	0
0	0	0	0	2	0	2	1	0	0	1	1	2	0	2	0	1	0	1	0	1	0	1	0	0	0	0	0	1	1	1	0	0	0	2	0	1	0	0	0	0
0	1	0	1	1	1	0	1	0	0	1	1	1	1	0	0	0	0	0	0	1	0	0	0	1	0	0	0	1	1	1	0	0	1	1	0	0	0	0	0	0
0	2	1	0	0	0	0	1	0	1	1	0	0	0	0	1	1	0	0	0	2	0	2	0	0	1	0	1	0	0	0	0	0	1	1	1	2	0	1	1	0
1	1	0	0	1	0	0	1	0	1	1	0	1	0	1	0	0	0	1	1	1	1	0	0	1	0	0	0	2	0	1	0	0	1	0	0	1	0	0	0	0
1	1	1	0	0	0	1	0	0	1	0	0	2	0	0	0	0	0	0	0	1	1	1	0	0	0	0	0	0	0	1	0	1	2	0	1	0	0	0	0	0
0	1	0	1	0	0	1	0	0	0	2	2	1	0	1	0	1	0	0	2	1	0	0	0	0	1	0	0	0	0	0	0	0	1	1	1	0	0	0	0	0
0	0	1	0	0	0	0	0	0	0	1	1	1	1	1	1	0	0	0	0	0	2	2	0	0	0	0	1	1	0	2	1	0	1	0	2	1	0	0	1	0
0	1	1	0	1	0	1	2	0	0	2	0	0	0	1	1	0	0	0	1	1	0	0	0	0	0	0	0	1	1	1	0	0	1	0	1	0	1	1	1	0
1	0	0	0	0	0	2	2	0	1	0	1	1	0	1	0	1	1	2	1	0	0	1	0	0	0	0	0	1	0	0	1	0	0	1	1	0	1	0	0	0
[truncated: 1 more rows]
